# Supplementary material for: FINDER: an automated software package to annotate eukaryotic genes from RNA-Seq data and associated protein sequences
Source: BMC Bioinformatics. 2021 Apr 20;22:205. doi: 10.1186/s12859-021-04120-9 (PMC8056616; doi:10.1186/s12859-021-04120-9)
Supplement: Supplementary file 3 — Additional file 3. Annotation edit distance of reference transcripts as reported by each gene annotation pipeline. [file 12859_2021_4120_MOESM3_ESM.xlsx]

## Sheet: Cover sheet
FINDER: An automated software package to annotate eukaryotic genes from RNA-Seq data and associated protein sequences
Sagnik Banerjee, Priyanka Bhandary, Margaret Woodhouse, Taner Z. Sen, Roger P. Wise, Carson Andorf
S2: Annotation Edit Distance of reference transcripts as reported by each gene annotation pipeline
Column description
Reference transcript	ID of the reference transcript as denoted in the gold standard annotation
BRAKER2	AED score reported by BRAKER2
MAKER2	AED score reported by MAKER2
PASA	AED score reported by PASA
FINDER	AED score reported by FINDER
FINDER_BRAKER2	AED score reported by FINDER_BRAKER2
FINDER_BRAKER2_PROTEIN	AED score reported by FINDER_BRAKER2_PROTEIN
BRAKER2_vs_FINDER	Difference between AED score of BRAKER2 and FINDER (Value greater than 0 means FINDER reported better annotation)
MAKER2_vs_FINDER	Difference between AED score of MAKER2 and FINDER (Value greater than 0 means FINDER reported better annotation)
PASA_vs_FINDER	Difference between AED score of PASA and FINDER (Value greater than 0 means FINDER reported better annotation)

## Sheet: Arabidopsis thaliana
Reference transcript	BRAKER2	MAKER2	PASA	FINDER	FINDER_BRAKER2	FINDER_BRAKER2_PROTEIN	BRAKER2_vs_FINDER	MAKER2_vs_FINDER	PASA_vs_FINDER
AT1G01010.1	0.1336	0.0883	0.0993	0.0189	0.0189	0.0189	0.1147	0.0694	0.0804
AT1G01020.1	0.3567	0.2859	0.4694	0.193	0.193	0.193	0.1637	0.0929	0.2764
AT1G01020.5	0.3714	0.3004	0.4761	0.2054	0.2054	0.2054	0.166	0.095	0.2707
AT1G01030.1	0.8264	1	0.4332	0.3946	0.3946	0.3946	0.4318	0.6054	0.0386
AT1G01030.2	0.2911	1	0.4481	0.4104	0.4104	0.4104	-0.1193	0.5896	0.0377
AT1G01040.1	0.0455	0.0455	0.0209	0.008	0.008	0.008	0.0375	0.0375	0.0129
AT1G01040.2	0.0127	0.0127	0.0542	0.0413	0.0413	0.0413	-0.0286	-0.0286	0.0129
AT1G01050.1	0.6989	1	0.6392	0.09	0.09	0.09	0.6089	0.91	0.5492
AT1G01060.1	0.3862	0.1657	0.2506	0.0365	0.0365	0.0365	0.3497	0.1292	0.2141
AT1G01060.3	0.3581	0.13	0.2845	0.1041	0.1041	0.1041	0.254	0.0259	0.1804
AT1G01060.4	0.3805	0.1548	0.262	0.0476	0.0476	0.0476	0.3329	0.1072	0.2144
AT1G01060.8	0.3479	0.0477	0.367	0.1161	0.1161	0.1161	0.2318	-0.0684	0.2509
AT1G01070.1	0.6092	0.2129	0.0995	0.1827	0.1827	0.1827	0.4265	0.0302	-0.0832
AT1G01080.1	0.6214	0.3128	0.0372	0.1031	0.1031	0.1031	0.5183	0.2097	-0.0659
AT1G01090.1	0.3232	0.1913	0.1044	0.0394	0.0394	0.0394	0.2838	0.1519	0.065
AT1G01100.1	0.3993	0.2678	0.1213	0.1213	0.1213	0.1213	0.278	0.1465	0
AT1G01100.2	0.5245	0.4089	0.0876	0.0876	0.0876	0.0876	0.4369	0.3213	0
AT1G01100.3	0.3839	0.3569	0.0966	0.0966	0.0966	0.0966	0.2873	0.2603	0
AT1G01110.2	0.1431	0.1431	0.0084	0.0084	0.0084	0.0084	0.1347	0.1347	0
AT1G01120.1	0.1353	0.1623	0.1841	0.1841	0.1841	0.1841	-0.0488	-0.0218	0
AT1G01140.1	0.1552	0.1552	0.1822	0.0412	0.0412	0.0412	0.114	0.114	0.141
AT1G01150.3	0.1928	1	1	0.5026	0.5026	0.5026	-0.3098	0.4974	0.4974
AT1G01160.1	0.2799	0.2799	0.2086	0.1103	0.1103	0.1103	0.1696	0.1696	0.0983
AT1G01170.1	0.4521	1	0.2365	0.2775	0.2775	0.2775	0.1746	0.7225	-0.041
AT1G01170.2	0.4595	1	0.2442	0.2874	0.2874	0.2874	0.1721	0.7126	-0.0432
AT1G01180.1	0.2645	1	0.5504	0.0781	0.0781	0.0781	0.1864	0.9219	0.4723
AT1G01190.1	0.0726	0.0231	0.3942	0.1552	0.1552	0.1552	-0.0826	-0.1321	0.239
AT1G01190.2	0.0788	0.0202	0.3889	0.149	0.149	0.149	-0.0702	-0.1288	0.2399
AT1G01200.1	0.2566	0.2566	0.0086	0.0086	0.0086	0.0086	0.248	0.248	0
AT1G01210.1	0.3206	0.3206	0.6287	0.4295	0.4295	0.4295	-0.1089	-0.1089	0.1992
AT1G01210.3	0.4303	0.4303	0.3915	0.1028	0.1028	0.1028	0.3275	0.3275	0.2887
AT1G01220.4	0.1706	0.5025	0.3261	0.3308	0.3308	0.3308	-0.1602	0.1717	-0.0047
AT1G01225.1	0.7186	1	0.5119	0.0862	0.0862	0.0862	0.6324	0.9138	0.4257
AT1G01230.1	0.2978	0.2978	0.1399	0.1414	0.1414	0.1414	0.1564	0.1564	-0.0015
AT1G01240.1	0.201	1	0.2237	0.1774	0.1774	0.1774	0.0236	0.8226	0.0463
AT1G01240.2	0.2573	1	0.2038	0.1605	0.1605	0.1605	0.0968	0.8395	0.0433
AT1G01240.4	0.1893	1	0.2713	0.2306	0.2306	0.2306	-0.0413	0.7694	0.0407
AT1G01250.1	0.2122	1	0.2094	0.2094	0.2094	0.2094	0.0028	0.7906	0
AT1G01260.1	0.2088	0.2088	0.0545	0.0545	0.0545	0.0545	0.1543	0.1543	0
AT1G01260.2	0.1457	0.1457	0.1067	0.1067	0.1067	0.1067	0.039	0.039	0
AT1G01260.3	0.2035	0.2035	0.0475	0.0475	0.0475	0.0475	0.156	0.156	0
AT1G01280.1	0.022	0.022	0.0574	0.0574	0.0574	0.0574	-0.0354	-0.0354	0
AT1G01290.1	0.4143	0.4263	0.1931	0.1931	0.1931	0.1931	0.2212	0.2332	0
AT1G01290.2	0.2517	0.2653	0.0172	0.0172	0.0172	0.0172	0.2345	0.2481	0
AT1G01305.1	0.1831	1	0.7161	0.7161	0.7161	0.7161	-0.533	0.2839	0
AT1G01310.1	0.1474	1	1	0.1134	0.1134	0.1134	0.034	0.8866	0.8866
AT1G01320.3	0.0569	0.1893	0.1719	0.1719	0.1719	0.1719	-0.115	0.0174	0
AT1G01340.2	0.0669	0.0883	0.1016	0.1016	0.1016	0.1016	-0.0347	-0.0133	0
AT1G01350.1	0.2966	0.163	0.073	0.073	0.073	0.073	0.2236	0.09	0
AT1G01355.2	0.5159	1	1	0.277	0.277	0.277	0.2389	0.723	0.723
AT1G01360.1	0.5183	0.3528	0.0557	0.0557	0.0557	0.0557	0.4626	0.2971	0
AT1G01370.1	0.5527	0.4386	0.1108	0.2727	0.2727	0.2727	0.28	0.1659	-0.1619
AT1G01370.2	0.5658	0.463	0.1385	0.2981	0.2981	0.2981	0.2677	0.1649	-0.1596
AT1G01370.3	0.4944	0.3379	0.4699	0.3806	0.3806	0.3806	0.1138	-0.0427	0.0893
AT1G01370.4	0.4674	0.292	0.2094	0.1067	0.1067	0.1067	0.3607	0.1853	0.1027
AT1G01380.1	0.497	1	0.5638	1	1	1	-0.503	0	-0.4362
AT1G01390.1	0.2806	1	1	0.0678	0.0678	0.0678	0.2128	0.9322	0.9322
AT1G01390.2	0.2925	1	1	0.0637	0.0637	0.0637	0.2288	0.9363	0.9363
AT1G01400.1	0.3268	1	1	1	1	1	-0.6732	0	0
AT1G01410.1	0	1	1	1	0	0	-1	0	0
AT1G01420.1	0.3014	1	0.5003	0.0611	0.0611	0.0611	0.2403	0.9389	0.4392
AT1G01420.2	0.379	1	0.4316	0.0601	0.0601	0.0601	0.3189	0.9399	0.3715
AT1G01430.1	0.2177	1	0.3628	0.1481	0.1481	0.1481	0.0696	0.8519	0.2147
AT1G01440.1	0.1731	0.3879	0.3438	0.3438	0.3438	0.3438	-0.1707	0.0441	0
AT1G01453.1	0.2562	1	1	1	1	1	-0.7438	0	0
AT1G01460.1	0.2399	1	0.2891	0.5082	0.5082	0.5082	-0.2683	0.4918	-0.2191
AT1G01470.1	0.4945	0.4945	0.2226	0.333	0.333	0.333	0.1615	0.1615	-0.1104
AT1G01480.1	0.1463	0.1463	0.0512	0.0367	0.0367	0.0367	0.1096	0.1096	0.0145
AT1G01490.1	0.4905	0.4905	0.2702	0.2702	0.2702	0.2702	0.2203	0.2203	0
AT1G01490.2	0.4603	0.4603	0.2464	0.2464	0.2464	0.2464	0.2139	0.2139	0
AT1G01500.1	0.2862	0.2862	0.0155	0.0155	0.0155	0.0155	0.2707	0.2707	0
AT1G01510.1	0.2824	0.1596	0.0259	0.0259	0.0259	0.0259	0.2565	0.1337	0
AT1G01520.1	0.5771	0.2192	0.2211	0.0705	0.0705	0.0705	0.5066	0.1487	0.1506
AT1G01530.1	0.2488	1	1	0.3977	0.3977	0.3977	-0.1489	0.6023	0.6023
AT1G01540.2	0.2066	0.2066	0.0617	0.0201	0.0201	0.0201	0.1865	0.1865	0.0416
AT1G01550.1	0.1991	0.1991	0.0487	0.0494	0.0494	0.0494	0.1497	0.1497	-0.0007
AT1G01560.2	0.1793	0.1793	0.225	0.1065	0.1065	0.1065	0.0728	0.0728	0.1185
AT1G01570.1	0.098	0	0.195	0.195	0.195	0.195	-0.097	-0.195	0
AT1G01570.2	0.1654	0.1349	0.1523	0.1523	0.1523	0.1523	0.0131	-0.0174	0
AT1G01580.1	0.095	0.0628	0.2205	0.1663	0.1663	0.1663	-0.0713	-0.1035	0.0542
AT1G01580.2	0.1337	0.0832	0.1829	0.1279	0.1279	0.1279	0.0058	-0.0447	0.055
AT1G01590.1	0.1074	1	0.2627	0.2627	0.2627	0.2627	-0.1553	0.7373	0
AT1G01600.1	0.3948	0.165	0.082	0.082	0.082	0.082	0.3128	0.083	0
AT1G01610.1	0.1179	0.1179	0.1462	0.0474	0.0474	0.0474	0.0705	0.0705	0.0988
AT1G01620.1	0.2855	0.2855	0.3617	0.3617	0.3617	0.3617	-0.0762	-0.0762	0
AT1G01630.1	0.3164	0.3164	0.0752	0.0752	0.0752	0.0752	0.2412	0.2412	0
AT1G01640.1	0.5927	1	0.5714	0.1328	0.1328	0.1328	0.4599	0.8672	0.4386
AT1G01640.2	0.6021	1	0.578	0.1443	0.1443	0.1443	0.4578	0.8557	0.4337
AT1G01650.1	0.294	0.1573	0.2365	0.0688	0.0688	0.0688	0.2252	0.0885	0.1677
AT1G01660.2	0.0834	0.2033	0.155	0.1769	0.1769	0.1769	-0.0935	0.0264	-0.0219
AT1G01680.1	0.123	0.123	0.2595	0.1561	0.1561	0.1561	-0.0331	-0.0331	0.1034
AT1G01690.1	0.1313	0.1291	0.3988	0.0907	0.0907	0.0907	0.0406	0.0384	0.3081
AT1G01690.2	0.1587	0.1573	0.3756	0.0937	0.0937	0.0937	0.065	0.0636	0.2819
AT1G01695.1	0.1203	1	0.4242	0.1648	0.1648	0.1648	-0.0445	0.8352	0.2594
AT1G01700.1	0.1828	0.2541	0.2997	0.2997	0.2997	0.2997	-0.1169	-0.0456	0
AT1G01710.1	0.1267	0.1397	0.034	0.034	0.034	0.034	0.0927	0.1057	0
AT1G01720.1	1	1	0.2133	0.1253	0.1253	0.1253	0.8747	0.8747	0.088
AT1G01725.1	1	1	0.3139	0.1562	0.1562	0.1562	0.8438	0.8438	0.1577
AT1G01730.1	0.2788	0.2788	0.1269	0.1321	0.1321	0.1321	0.1467	0.1467	-0.0052
AT1G01740.2	0.1851	0.1365	0.255	0.1891	0.1891	0.1891	-0.004	-0.0526	0.0659
AT1G01740.3	0.22	0.1719	0.1806	0.1151	0.1151	0.1151	0.1049	0.0568	0.0655
AT1G01740.5	0.1219	0.0715	0.1858	0.1128	0.1128	0.1128	0.0091	-0.0413	0.073
AT1G01750.1	0.3825	1	0.4839	0.4038	0.4038	0.4038	-0.0213	0.5962	0.0801
AT1G01790.1	0.0851	1	0.3851	0.1144	0.1144	0.1144	-0.0293	0.8856	0.2707
AT1G01800.1	0.1638	0.1638	0.1476	0.0196	0.0196	0.0196	0.1442	0.1442	0.128
AT1G01810.1	0.1496	1	0.7462	1	1	1	-0.8504	0	-0.2538
AT1G01820.1	0.2812	0.2812	0.2312	0.048	0.048	0.048	0.2332	0.2332	0.1832
AT1G01830.2	0.882	0.1867	0.1347	0.0384	0.0384	0.0384	0.8436	0.1483	0.0963
AT1G01860.1	0.1418	1	0.589	0.2345	0.2345	0.2345	-0.0927	0.7655	0.3545
AT1G01880.1	0.1702	1	0.4318	0.0563	0.0563	0.0563	0.1139	0.9437	0.3755
AT1G01880.2	0.1448	1	0.4541	0.0853	0.0853	0.0853	0.0595	0.9147	0.3688
AT1G01900.1	0.1155	0.1533	0.1162	0.1162	0.1162	0.1162	-0.0007	0.0371	0
AT1G01910.1	0.1331	0.1331	0.2538	0.1055	0.1055	0.1055	0.0276	0.0276	0.1483
AT1G01910.2	0.2479	0.2479	0.2016	0.0957	0.0957	0.0957	0.1522	0.1522	0.1059
AT1G01910.4	0.1994	0.1994	0.1959	0.1162	0.1162	0.1162	0.0832	0.0832	0.0797
AT1G01920.2	0.1038	0.1038	0.1792	0.0793	0.0793	0.0793	0.0245	0.0245	0.0999
AT1G01920.4	0.0741	0.0741	0.2147	0.1166	0.1166	0.1166	-0.0425	-0.0425	0.0981
AT1G01930.1	0.0931	0.0931	0.1224	0.073	0.073	0.073	0.0201	0.0201	0.0494
AT1G01940.1	0.2897	0.2897	0.232	0.1105	0.1105	0.1105	0.1792	0.1792	0.1215
AT1G01950.1	0.0717	0.0649	0.1173	0.0124	0.0124	0.0124	0.0593	0.0525	0.1049
AT1G01960.1	0.0516	0.0516	0.0171	0.0171	0.0171	0.0171	0.0345	0.0345	0
AT1G01970.1	0.1633	1	0.3935	0.0509	0.0509	0.0509	0.1124	0.9491	0.3426
AT1G01980.1	0.0863	1	1	0.2102	0.2102	0.2102	-0.1239	0.7898	0.7898
AT1G01990.1	0.3354	1	0.0743	0.0743	0.0743	0.0743	0.2611	0.9257	0
AT1G02000.1	0.2308	1	0.4515	0.0461	0.0461	0.0461	0.1847	0.9539	0.4054
AT1G02010.1	0.1619	0.1619	0.326	0.0688	0.0688	0.0688	0.0931	0.0931	0.2572
AT1G02020.1	0.1145	0.3914	0.2461	0.1021	0.1021	0.1021	0.0124	0.2893	0.144
AT1G02040.1	0.1939	1	0.6098	0.1203	0.1203	0.1203	0.0736	0.8797	0.4895
AT1G02050.1	0.4993	1	0.6046	0.1098	0.1098	0.1098	0.3895	0.8902	0.4948
AT1G02060.1	0.2512	0.0211	0.37	0.017	0.017	0.017	0.2342	0.0041	0.353
AT1G02065.1	0.2616	0.2616	0.1247	0.1075	0.1075	0.1075	0.1541	0.1541	0.0172
AT1G02070.1	0.3522	1	0.1895	0.1895	0.1895	0.1895	0.1627	0.8105	0
AT1G02080.2	0.0298	0.0298	0.0168	0.0136	0.0136	0.0136	0.0162	0.0162	0.0032
AT1G02080.3	0.0245	0.0247	0.0223	0.0104	0.0104	0.0104	0.0141	0.0143	0.0119
AT1G02090.1	0.2201	0.2201	0.12	0.0824	0.0824	0.0824	0.1377	0.1377	0.0376
AT1G02090.2	0.2302	0.2302	0.1219	0.0839	0.0839	0.0839	0.1463	0.1463	0.038
AT1G02100.3	0.1181	0.2112	0.1867	0.1309	0.1309	0.1309	-0.0128	0.0803	0.0558
AT1G02110.1	0.0456	0.0651	0.4088	0.0432	0.0432	0.0432	0.0024	0.0219	0.3656
AT1G02120.1	0.0849	1	0.3885	0.0668	0.0668	0.0668	0.0181	0.9332	0.3217
AT1G02130.1	0.2892	0.2125	0.4228	0.1103	0.1103	0.1103	0.1789	0.1022	0.3125
AT1G02140.1	0.3178	0.3178	0.1193	0.09	0.09	0.09	0.2278	0.2278	0.0293
AT1G02145.3	0.0511	1	0.4182	0.0658	0.0658	0.0658	-0.0147	0.9342	0.3524
AT1G02150.1	0.1137	1	0.3465	0.0446	0.0446	0.0446	0.0691	0.9554	0.3019
AT1G02160.1	0.4162	1	0.6795	1	1	1	-0.5838	0	-0.3205
AT1G02170.1	0.3535	0.1358	0.3086	0.1005	0.1005	0.1005	0.253	0.0353	0.2081
AT1G02180.1	0.1503	1	0.3496	0.0325	0.0325	0.0325	0.1178	0.9675	0.3171
AT1G02190.2	0.2079	1	0.2599	0.6021	0.6021	0.6021	-0.3942	0.3979	-0.3422
AT1G02205.2	0.2939	0.1804	0.051	0.1052	0.1052	0.1052	0.1887	0.0752	-0.0542
AT1G02205.3	0.1668	0.0479	0.1894	0.1206	0.1206	0.1206	0.0462	-0.0727	0.0688
AT1G02220.1	0.1459	0.1459	0.0401	0.0401	0.0401	0.0401	0.1058	0.1058	0
AT1G02230.1	0.1415	0.1415	0.1447	0.1447	0.1447	0.1447	-0.0032	-0.0032	0
AT1G02250.1	0.0401	1	1	1	0.0401	0.0401	-0.9599	0	0
AT1G02260.2	0.2617	0.4624	0.3422	0.3422	0.3422	0.3422	-0.0805	0.1202	0
AT1G02270.1	0.1297	0.0883	0.2481	0.0665	0.0665	0.0665	0.0632	0.0218	0.1816
AT1G02280.1	0.1518	0.1518	0.332	0.0271	0.0271	0.0271	0.1247	0.1247	0.3049
AT1G02290.1	0.1404	0.2439	0.1549	0.1549	0.1549	0.1549	-0.0145	0.089	0
AT1G02310.1	0.0586	0.2272	0.2874	0.0569	0.0569	0.0569	0.0017	0.1703	0.2305
AT1G02310.2	0.0675	0.2217	0.2792	0.0635	0.0635	0.0635	0.004	0.1582	0.2157
AT1G02330.1	0.1736	0.1736	0.222	0.1479	0.1479	0.1479	0.0257	0.0257	0.0741
AT1G02335.1	0.2	0.2	0.0891	0.0891	0.0891	0.0891	0.1109	0.1109	0
AT1G02340.1	0.1864	0.2256	0.0096	0.0096	0.0096	0.0096	0.1768	0.216	0
AT1G02360.1	0.1544	0.1753	0.0693	0.0693	0.0693	0.0693	0.0851	0.106	0
AT1G02360.2	0.1685	0.0856	0.0229	0.0229	0.0229	0.0229	0.1456	0.0627	0
AT1G02360.3	0.1911	0.1059	0.0427	0.0427	0.0427	0.0427	0.1484	0.0632	0
AT1G02370.1	0.1327	0.1033	0.028	0.028	0.028	0.028	0.1047	0.0753	0
AT1G02380.1	0.3144	0.3085	0.2092	0.1101	0.1101	0.1101	0.2043	0.1984	0.0991
AT1G02390.1	0.1312	0.1312	0.0996	0.0996	0.0996	0.0996	0.0316	0.0316	0
AT1G02400.1	0.1764	0.1764	0.2109	0.0496	0.0496	0.0496	0.1268	0.1268	0.1613
AT1G02405.1	0.3011	1	0.1594	0.1594	0.1594	0.1594	0.1417	0.8406	0
AT1G02410.1	0.1933	0.1933	0.2674	0.0267	0.0267	0.0267	0.1666	0.1666	0.2407
AT1G02410.2	0.2552	0.2552	0.3297	0.1365	0.1365	0.1365	0.1187	0.1187	0.1932
AT1G02420.1	0.0147	1	0.8874	1	1	1	-0.9853	0	-0.1126
AT1G02430.1	0.2563	1	0.5628	0.4859	0.4859	0.4859	-0.2296	0.5141	0.0769
AT1G02440.1	0.0622	1	0.6841	1	1	1	-0.9378	0	-0.3159
AT1G02440.2	0.3183	1	0.6414	1	1	1	-0.6817	0	-0.3586
AT1G02450.1	0.2373	1	0.1436	0.1436	0.1436	0.1436	0.0937	0.8564	0
AT1G02460.1	0.1696	0.1696	0.2341	0.2341	0.2341	0.2341	-0.0645	-0.0645	0
AT1G02470.1	0.184	1	0.379	0.0966	0.0966	0.0966	0.0874	0.9034	0.2824
AT1G02475.1	0.4498	1	0.2303	0.1181	0.1181	0.1181	0.3317	0.8819	0.1122
AT1G02490.1	1	1	0.188	0.188	0.188	0.188	0.812	0.812	0
AT1G02500.1	0.1932	1	0.3309	0.0439	0.0439	0.0439	0.1493	0.9561	0.287
AT1G02500.2	0.1283	1	0.3829	0.0696	0.0696	0.0696	0.0587	0.9304	0.3133
AT1G02510.1	0.119	1	1	0.2696	0.2696	0.2696	-0.1506	0.7304	0.7304
AT1G02520.1	0.1552	0.4136	0.3857	0.3857	0.3857	0.3857	-0.2305	0.0279	0
AT1G02530.1	0.1412	1	0.32	0.32	0.32	0.32	-0.1788	0.68	0
AT1G02540.1	0	1	1	1	1	1	-1	0	0
AT1G02550.1	0	1	1	1	1	1	-1	0	0
AT1G02560.1	0.2449	0.2449	0.0845	0.0109	0.0109	0.0109	0.234	0.234	0.0736
AT1G02570.1	0.0937	1	0.1502	0.1502	0.1502	0.1502	-0.0565	0.8498	0
AT1G02580.1	0.1349	1	1	1	1	1	-0.8651	0	0
AT1G02610.1	0.3679	0.2567	0.3806	0.2311	0.2311	0.2311	0.1368	0.0256	0.1495
AT1G02630.1	0.2076	1	0.2205	0.2205	0.2205	0.2205	-0.0129	0.7795	0
AT1G02630.2	0.2519	1	0.2508	0.2508	0.2508	0.2508	0.0011	0.7492	0
AT1G02640.1	0.0917	0.0917	0.0836	0.0836	0.0836	0.0836	0.0081	0.0081	0
AT1G02650.1	0.0838	0.0857	0.0408	0.0408	0.0408	0.0408	0.043	0.0449	0
AT1G02660.1	0.1404	0.1404	0.225	0.046	0.046	0.046	0.0944	0.0944	0.179
AT1G02680.1	0.7085	0.4084	0.475	0.1628	0.1628	0.1628	0.5457	0.2456	0.3122
AT1G02690.1	0.3185	0.3684	0.0719	0.0719	0.0719	0.0719	0.2466	0.2965	0
AT1G02700.1	0.2951	1	0.4675	0.4675	0.4675	0.4675	-0.1724	0.5325	0
AT1G02710.1	0	1	1	1	1	1	-1	0	0
AT1G02720.1	0.2839	0.2839	0.0973	0.0237	0.0237	0.0237	0.2602	0.2602	0.0736
AT1G02730.1	0.548	0.0507	0.0138	0.0138	0.0138	0.0138	0.5342	0.0369	0
AT1G02740.1	0.2282	1	0.0048	0.0048	0.0048	0.0048	0.2234	0.9952	0
AT1G02750.1	0.247	0.247	0.4923	0.1095	0.1095	0.1095	0.1375	0.1375	0.3828
AT1G02770.1	0.1291	1	0.7548	0.7548	0.7548	0.7548	-0.6257	0.2452	0
AT1G02780.1	0.3475	0.2645	0.6614	0.6614	0.6614	0.6614	-0.3139	-0.3969	0
AT1G02790.1	0.2587	1	0.5269	0.5269	0.2587	0.2587	-0.2682	0.4731	0
AT1G02800.1	0.0952	0.2929	0.1215	0.2181	0.2181	0.2181	-0.1229	0.0748	-0.0966
AT1G02810.1	0.2809	1	0.074	0.074	0.074	0.074	0.2069	0.926	0
AT1G02813.1	0.1833	1	1	0.5676	0.5676	0.5676	-0.3843	0.4324	0.4324
AT1G02820.1	0.4945	1	0.7244	1	1	1	-0.5055	0	-0.2756
AT1G02830.1	0.0736	1	0.8397	1	1	1	-0.9264	0	-0.1603
AT1G02840.1	1	0.3176	0.0464	0.0961	0.0961	0.0961	0.9039	0.2215	-0.0497
AT1G02840.2	1	0.3286	0.1254	0.0966	0.0966	0.0966	0.9034	0.232	0.0288
AT1G02850.1	0.1579	0.1785	0.177	0.1054	0.1054	0.1054	0.0525	0.0731	0.0716
AT1G02850.2	0.1507	0.1514	0.1712	0.1016	0.1016	0.1016	0.0491	0.0498	0.0696
AT1G02860.1	0.2016	0.2016	0.3345	0.3153	0.3153	0.3153	-0.1137	-0.1137	0.0192
AT1G02860.2	0.2044	0.2044	0.3363	0.3171	0.3171	0.3171	-0.1127	-0.1127	0.0192
AT1G02870.1	0.1854	0.1854	0.2849	0.064	0.064	0.064	0.1214	0.1214	0.2209
AT1G02880.3	0.219	0.396	0.4305	0.0237	0.0237	0.0237	0.1953	0.3723	0.4068
AT1G02880.4	0.1842	0.3649	0.4602	0.0561	0.0561	0.0561	0.1281	0.3088	0.4041
AT1G02880.6	0.1952	0.3748	0.4588	0.0573	0.0573	0.0573	0.1379	0.3175	0.4015
AT1G02890.1	0.0617	0.0617	0.0679	0.0679	0.0679	0.0679	-0.0062	-0.0062	0
AT1G02890.2	0.0609	0.0609	0.0895	0.0895	0.0895	0.0895	-0.0286	-0.0286	0
AT1G02900.1	0.4035	1	0.331	0.331	0.331	0.331	0.0725	0.669	0
AT1G02910.1	0.1281	1	0.184	0.1135	0.1135	0.1135	0.0146	0.8865	0.0705
AT1G02920.1	0.3163	0.3163	0.5023	0.0354	0.0354	0.0354	0.2809	0.2809	0.4669
AT1G02930.1	0.3083	0.3083	0.4948	0.0683	0.0683	0.0683	0.24	0.24	0.4265
AT1G02940.2	0.0708	1	0.1855	0.1855	0.1855	0.1855	-0.1147	0.8145	0
AT1G02940.3	0.0653	1	0.2082	0.2082	0.2082	0.2082	-0.1429	0.7918	0
AT1G02940.4	0.0336	1	0.2842	0.2842	0.2842	0.2842	-0.2506	0.7158	0
AT1G02950.1	0.5278	0.1042	0.0121	0.0121	0.0121	0.0121	0.5157	0.0921	0
AT1G02950.2	0.5231	0.0894	0.0347	0.0347	0.0347	0.0347	0.4884	0.0547	0
AT1G02950.5	0.5327	0.1172	0.0047	0.0047	0.0047	0.0047	0.528	0.1125	0
AT1G02960.1	0.2929	0.3165	0.0778	0.2815	0.2815	0.2815	0.0114	0.035	-0.2037
AT1G02960.2	0.2839	0.3043	0.0701	0.2691	0.2691	0.2691	0.0148	0.0352	-0.199
AT1G02960.4	0.3136	0.342	0.1095	0.6118	0.6118	0.6118	-0.2982	-0.2698	-0.5023
AT1G02970.1	0.4805	1	0.229	0.5522	0.5522	0.5522	-0.0717	0.4478	-0.3232
AT1G02980.1	0.2645	1	1	1	1	1	-0.7355	0	0
AT1G02990.3	0.066	0.6377	0.5726	0.5726	0.5726	0.5726	-0.5066	0.0651	0
AT1G02990.4	0.0907	0.6522	0.5682	0.5682	0.5682	0.5682	-0.4775	0.084	0
AT1G02990.6	0.0669	0.6382	0.5731	0.5731	0.5731	0.5731	-0.5062	0.0651	0
AT1G03000.1	0.0766	1	0.0951	0.3022	0.3022	0.3022	-0.2256	0.6978	-0.2071
AT1G03010.1	0.1372	0.3508	0.1766	0.1167	0.1167	0.1167	0.0205	0.2341	0.0599
AT1G03010.2	0.101	0.295	0.0993	0.0625	0.0625	0.0625	0.0385	0.2325	0.0368
AT1G03030.1	0.2335	0.2335	0.0824	0.0504	0.0504	0.0504	0.1831	0.1831	0.032
AT1G03040.1	0.2675	0.2675	0.0335	0.0335	0.0335	0.0335	0.234	0.234	0
AT1G03040.2	0.2388	0.2388	0.0713	0.0713	0.0713	0.0713	0.1675	0.1675	0
AT1G03050.1	0.1049	1	1	0.2372	0.2372	0.2372	-0.1323	0.7628	0.7628
AT1G03055.1	0.1007	0.1007	0.6157	0.2801	0.2801	0.2801	-0.1794	-0.1794	0.3356
AT1G03060.1	0.0267	0.7485	0.7614	0.7614	0.7614	0.7614	-0.7347	-0.0129	0
AT1G03060.2	0.0558	0.761	0.6821	0.6821	0.6821	0.6821	-0.6263	0.0789	0
AT1G03060.3	0.052	0.7594	0.6782	0.6782	0.6782	0.6782	-0.6262	0.0812	0
AT1G03060.4	0.0346	0.7519	0.726	0.726	0.726	0.726	-0.6914	0.0259	0
AT1G03070.1	0.2068	1	0.3187	1	1	1	-0.7932	0	-0.6813
AT1G03070.2	0.2205	1	0.3057	1	1	1	-0.7795	0	-0.6943
AT1G03070.3	0.253	1	0.2742	1	1	1	-0.747	0	-0.7258
AT1G03080.1	0.0717	0.3577	0.3711	0.384	0.384	0.384	-0.3123	-0.0263	-0.0129
AT1G03080.2	0.0674	0.354	0.3861	0.3843	0.3843	0.3843	-0.3169	-0.0303	0.0018
AT1G03090.1	0.0972	0.0972	0.3583	0.3479	0.3479	0.3479	-0.2507	-0.2507	0.0104
AT1G03090.2	0.1084	0.1084	0.3308	0.334	0.334	0.334	-0.2256	-0.2256	-0.0032
AT1G03100.1	0.0837	1	1	1	0.0837	0.0837	-0.9163	0	0
AT1G03103.1	0.1073	1	0.7269	0.4776	0.4776	0.4776	-0.3703	0.5224	0.2493
AT1G03120.1	0.0679	1	0.9577	1	0.0679	0.0679	-0.9321	0	-0.0423
AT1G03140.1	1	0.103	0.0208	0.0208	0.0208	0.0208	0.9792	0.0822	0
AT1G03150.1	0.2129	0.2129	0.1149	0.1149	0.1149	0.1149	0.098	0.098	0
AT1G03160.1	0.1123	1	0.5207	0.0137	0.0137	0.0137	0.0986	0.9863	0.507
AT1G03170.1	0.5523	1	0.6032	0.6092	0.6092	0.6092	-0.0569	0.3908	-0.006
AT1G03180.1	1	0.4237	0.1754	0.3307	0.3307	0.3307	0.6693	0.093	-0.1553
AT1G03180.4	1	0.4136	0.188	0.311	0.311	0.311	0.689	0.1026	-0.123
AT1G03180.5	1	0.3802	0.2284	0.2809	0.2809	0.2809	0.7191	0.0993	-0.0525
AT1G03180.6	1	0.3934	0.2127	0.315	0.315	0.315	0.685	0.0784	-0.1023
AT1G03190.1	1	0.3464	0.1055	0.4054	0.4054	0.4054	0.5946	-0.059	-0.2999
AT1G03210.1	1	0.0801	0.2778	0.1927	0.1927	0.1927	0.8073	-0.1126	0.0851
AT1G03220.1	0.1845	1	0.1449	0.1449	0.1449	0.1449	0.0396	0.8551	0
AT1G03230.1	0.178	1	1	0.1008	0.1008	0.1008	0.0772	0.8992	0.8992
AT1G03250.1	0.9137	1	0.6726	0.1168	0.1168	0.1168	0.7969	0.8832	0.5558
AT1G03260.1	0.2776	1	0.6318	0.0583	0.0583	0.0583	0.2193	0.9417	0.5735
AT1G03270.1	0.1285	1	0.2015	0.3942	0.3942	0.3942	-0.2657	0.6058	-0.1927
AT1G03280.1	0.1544	0.1544	0.0885	0.024	0.024	0.024	0.1304	0.1304	0.0645
AT1G03280.2	0.2324	0.2324	0.1639	0.1046	0.1046	0.1046	0.1278	0.1278	0.0593
AT1G03280.3	0.1499	0.1499	0.1034	0.0194	0.0194	0.0194	0.1305	0.1305	0.084
AT1G03290.3	0.2124	0.1865	0.3325	0.1677	0.1677	0.1677	0.0447	0.0188	0.1648
AT1G03290.5	0.1173	0.1383	0.4128	0.1182	0.1182	0.1182	-0.0009	0.0201	0.2946
AT1G03290.6	0.1216	0.1586	0.4263	0.1377	0.1377	0.1377	-0.0161	0.0209	0.2886
AT1G03310.1	0.0709	0.0709	0.0337	0.0337	0.0337	0.0337	0.0372	0.0372	0
AT1G03310.2	0.0746	0.0746	0.0335	0.0335	0.0335	0.0335	0.0411	0.0411	0
AT1G03320.1	0.0279	1	1	0.0721	0.0721	0.0721	-0.0442	0.9279	0.9279
AT1G03330.1	0.4664	1	0.3831	1	1	1	-0.5336	0	-0.6169
AT1G03340.1	0.131	1	0.0965	0.4847	0.4847	0.4847	-0.3537	0.5153	-0.3882
AT1G03350.1	0.1283	1	1	1	1	1	-0.8717	0	0
AT1G03360.1	0.613	1	0.3136	0.0499	0.0499	0.0499	0.5631	0.9501	0.2637
AT1G03365.2	0.2328	0.3491	0.3222	0.303	0.303	0.303	-0.0702	0.0461	0.0192
AT1G03370.1	0.1197	0.308	0.2399	0.2399	0.2399	0.2399	-0.1202	0.0681	0
AT1G03380.1	0.1696	0.1845	0.0386	0.0645	0.0645	0.0645	0.1051	0.12	-0.0259
AT1G03390.1	0	1	0.7614	0.2768	0.2768	0.2768	-0.2768	0.7232	0.4846
AT1G03400.1	0.2672	0.1348	0.6112	0.0573	0.0573	0.0573	0.2099	0.0775	0.5539
AT1G03410.1	0.5971	1	0.428	0.3208	0.3208	0.3208	0.2763	0.6792	0.1072
AT1G03410.2	0.3632	1	0.6006	0.6489	0.6489	0.6489	-0.2857	0.3511	-0.0483
AT1G03430.1	0.4424	0.4424	0.3189	0.3189	0.3189	0.3189	0.1235	0.1235	0
AT1G03440.1	0.2852	1	0.2853	0.2853	0.2853	0.2853	-0.0001	0.7147	0
AT1G03445.1	0.2921	1	1	1	1	1	-0.7079	0	0
AT1G03457.1	0.5382	0.3423	0.1422	0.2312	0.2312	0.2312	0.307	0.1111	-0.089
AT1G03457.2	0.5329	0.3483	0.1355	0.2371	0.2371	0.2371	0.2958	0.1112	-0.1016
AT1G03470.1	0.2531	0.2531	0.0873	0.099	0.099	0.099	0.1541	0.1541	-0.0117
AT1G03470.2	0.2043	0.2043	0.1381	0.0389	0.0389	0.0389	0.1654	0.1654	0.0992
AT1G03470.3	0.2124	0.2124	0.1298	0.0597	0.0597	0.0597	0.1527	0.1527	0.0701
AT1G03475.1	0.2004	0.2004	0.1967	0.1967	0.1967	0.1967	0.0037	0.0037	0
AT1G03495.1	0.1148	1	1	0.4604	0.4604	0.4604	-0.3456	0.5396	0.5396
AT1G03510.1	0.0652	1	0.7634	1	0.0652	0.0652	-0.9348	0	-0.2366
AT1G03520.1	0.2278	1	0.6735	0.0487	0.0487	0.0487	0.1791	0.9513	0.6248
AT1G03530.1	0.0967	1	0.579	0.0508	0.0508	0.0508	0.0459	0.9492	0.5282
AT1G03540.1	0.0263	1	1	0.2878	0.2878	0.2878	-0.2615	0.7122	0.7122
AT1G03550.1	0.1924	1	0.7294	1	1	1	-0.8076	0	-0.2706
AT1G03560.1	0.0822	1	0.5494	0.0903	0.0903	0.0903	-0.0081	0.9097	0.4591
AT1G03590.1	0.23	0.23	0.0317	0.0317	0.0317	0.0317	0.1983	0.1983	0
AT1G03600.1	0.4293	1	0.5362	0.1715	0.1715	0.1715	0.2578	0.8285	0.3647
AT1G03610.1	0.3435	0.3435	0.4028	0.0604	0.0604	0.0604	0.2831	0.2831	0.3424
AT1G03620.10	0.2532	1	0.6328	1	1	1	-0.7468	0	-0.3672
AT1G03620.12	0.3037	1	0.4825	1	1	1	-0.6963	0	-0.5175
AT1G03620.3	0.3847	1	0.3882	1	1	1	-0.6153	0	-0.6118
AT1G03620.7	0.3303	1	0.4181	1	1	1	-0.6697	0	-0.5819
AT1G03620.9	0.2679	1	0.6194	1	1	1	-0.7321	0	-0.3806
AT1G03630.1	0.1941	0.1941	0.194	0.0686	0.0686	0.0686	0.1255	0.1255	0.1254
AT1G03630.2	0.0716	0.0716	0.3139	0.1241	0.1241	0.1241	-0.0525	-0.0525	0.1898
AT1G03650.1	0.3031	1	0.1529	0.1523	0.1523	0.1523	0.1508	0.8477	0.0006
AT1G03660.1	0.4683	1	0.8764	1	1	1	-0.5317	0	-0.1236
AT1G03670.1	0	1	1	1	1	1	-1	0	0
AT1G03680.1	0.2786	0.2786	0.0425	0.0425	0.0425	0.0425	0.2361	0.2361	0
AT1G03687.1	0.1188	0.1188	0.0906	0.0906	0.0906	0.0906	0.0282	0.0282	0
AT1G03700.1	0.2568	1	0.5576	0.5576	0.5576	0.5576	-0.3008	0.4424	0
AT1G03710.1	0.2416	1	0.4173	0.4173	0.4173	0.4173	-0.1757	0.5827	0
AT1G03710.2	0.0991	1	0.5309	0.5309	0.5309	0.5309	-0.4318	0.4691	0
AT1G03730.1	0.4345	1	1	0.3044	0.3044	0.3044	0.1301	0.6956	0.6956
AT1G03740.1	0.1624	0.1624	0.3902	0.038	0.038	0.038	0.1244	0.1244	0.3522
AT1G03750.1	0.035	0.5007	0.3078	0.4831	0.4831	0.4831	-0.4481	0.0176	-0.1753
AT1G03760.1	0.0805	0.0805	0.3165	0.2796	0.2796	0.2796	-0.1991	-0.1991	0.0369
AT1G03770.1	0.1351	1	0.1479	0.2973	0.2973	0.2973	-0.1622	0.7027	-0.1494
AT1G03770.3	0.1153	1	0.1666	0.2816	0.2816	0.2816	-0.1663	0.7184	-0.115
AT1G03780.2	0.0776	0.388	0.1328	0.3362	0.3362	0.3362	-0.2586	0.0518	-0.2034
AT1G03790.1	0.2216	1	0.0982	0.0982	0.0982	0.0982	0.1234	0.9018	0
AT1G03800.1	0.2686	1	0.0097	0.0097	0.0097	0.0097	0.2589	0.9903	0
AT1G03810.1	0	1	1	1	1	1	-1	0	0
AT1G03820.1	0.255	1	0.0335	0.0335	0.0335	0.0335	0.2215	0.9665	0
AT1G03830.1	0.0514	1	0.4263	0.4486	0.4486	0.4486	-0.3972	0.5514	-0.0223
AT1G03830.2	0.1033	1	0.3641	0.5014	0.5014	0.5014	-0.3981	0.4986	-0.1373
AT1G03840.1	0.2363	1	0.606	0.2272	0.2272	0.2272	0.0091	0.7728	0.3788
AT1G03850.1	0.5862	1	0.3427	0.3427	0.3427	0.3427	0.2435	0.6573	0
AT1G03850.3	0.6063	1	0.3149	0.3149	0.3149	0.3149	0.2914	0.6851	0
AT1G03860.1	0.3182	0.2377	0.429	0.0672	0.0672	0.0672	0.251	0.1705	0.3618
AT1G03860.3	0.3189	0.2384	0.5142	0.1213	0.1213	0.1213	0.1976	0.1171	0.3929
AT1G03870.1	0.2631	1	0.5008	0.1497	0.1497	0.1497	0.1134	0.8503	0.3511
AT1G03880.1	0.0883	1	0.2666	0.2666	0.2666	0.2666	-0.1783	0.7334	0
AT1G03890.1	0.057	1	0.1563	0.1563	0.1563	0.1563	-0.0993	0.8437	0
AT1G03900.1	0.2041	1	0.6872	0.0225	0.0225	0.0225	0.1816	0.9775	0.6647
AT1G03910.1	0.2708	0.1191	0.1562	0.0154	0.0154	0.0154	0.2554	0.1037	0.1408
AT1G03920.1	0.1335	1	0.3203	0.6509	0.6509	0.6509	-0.5174	0.3491	-0.3306
AT1G03920.3	0.1031	1	0.3314	0.6342	0.6342	0.6342	-0.5311	0.3658	-0.3028
AT1G03930.1	0.2615	0.2615	0.0446	0.0351	0.0351	0.0351	0.2264	0.2264	0.0095
AT1G03940.1	0.1526	1	0.955	0.955	0.955	0.955	-0.8024	0.045	0
AT1G03950.1	0.2355	0.2355	0.0576	0.0576	0.0576	0.0576	0.1779	0.1779	0
AT1G03960.1	0.2192	0.3486	0.0504	0.1072	0.1072	0.1072	0.112	0.2414	-0.0568
AT1G03970.1	0.1882	1	1	1	0.1882	0.1882	-0.8118	0	0
AT1G03980.3	0.0802	1	1	1	0.0802	0.0802	-0.9198	0	0
AT1G03982.1	0.4145	1	1	1	0.4145	0.4145	-0.5855	0	0
AT1G03990.1	0.0521	1	1	1	0.0521	0.0521	-0.9479	0	0
AT1G04010.1	0.1678	1	0.1619	0.5127	0.5127	0.5127	-0.3449	0.4873	-0.3508
AT1G04020.1	0.0723	1	0.1336	0.5897	0.5897	0.5897	-0.5174	0.4103	-0.4561
AT1G04030.1	0.1738	0.482	0.4289	0.5078	0.5078	0.5078	-0.334	-0.0258	-0.0789
AT1G04030.2	0.0758	0.4019	0.3648	0.4381	0.4381	0.4381	-0.3623	-0.0362	-0.0733
AT1G04040.1	0.142	0.142	0.0912	0.0545	0.0545	0.0545	0.0875	0.0875	0.0367
AT1G04050.2	0.1173	1	0.3655	0.3655	0.3655	0.3655	-0.2482	0.6345	0
AT1G04080.1	1	1	0.3228	0.0913	0.0913	0.0913	0.9087	0.9087	0.2315
AT1G04110.1	0.1653	1	1	0.1017	0.1017	0.1017	0.0636	0.8983	0.8983
AT1G04120.1	0.1058	0.1058	0.0064	0.0064	0.0064	0.0064	0.0994	0.0994	0
AT1G04130.1	0.1901	0.3492	0.3416	0.3749	0.3749	0.3749	-0.1848	-0.0257	-0.0333
AT1G04140.1	0.1365	0.1408	0.0752	0.0623	0.0623	0.0623	0.0742	0.0785	0.0129
AT1G04140.2	0.1388	0.137	0.0752	0.0623	0.0623	0.0623	0.0765	0.0747	0.0129
AT1G04150.1	0.1481	1	0.015	0.015	0.015	0.015	0.1331	0.985	0
AT1G04170.1	0.6384	0.1418	0.3394	0.1835	0.1835	0.1835	0.4549	-0.0417	0.1559
AT1G04170.2	0.646	0.1834	0.3583	0.2136	0.2136	0.2136	0.4324	-0.0302	0.1447
AT1G04180.1	0.6267	1	1	0.0969	0.0969	0.0969	0.5298	0.9031	0.9031
AT1G04190.1	0.1792	0.1792	0.3985	0.0559	0.0559	0.0559	0.1233	0.1233	0.3426
AT1G04200.1	0.1131	0.1131	0.0115	0.0115	0.0115	0.0115	0.1016	0.1016	0
AT1G04210.1	0.092	0.092	0.2986	0.1202	0.1202	0.1202	-0.0282	-0.0282	0.1784
AT1G04220.1	0.1259	1	1	0.3558	0.3558	0.3558	-0.2299	0.6442	0.6442
AT1G04230.1	0.343	0.343	0.0508	0.1441	0.1441	0.1441	0.1989	0.1989	-0.0933
AT1G04230.2	0.1706	0.1706	0.1608	0.0704	0.0704	0.0704	0.1002	0.1002	0.0904
AT1G04240.1	0.4143	0.221	0.4058	0.3745	0.3745	0.3745	0.0398	-0.1535	0.0313
AT1G04240.2	0.4668	0.218	0.3498	0.317	0.317	0.317	0.1498	-0.099	0.0328
AT1G04250.1	0.3124	0.3124	0.0623	0.0623	0.0623	0.0623	0.2501	0.2501	0
AT1G04270.1	0.3357	0.3357	0.2878	0.2878	0.2878	0.2878	0.0479	0.0479	0
AT1G04280.1	0.1908	0.1908	0.0673	0.0938	0.0938	0.0938	0.097	0.097	-0.0265
AT1G04290.1	0.3926	0.3926	0.7422	0.1556	0.1556	0.1556	0.237	0.237	0.5866
AT1G04330.1	0.3922	1	0.3146	0.3146	0.3146	0.3146	0.0776	0.6854	0
AT1G04340.1	0.3701	0.3701	0.1304	0.0346	0.0346	0.0346	0.3355	0.3355	0.0958
AT1G04350.1	0.4503	1	0.4498	0.1782	0.1782	0.1782	0.2721	0.8218	0.2716
AT1G04360.1	0.2077	1	1	0.2886	0.2886	0.2886	-0.0809	0.7114	0.7114
AT1G04370.1	0.2935	1	1	1	0.2935	0.2935	-0.7065	0	0
AT1G04380.1	0.714	1	0.1597	0.1597	0.1597	0.1597	0.5543	0.8403	0
AT1G04390.1	0.0706	0.3463	0.3355	0.3355	0.3355	0.3355	-0.2649	0.0108	0
AT1G04400.1	0.1827	0.1827	0.0457	0.0457	0.0457	0.0457	0.137	0.137	0
AT1G04400.2	0.1368	0.1368	0.0845	0.0845	0.0845	0.0845	0.0523	0.0523	0
AT1G04410.1	0.2351	0.2351	0.1955	0.1425	0.1425	0.1425	0.0926	0.0926	0.053
AT1G04420.1	0.108	0.108	0.0963	0.065	0.065	0.065	0.043	0.043	0.0313
AT1G04430.1	0.1522	0.1615	0.0426	0.0426	0.0426	0.0426	0.1096	0.1189	0
AT1G04430.2	0.1527	0.1383	0.1837	0.1837	0.1837	0.1837	-0.031	-0.0454	0
AT1G04440.1	0.2622	0.2622	0.0749	0.0447	0.0447	0.0447	0.2175	0.2175	0.0302
AT1G04445.1	0.0691	1	0.8575	0.8575	0.8575	0.8575	-0.7884	0.1425	0
AT1G04470.1	0.1081	1	1	1	1	1	-0.8919	0	0
AT1G04480.1	0.3205	1	0.6249	0.216	0.216	0.216	0.1045	0.784	0.4089
AT1G04490.2	0.1441	1	1	0.1922	0.1922	0.1922	-0.0481	0.8078	0.8078
AT1G04490.3	0.29	1	1	0.1187	0.1187	0.1187	0.1713	0.8813	0.8813
AT1G04490.6	0.1989	1	1	0.2304	0.2304	0.2304	-0.0315	0.7696	0.7696
AT1G04490.7	0.1892	1	1	0.242	0.242	0.242	-0.0528	0.758	0.758
AT1G04490.8	0.184	1	1	0.2482	0.2482	0.2482	-0.0642	0.7518	0.7518
AT1G04500.1	0.1878	1	0.2981	0.2981	0.2981	0.2981	-0.1103	0.7019	0
AT1G04500.3	0.1838	1	0.3278	0.3278	0.3278	0.3278	-0.144	0.6722	0
AT1G04500.4	0.1656	1	0.3163	0.3163	0.3163	0.3163	-0.1507	0.6837	0
AT1G04510.1	0.1649	0.1649	0.1022	0.0087	0.0087	0.0087	0.1562	0.1562	0.0935
AT1G04520.1	0.2587	0.2587	0.1327	0.0677	0.0677	0.0677	0.191	0.191	0.065
AT1G04530.1	0.2405	0.2405	0.1304	0.0822	0.0822	0.0822	0.1583	0.1583	0.0482
AT1G04540.1	0.1505	1	0.3429	0.043	0.043	0.043	0.1075	0.957	0.2999
AT1G04550.2	0.306	1	0.5735	0.0518	0.0518	0.0518	0.2542	0.9482	0.5217
AT1G04555.1	0.3669	0.3669	0.1183	0.1183	0.1183	0.1183	0.2486	0.2486	0
AT1G04560.1	0.2076	1	0.2705	0.2705	0.2705	0.2705	-0.0629	0.7295	0
AT1G04580.1	0.2013	1	1	0.4397	0.4397	0.4397	-0.2384	0.5603	0.5603
AT1G04590.1	0.6584	0.1029	0.104	0.104	0.104	0.104	0.5544	-0.0011	0
AT1G04600.1	0.061	1	0.4974	0.4974	0.4974	0.4974	-0.4364	0.5026	0
AT1G04610.1	0.2367	1	1	0.162	0.162	0.162	0.0747	0.838	0.838
AT1G04620.1	0.2633	1	0.3892	0.01	0.01	0.01	0.2533	0.99	0.3792
AT1G04630.1	0.5625	0.2659	0.0915	0.0915	0.0915	0.0915	0.471	0.1744	0
AT1G04640.1	0.2849	1	0.5252	0.5252	0.5252	0.5252	-0.2403	0.4748	0
AT1G04645.1	0.2586	1	1	1	0.2586	0.2586	-0.7414	0	0
AT1G04650.1	0.0606	0.3605	0.1114	0.1275	0.1275	0.1275	-0.0669	0.233	-0.0161
AT1G04660.1	0.3751	1	0.0785	0.0785	0.0785	0.0785	0.2966	0.9215	0
AT1G04670.1	0.3339	1	0.1574	0.1574	0.1574	0.1574	0.1765	0.8426	0
AT1G04680.1	0.4353	0.2309	0.2271	0.2271	0.2271	0.2271	0.2082	0.0038	0
AT1G04690.1	0.2689	0.2396	0.366	0.0317	0.0317	0.0317	0.2372	0.2079	0.3343
AT1G04700.1	0.1322	1	0.4774	0.4655	0.4655	0.4655	-0.3333	0.5345	0.0119
AT1G04710.1	0.1132	0.1045	0.5912	0.1101	0.1101	0.1101	0.0031	-0.0056	0.4811
AT1G04730.1	0.0612	0.626	0.5314	0.5088	0.5088	0.5088	-0.4476	0.1172	0.0226
AT1G04730.2	0.0589	0.6352	0.5249	0.5146	0.5146	0.5146	-0.4557	0.1206	0.0103
AT1G04750.1	0.2843	0.3182	0.1166	0.0543	0.0543	0.0543	0.23	0.2639	0.0623
AT1G04750.3	0.4317	0.4708	0.4489	0.3531	0.3531	0.3531	0.0786	0.1177	0.0958
AT1G04760.1	0.276	1	1	1	1	1	-0.724	0	0
AT1G04760.2	0.3467	1	1	1	1	1	-0.6533	0	0
AT1G04770.1	0.171	0.1558	0.4317	0.1772	0.1772	0.1772	-0.0062	-0.0214	0.2545
AT1G04778.1	0.4307	1	1	1	1	1	-0.5693	0	0
AT1G04780.1	0.2261	0.2261	0.1473	0.0214	0.0214	0.0214	0.2047	0.2047	0.1259
AT1G04790.1	0.9806	0.1616	0.1214	0.1139	0.1139	0.1139	0.8667	0.0477	0.0075
AT1G04800.1	0.2601	1	1	0.1888	0.1888	0.1888	0.0713	0.8112	0.8112
AT1G04810.1	0.0666	0.0666	0.027	0.0143	0.0143	0.0143	0.0523	0.0523	0.0127
AT1G04820.1	0.1859	0.1859	0.4243	0.1055	0.1055	0.1055	0.0804	0.0804	0.3188
AT1G04830.3	0.2385	0.3796	0.5235	0.3427	0.3427	0.3427	-0.1042	0.0369	0.1808
AT1G04850.1	0.1467	0.1467	0.48	0.0524	0.0524	0.0524	0.0943	0.0943	0.4276
AT1G04870.2	0.6039	1	0.6253	0.3917	0.3917	0.3917	0.2122	0.6083	0.2336
AT1G04890.1	0.3032	1	0.2862	0.2862	0.2862	0.2862	0.017	0.7138	0
AT1G04900.1	0.1322	0.1322	0.2004	0.0156	0.0156	0.0156	0.1166	0.1166	0.1848
AT1G04910.1	0.1468	0.1468	0.0165	0.0165	0.0165	0.0165	0.1303	0.1303	0
AT1G04930.1	0.1692	1	0.2053	0.4142	0.4142	0.4142	-0.245	0.5858	-0.2089
AT1G04930.3	0.153	1	0.2346	0.4569	0.4569	0.4569	-0.3039	0.5431	-0.2223
AT1G04940.1	0.1844	1	0.242	0.242	0.242	0.242	-0.0576	0.758	0
AT1G04945.1	0.2128	0.414	0.1141	0.2148	0.2148	0.2148	-0.002	0.1992	-0.1007
AT1G04945.2	0.1804	0.3709	0.0866	0.1823	0.1823	0.1823	-0.0019	0.1886	-0.0957
AT1G04945.4	0.2238	0.4292	0.1185	0.2258	0.2258	0.2258	-0.002	0.2034	-0.1073
AT1G04950.1	0.2982	0.1547	0.2736	0.0198	0.0198	0.0198	0.2784	0.1349	0.2538
AT1G04960.1	0.5539	1	0.4809	0.0507	0.0507	0.0507	0.5032	0.9493	0.4302
AT1G04970.1	0.0994	0.0994	0.1486	0.0715	0.0715	0.0715	0.0279	0.0279	0.0771
AT1G04970.2	0.1096	0.1096	0.1565	0.0812	0.0812	0.0812	0.0284	0.0284	0.0753
AT1G04980.1	0.1117	1	0.3677	0.0757	0.0757	0.0757	0.036	0.9243	0.292
AT1G04985.1	0.4512	1	0.169	0.2751	0.2751	0.2751	0.1761	0.7249	-0.1061
AT1G04990.1	0.2298	0.2251	0.0458	0.0221	0.0221	0.0221	0.2077	0.203	0.0237
AT1G05000.1	0.523	0.3484	0.3582	0.1578	0.1578	0.1578	0.3652	0.1906	0.2004
AT1G05000.2	0.4882	0.2863	0.3414	0.1466	0.1466	0.1466	0.3416	0.1397	0.1948
AT1G05010.1	0.2528	0.2227	0.2293	0.0737	0.0737	0.0737	0.1791	0.149	0.1556
AT1G05020.1	0.1415	1	0.0369	0.0369	0.0369	0.0369	0.1046	0.9631	0
AT1G05030.1	0.0891	1	0.6372	0.219	0.219	0.219	-0.1299	0.781	0.4182
AT1G05030.2	0.2017	1	0.5661	0.3213	0.3213	0.3213	-0.1196	0.6787	0.2448
AT1G05055.1	0.1156	1	0.5929	0.0407	0.0407	0.0407	0.0749	0.9593	0.5522
AT1G05060.1	0.1491	1	0.7172	0.0565	0.0565	0.0565	0.0926	0.9435	0.6607
AT1G05070.1	0.282	0.282	0.0174	0.0174	0.0174	0.0174	0.2646	0.2646	0
AT1G05087.1	0.0445	1	0.5696	0.531	0.531	0.531	-0.4865	0.469	0.0386
AT1G05090.1	0.1371	0.1553	0.39	0.3283	0.3283	0.3283	-0.1912	-0.173	0.0617
AT1G05100.1	0.136	1	0.3045	0.3045	0.3045	0.3045	-0.1685	0.6955	0
AT1G05120.1	0.0713	1	0.1842	0.4587	0.4587	0.4587	-0.3874	0.5413	-0.2745
AT1G05120.2	0.0887	1	0.2115	0.4879	0.4879	0.4879	-0.3992	0.5121	-0.2764
AT1G05140.1	0.0662	1	1	1	0.0662	0.0662	-0.9338	0	0
AT1G05150.1	0.0991	0.0991	0.4514	0.2369	0.2369	0.2369	-0.1378	-0.1378	0.2145
AT1G05170.1	0.2894	0.3432	0.2961	0.4716	0.4716	0.4716	-0.1822	-0.1284	-0.1755
AT1G05170.2	0.247	0.3093	0.3373	0.4514	0.4514	0.4514	-0.2044	-0.1421	-0.1141
AT1G05180.1	0.1148	0.1148	0.2813	0.0274	0.0274	0.0274	0.0874	0.0874	0.2539
AT1G05190.1	0.22	0.22	0.0327	0.0327	0.0327	0.0327	0.1873	0.1873	0
AT1G05200.1	0.1052	0.3339	0.3307	0.313	0.313	0.313	-0.2078	0.0209	0.0177
AT1G05200.2	0.0439	0.3228	0.3205	0.3022	0.3022	0.3022	-0.2583	0.0206	0.0183
AT1G05205.1	0.3819	0.3819	0.4537	0.1129	0.1129	0.1129	0.269	0.269	0.3408
AT1G05210.1	0.206	1	0.3636	0.0916	0.0916	0.0916	0.1144	0.9084	0.272
AT1G05220.1	0.195	1	0.6882	0.3965	0.3965	0.3965	-0.2015	0.6035	0.2917
AT1G05230.2	0.146	1	0.1488	0.0788	0.0788	0.0788	0.0672	0.9212	0.07
AT1G05230.3	0.0942	1	0.2229	0.1591	0.1591	0.1591	-0.0649	0.8409	0.0638
AT1G05230.4	0.1445	1	0.1749	0.1075	0.1075	0.1075	0.037	0.8925	0.0674
AT1G05240.1	0.434	1	0.4263	0.4263	0.4263	0.4263	0.0077	0.5737	0
AT1G05250.1	0.2081	1	0.1231	0.1231	0.1231	0.1231	0.085	0.8769	0
AT1G05260.1	0.4389	1	1	1	1	1	-0.5611	0	0
AT1G05270.1	0.2193	0.2193	0.5344	0.1543	0.1543	0.1543	0.065	0.065	0.3801
AT1G05280.1	0.1524	1	0.655	0.5818	0.5818	0.5818	-0.4294	0.4182	0.0732
AT1G05290.1	0.0072	1	1	1	1	1	-0.9928	0	0
AT1G05291.1	0.0814	1	1	1	1	1	-0.9186	0	0
AT1G05300.1	0.1786	0.1786	0.2112	0.2112	0.2112	0.2112	-0.0326	-0.0326	0
AT1G05310.1	0.2857	0.3336	0.132	0.32	0.32	0.32	-0.0343	0.0136	-0.188
AT1G05320.1	0.0815	0.3739	0.2859	0.3686	0.3686	0.3686	-0.2871	0.0053	-0.0827
AT1G05320.2	0.0531	0.3493	0.3079	0.3437	0.3437	0.3437	-0.2906	0.0056	-0.0358
AT1G05320.3	0.0899	0.3811	0.2909	0.3759	0.3759	0.3759	-0.286	0.0052	-0.085
AT1G05320.4	0.0825	0.3748	0.2852	0.3695	0.3695	0.3695	-0.287	0.0053	-0.0843
AT1G05320.9	0.105	0.3939	0.3041	0.389	0.389	0.389	-0.284	0.0049	-0.0849
AT1G05340.1	0.5663	0.5663	0.2265	1	1	1	-0.4337	-0.4337	-0.7735
AT1G05350.1	0.1923	0.1923	0.1554	0.1075	0.1075	0.1075	0.0848	0.0848	0.0479
AT1G05360.1	0.1699	1	0.3635	0.3693	0.3693	0.3693	-0.1994	0.6307	-0.0058
AT1G05370.1	0.155	0.7846	0.2043	0.2043	0.2043	0.2043	-0.0493	0.5803	0
AT1G05380.1	0.0996	0.6035	0.2992	0.5005	0.5005	0.5005	-0.4009	0.103	-0.2013
AT1G05380.2	0.1062	0.6077	0.3047	0.5055	0.5055	0.5055	-0.3993	0.1022	-0.2008
AT1G05380.3	0.1079	0.6088	0.3061	0.5068	0.5068	0.5068	-0.3989	0.102	-0.2007
AT1G05385.1	0.1354	0.1354	0.0313	0.0313	0.0313	0.0313	0.1041	0.1041	0
AT1G05400.1	0.428	1	0.2793	0.1164	0.1164	0.1164	0.3116	0.8836	0.1629
AT1G05400.2	0.4137	1	0.2916	0.1124	0.1124	0.1124	0.3013	0.8876	0.1792
AT1G05410.1	0.1417	0.1078	0.0566	0.0135	0.0135	0.0135	0.1282	0.0943	0.0431
AT1G05410.2	0.1134	0.1311	0.0855	0.0433	0.0433	0.0433	0.0701	0.0878	0.0422
AT1G05420.1	0.1705	1	0.056	0.056	0.056	0.056	0.1145	0.944	0
AT1G05420.2	0.2086	1	0.0184	0.0184	0.0184	0.0184	0.1902	0.9816	0
AT1G05430.1	0.1843	0.1843	0.1563	0.1563	0.1563	0.1563	0.028	0.028	0
AT1G05440.1	0.1749	1	0.1165	0.1165	0.1165	0.1165	0.0584	0.8835	0
AT1G05450.2	0.1716	1	1	0.3593	0.3593	0.3593	-0.1877	0.6407	0.6407
AT1G05460.1	0.0575	0.1714	0.1699	0.0469	0.0469	0.0469	0.0106	0.1245	0.123
AT1G05470.1	0.2183	0.2969	0.0735	0.2021	0.2021	0.2021	0.0162	0.0948	-0.1286
AT1G05490.1	0.0659	1	0.0675	0.0675	0.0675	0.0675	-0.0016	0.9325	0
AT1G05500.1	0.1426	0.1356	0.2542	0.0197	0.0197	0.0197	0.1229	0.1159	0.2345
AT1G05500.2	0.1466	0.1525	0.2126	0.1085	0.1085	0.1085	0.0381	0.044	0.1041
AT1G05510.1	0.1489	1	0.8074	1	1	1	-0.8511	0	-0.1926
AT1G05520.1	0.1118	0.1118	0.1134	0.0166	0.0166	0.0166	0.0952	0.0952	0.0968
AT1G05530.1	0.0982	1	0.0301	0.0301	0.0301	0.0301	0.0681	0.9699	0
AT1G05540.1	0.2972	0.2849	0.0822	0.0822	0.0822	0.0822	0.215	0.2027	0
AT1G05540.2	0.3196	0.3038	0.0576	0.0576	0.0576	0.0576	0.262	0.2462	0
AT1G05550.1	0.3101	1	0.4544	0.4544	0.4544	0.4544	-0.1443	0.5456	0
AT1G05550.2	0.2869	1	0.4743	0.4743	0.4743	0.4743	-0.1874	0.5257	0
AT1G05550.4	0.5234	1	0.6121	0.6121	0.6121	0.6121	-0.0887	0.3879	0
AT1G05560.1	0.1323	1	0.6785	0.0182	0.0182	0.0182	0.1141	0.9818	0.6603
AT1G05560.2	0.2047	1	0.6361	0.0864	0.0864	0.0864	0.1183	0.9136	0.5497
AT1G05570.1	0.076	1	0.1901	0.3371	0.3371	0.3371	-0.2611	0.6629	-0.147
AT1G05570.3	0.0696	1	0.2303	0.4003	0.4003	0.4003	-0.3307	0.5997	-0.17
AT1G05577.1	0.152	1	0.4506	0.4506	0.4506	0.4506	-0.2986	0.5494	0
AT1G05580.1	0.066	1	0.1623	0.1623	0.1623	0.1623	-0.0963	0.8377	0
AT1G05580.2	0.0502	1	0.1778	0.1778	0.1778	0.1778	-0.1276	0.8222	0
AT1G05590.1	0.244	0.1388	0.1279	0.0904	0.0904	0.0904	0.1536	0.0484	0.0375
AT1G05590.2	0.2769	0.1745	0.0917	0.1265	0.1265	0.1265	0.1504	0.048	-0.0348
AT1G05590.3	0.2137	0.1062	0.1604	0.0574	0.0574	0.0574	0.1563	0.0488	0.103
AT1G05600.3	0.0763	1	0.8877	0.0895	0.0895	0.0895	-0.0132	0.9105	0.7982
AT1G05610.1	0.0752	1	0.4445	0.5704	0.5704	0.5704	-0.4952	0.4296	-0.1259
AT1G05610.2	0.0682	1	0.445	0.5846	0.5846	0.5846	-0.5164	0.4154	-0.1396
AT1G05620.1	0.2328	0.2328	0.0801	0.0801	0.0801	0.0801	0.1527	0.1527	0
AT1G05630.2	0.0727	0.5688	0.6549	0.5282	0.5282	0.5282	-0.4555	0.0406	0.1267
AT1G05640.1	0.1131	1	1	1	1	1	-0.8869	0	0
AT1G05650.1	0.1173	1	1	0.4767	0.4767	0.4767	-0.3594	0.5233	0.5233
AT1G05660.1	0.1284	1	0.476	0.476	0.476	0.476	-0.3476	0.524	0
AT1G05670.1	0.4439	0.295	0.2373	0.1776	0.1776	0.1776	0.2663	0.1174	0.0597
AT1G05670.2	0.4425	0.2926	0.2398	0.1808	0.1808	0.1808	0.2617	0.1118	0.059
AT1G05675.1	0.6956	0.0459	0.5617	0.024	0.024	0.024	0.6716	0.0219	0.5377
AT1G05680.1	0.6324	0.1261	0.0768	0.0575	0.0575	0.0575	0.5749	0.0686	0.0193
AT1G05690.1	0.4126	0.2803	0.1129	0.1449	0.1449	0.1449	0.2677	0.1354	-0.032
AT1G05700.1	0.1514	1	0.2869	0.2869	0.2869	0.2869	-0.1355	0.7131	0
AT1G05710.1	0.8089	0.6384	0.3432	0.3061	0.3061	0.3061	0.5028	0.3323	0.0371
AT1G05710.11	0.8054	0.6244	0.3264	0.2873	0.2873	0.2873	0.5181	0.3371	0.0391
AT1G05710.12	0.8046	0.6209	0.3222	0.2827	0.2827	0.2827	0.5219	0.3382	0.0395
AT1G05710.3	0.7762	0.4816	0.1747	0.1154	0.1154	0.1154	0.6608	0.3662	0.0593
AT1G05710.4	0.7797	0.4489	0.4944	0.4567	0.4567	0.4567	0.323	-0.0078	0.0377
AT1G05710.6	0.7827	0.493	0.181	0.1219	0.1219	0.1219	0.6608	0.3711	0.0591
AT1G05720.1	0.2844	0.2613	0.3368	0.1781	0.1781	0.1781	0.1063	0.0832	0.1587
AT1G05730.1	0.5213	1	0.2112	0.1997	0.1997	0.1997	0.3216	0.8003	0.0115
AT1G05750.2	0.374	0.287	0.1866	0.1335	0.1335	0.1335	0.2405	0.1535	0.0531
AT1G05760.1	0.2814	0.0518	0.0625	0.0625	0.0625	0.0625	0.2189	-0.0107	0
AT1G05760.2	0.2978	0.0665	0.0441	0.0441	0.0441	0.0441	0.2537	0.0224	0
AT1G05770.1	0.1716	1	0.2941	0.0404	0.0404	0.0404	0.1312	0.9596	0.2537
AT1G05780.1	0.4582	1	0.5263	0.0517	0.0517	0.0517	0.4065	0.9483	0.4746
AT1G05785.2	0.2412	1	0.7412	0.4218	0.4218	0.4218	-0.1806	0.5782	0.3194
AT1G05790.2	0.0913	0.502	0.356	0.3802	0.3802	0.3802	-0.2889	0.1218	-0.0242
AT1G05790.3	0.093	0.5033	0.3505	0.377	0.377	0.377	-0.284	0.1263	-0.0265
AT1G05790.4	0.0856	0.5134	0.3789	0.3486	0.3486	0.3486	-0.263	0.1648	0.0303
AT1G05800.1	0	1	1	1	0	0	-1	0	0
AT1G05805.1	0.2448	0.2448	0.114	0.0217	0.0217	0.0217	0.2231	0.2231	0.0923
AT1G05810.1	0	0.2262	0.2261	0.1484	0.1484	0.1484	-0.1484	0.0778	0.0777
AT1G05810.2	0.2151	0.2276	0.068	0.0688	0.0688	0.0688	0.1463	0.1588	-0.0008
AT1G05820.1	0.1496	0.913	0.4461	0.7089	0.7089	0.7089	-0.5593	0.2041	-0.2628
AT1G05830.2	0.0658	0.0776	0.1381	0.0511	0.0511	0.0511	0.0147	0.0265	0.087
AT1G05830.3	0.1093	0.1232	0.147	0.0869	0.0869	0.0869	0.0224	0.0363	0.0601
AT1G05835.1	0.2187	1	0.6525	0.1215	0.1215	0.1215	0.0972	0.8785	0.531
AT1G05840.1	0.0766	1	0.3987	0.0307	0.0307	0.0307	0.0459	0.9693	0.368
AT1G05850.1	0.2903	1	0.3487	0.067	0.067	0.067	0.2233	0.933	0.2817
AT1G05860.1	0.3337	0.2399	0.1641	0.1054	0.1054	0.1054	0.2283	0.1345	0.0587
AT1G05860.2	0.4595	0.3751	0.2706	0.2262	0.2262	0.2262	0.2333	0.1489	0.0444
AT1G05870.3	0.2551	1	0.2687	0.203	0.203	0.203	0.0521	0.797	0.0657
AT1G05880.1	0.074	1	1	1	0.074	0.074	-0.926	0	0
AT1G05880.2	0.0801	1	1	1	0.0801	0.0801	-0.9199	0	0
AT1G05890.1	0.2014	0.2014	0.1941	0.0513	0.0513	0.0513	0.1501	0.1501	0.1428
AT1G05894.1	0.0732	0.2789	0.4632	0.2877	0.2877	0.2877	-0.2145	-0.0088	0.1755
AT1G05900.2	0.1083	1	0.5242	0.0765	0.0765	0.0765	0.0318	0.9235	0.4477
AT1G05940.1	0.1088	0.0838	0.3341	0.0405	0.0405	0.0405	0.0683	0.0433	0.2936
AT1G05950.1	0.0896	1	0.5202	0.5427	0.5427	0.5427	-0.4531	0.4573	-0.0225
AT1G05950.5	0.0925	1	0.5219	0.5411	0.5411	0.5411	-0.4486	0.4589	-0.0192
AT1G05960.1	0.727	0.2785	0.313	0.222	0.222	0.222	0.505	0.0565	0.091
AT1G05960.4	0.7681	0.2589	0.3368	0.261	0.261	0.261	0.5071	-0.0021	0.0758
AT1G05970.1	0.1451	1	0.2753	0.2278	0.2278	0.2278	-0.0827	0.7722	0.0475
AT1G05970.2	0.2751	1	0.1521	0.1144	0.1144	0.1144	0.1607	0.8856	0.0377
AT1G05990.1	0.2729	1	1	1	0.2729	0.2729	-0.7271	0	0
AT1G06000.1	0.0964	1	0.1127	0.1127	0.1127	0.1127	-0.0163	0.8873	0
AT1G06020.1	0.1478	1	0.6449	0.5672	0.5672	0.5672	-0.4194	0.4328	0.0777
AT1G06030.1	0.0896	1	1	1	1	1	-0.9104	0	0
AT1G06040.1	0.3019	0.3019	0.4576	0.3894	0.3894	0.3894	-0.0875	-0.0875	0.0682
AT1G06050.1	0.1995	0.2051	0.0428	0.0428	0.0428	0.0428	0.1567	0.1623	0
AT1G06060.1	0.27	0.27	0.2897	0.1206	0.1206	0.1206	0.1494	0.1494	0.1691
AT1G06070.1	1	0.2232	0.0227	0.0227	0.0227	0.0227	0.9773	0.2005	0
AT1G06080.1	0.1847	0.1847	0.2029	0.2029	0.2029	0.2029	-0.0182	-0.0182	0
AT1G06090.1	0.4398	1	0.138	0.138	0.138	0.138	0.3018	0.862	0
AT1G06100.1	0.0312	1	0.3942	0.5669	0.5669	0.5669	-0.5357	0.4331	-0.1727
AT1G06110.1	0.1907	0.1907	0.0633	0.1086	0.1086	0.1086	0.0821	0.0821	-0.0453
AT1G06110.3	0.1697	0.1697	0.1442	0.0852	0.0852	0.0852	0.0845	0.0845	0.059
AT1G06120.1	0.1241	1	1	1	1	1	-0.8759	0	0
AT1G06130.1	0.224	0.224	0.193	0.0418	0.0418	0.0418	0.1822	0.1822	0.1512
AT1G06130.2	0.1417	0.1417	0.2342	0.072	0.072	0.072	0.0697	0.0697	0.1622
AT1G06135.1	0.4538	1	1	1	1	1	-0.5462	0	0
AT1G06137.1	0.3355	1	1	1	1	1	-0.6645	0	0
AT1G06140.1	0.1407	1	1	1	0.1407	0.1407	-0.8593	0	0
AT1G06148.1	0.77	1	0.6091	1	1	1	-0.23	0	-0.3909
AT1G06150.1	0.135	0.5027	0.5985	0.6945	0.6945	0.6945	-0.5595	-0.1918	-0.096
AT1G06150.2	0.1347	0.5005	0.598	0.6936	0.6936	0.6936	-0.5589	-0.1931	-0.0956
AT1G06160.1	0.1928	1	0.0265	0.0265	0.0265	0.0265	0.1663	0.9735	0
AT1G06170.1	0.0596	1	0.2616	0.2616	0.2616	0.2616	-0.202	0.7384	0
AT1G06180.1	0.1844	0.1844	0.3347	0.1604	0.1604	0.1604	0.024	0.024	0.1743
AT1G06190.1	0.1274	1	0.4447	0.1199	0.1199	0.1199	0.0075	0.8801	0.3248
AT1G06190.5	0.2076	1	0.485	0.2074	0.2074	0.2074	0.0002	0.7926	0.2776
AT1G06200.1	0.25	1	0.609	0.1919	0.1919	0.1919	0.0581	0.8081	0.4171
AT1G06200.2	0.3055	1	0.5697	0.1552	0.1552	0.1552	0.1503	0.8448	0.4145
AT1G06210.1	0.8656	0.1579	0.2012	0.175	0.175	0.175	0.6906	-0.0171	0.0262
AT1G06220.1	0.1866	0.359	0.2758	0.2758	0.2758	0.2758	-0.0892	0.0832	0
AT1G06220.2	0.2007	0.3753	0.2929	0.2929	0.2929	0.2929	-0.0922	0.0824	0
AT1G06225.1	1	1	1	1	1	1	0	0	0
AT1G06230.2	0.2204	0.2204	0.0063	0.0063	0.0063	0.0063	0.2141	0.2141	0
AT1G06240.1	0.1757	0.1757	0.6729	0.0888	0.0888	0.0888	0.0869	0.0869	0.5841
AT1G06250.1	0.0759	1	1	1	0.0759	0.0759	-0.9241	0	0
AT1G06260.1	1	1	0.7777	1	1	1	0	0	-0.2223
AT1G06290.1	0.108	0.108	0.0131	0.0131	0.0131	0.0131	0.0949	0.0949	0
AT1G06310.1	0.0731	1	0.5025	0.5025	0.5025	0.5025	-0.4294	0.4975	0
AT1G06320.1	0.0629	1	0.5022	1	1	1	-0.9371	0	-0.4978
AT1G06330.1	0.3839	1	1	0.2213	0.2213	0.2213	0.1626	0.7787	0.7787
AT1G06340.1	0.3388	1	1	1	1	1	-0.6612	0	0
AT1G06350.1	0.1565	1	0.3528	0.6398	0.6398	0.6398	-0.4833	0.3602	-0.287
AT1G06360.1	0.164	0.1404	0.0435	0.0957	0.0957	0.0957	0.0683	0.0447	-0.0522
AT1G06360.2	0.1781	0.1528	0.029	0.0827	0.0827	0.0827	0.0954	0.0701	-0.0537
AT1G06390.1	0.1628	0.1826	0.2596	0.0267	0.0267	0.0267	0.1361	0.1559	0.2329
AT1G06390.2	0.1099	0.1301	0.3145	0.0621	0.0621	0.0621	0.0478	0.068	0.2524
AT1G06400.1	0.3454	0.3454	0.2328	0.2328	0.2328	0.2328	0.1126	0.1126	0
AT1G06410.3	0.1698	0.1762	0.1021	0.0892	0.0892	0.0892	0.0806	0.087	0.0129
AT1G06430.1	0.1155	0.0835	0.4093	0.0523	0.0523	0.0523	0.0632	0.0312	0.357
AT1G06430.2	0.2134	0.1315	0.3681	0.1006	0.1006	0.1006	0.1128	0.0309	0.2675
AT1G06430.3	0.1408	0.0536	0.434	0.0223	0.0223	0.0223	0.1185	0.0313	0.4117
AT1G06440.1	0.2388	1	0.5051	0.0559	0.0559	0.0559	0.1829	0.9441	0.4492
AT1G06450.1	0.1206	1	1	1	0.1206	0.1206	-0.8794	0	0
AT1G06460.1	0.2125	0.2125	0.412	0.4272	0.4272	0.4272	-0.2147	-0.2147	-0.0152
AT1G06470.1	0.2542	0.3337	0.2212	0.1426	0.1426	0.1426	0.1116	0.1911	0.0786
AT1G06470.2	0.2865	0.3781	0.1728	0.191	0.191	0.191	0.0955	0.1871	-0.0182
AT1G06470.3	0.2196	0.3108	0.2459	0.1499	0.1499	0.1499	0.0697	0.1609	0.096
AT1G06500.2	0.9689	1	0.6512	0.2058	0.2058	0.2058	0.7631	0.7942	0.4454
AT1G06500.3	0.9741	1	0.5914	0.0607	0.0607	0.0607	0.9134	0.9393	0.5307
AT1G06510.1	0.2004	0.2004	0.13	0.0381	0.0381	0.0381	0.1623	0.1623	0.0919
AT1G06515.1	0.5813	0.5746	0.4048	0.2674	0.2674	0.2674	0.3139	0.3072	0.1374
AT1G06515.2	0.5119	0.5981	0.3744	0.2338	0.2338	0.2338	0.2781	0.3643	0.1406
AT1G06520.1	0.1363	0.1363	0.0372	0.0372	0.0372	0.0372	0.0991	0.0991	0
AT1G06530.1	0.1876	1	1	1	0.1876	0.1876	-0.8124	0	0
AT1G06540.1	0.6729	1	0.1305	0.1305	0.1305	0.1305	0.5424	0.8695	0
AT1G06550.1	0.1625	1	0.1213	0.2947	0.2947	0.2947	-0.1322	0.7053	-0.1734
AT1G06560.1	0.0593	0.0593	0.0532	0.012	0.012	0.012	0.0473	0.0473	0.0412
AT1G06570.1	0	0.0304	0.4188	0.0826	0.0826	0.0826	-0.0826	-0.0522	0.3362
AT1G06570.2	0.0773	0.0468	0.3572	0.0102	0.0102	0.0102	0.0671	0.0366	0.347
AT1G06580.2	1	1	0.5947	0.3428	0.3428	0.3428	0.6572	0.6572	0.2519
AT1G06580.3	1	1	0.5945	0.3422	0.3422	0.3422	0.6578	0.6578	0.2523
AT1G06590.1	0.0744	0.5737	0.4645	0.4917	0.4917	0.4917	-0.4173	0.082	-0.0272
AT1G06630.4	0.3693	0.1895	0.4917	0.0994	0.0994	0.0994	0.2699	0.0901	0.3923
AT1G06630.6	0.3349	0.1452	0.5255	0.1521	0.1521	0.1521	0.1828	-0.0069	0.3734
AT1G06630.9	0.3429	0.1493	0.5179	0.0118	0.0118	0.0118	0.3311	0.1375	0.5061
AT1G06640.1	0.6493	1	0.0921	0.0921	0.0921	0.0921	0.5572	0.9079	0
AT1G06650.2	0.6929	1	0.4492	0.0691	0.0691	0.0691	0.6238	0.9309	0.3801
AT1G06660.1	0.1564	1	0.3758	0.7207	0.7207	0.7207	-0.5643	0.2793	-0.3449
AT1G06670.1	0.1755	0.3261	0.3456	0.3051	0.3051	0.3051	-0.1296	0.021	0.0405
AT1G06680.1	0.2608	0.2608	0.5196	0.1935	0.1935	0.1935	0.0673	0.0673	0.3261
AT1G06690.1	0.1751	0.1726	0.1562	0.1562	0.1562	0.1562	0.0189	0.0164	0
AT1G06700.1	0.2689	1	0.7297	0.0761	0.0761	0.0761	0.1928	0.9239	0.6536
AT1G06700.2	0.2806	1	0.7241	0.0673	0.0673	0.0673	0.2133	0.9327	0.6568
AT1G06700.3	0.3248	1	0.7359	0.1416	0.1416	0.1416	0.1832	0.8584	0.5943
AT1G06710.12	0.9116	0.2696	0.5077	0.2085	0.2085	0.2085	0.7031	0.0611	0.2992
AT1G06710.16	0.9083	0.2924	0.4851	0.1647	0.1647	0.1647	0.7436	0.1277	0.3204
AT1G06710.6	0.9101	0.297	0.4852	0.1944	0.1944	0.1944	0.7157	0.1026	0.2908
AT1G06710.9	0.9504	0.2565	0.5181	0.2505	0.2505	0.2505	0.6999	0.006	0.2676
AT1G06730.1	0.153	0.153	0.3707	0.0564	0.0564	0.0564	0.0966	0.0966	0.3143
AT1G06750.3	0.054	1	1	1	1	1	-0.946	0	0
AT1G06760.1	0.1683	1	0.6522	0.2307	0.2307	0.2307	-0.0624	0.7693	0.4215
AT1G06770.1	0.2204	0.3474	0.1237	0.2186	0.2186	0.2186	0.0018	0.1288	-0.0949
AT1G06780.1	0.2931	0.1492	0.1667	0.0743	0.0743	0.0743	0.2188	0.0749	0.0924
AT1G06790.1	0.5709	1	0.5999	0.1084	0.1084	0.1084	0.4625	0.8916	0.4915
AT1G06800.1	0.1052	0.1052	0.1017	0.0713	0.0713	0.0713	0.0339	0.0339	0.0304
AT1G06810.1	0.009	1	0.9373	1	1	1	-0.991	0	-0.0627
AT1G06820.1	0.1758	0.1758	0.4342	0.0961	0.0961	0.0961	0.0797	0.0797	0.3381
AT1G06820.4	0.1235	0.1235	0.4782	0.0603	0.0603	0.0603	0.0632	0.0632	0.4179
AT1G06850.1	0.1702	1	0.3443	0.3077	0.3077	0.3077	-0.1375	0.6923	0.0366
AT1G06870.1	0.2312	0.2312	0.0188	0.0188	0.0188	0.0188	0.2124	0.2124	0
AT1G06890.1	0.2658	0.2658	0.2602	0.1033	0.1033	0.1033	0.1625	0.1625	0.1569
AT1G06890.3	0.1939	0.1939	0.2637	0.0278	0.0278	0.0278	0.1661	0.1661	0.2359
AT1G06890.4	0.1998	0.2008	0.2593	0.0335	0.0335	0.0335	0.1663	0.1673	0.2258
AT1G06910.1	0.1481	1	0.6427	0.4989	0.4989	0.4989	-0.3508	0.5011	0.1438
AT1G06920.1	0.1441	1	1	0.063	0.063	0.063	0.0811	0.937	0.937
AT1G06923.1	0.2286	1	1	1	1	1	-0.7714	0	0
AT1G06950.1	0.0601	0.0601	0.1443	0.0123	0.0123	0.0123	0.0478	0.0478	0.132
AT1G06960.1	0.2321	1	0.6191	0.2126	0.2126	0.2126	0.0195	0.7874	0.4065
AT1G06960.3	0.1983	1	0.6673	0.1997	0.1997	0.1997	-0.0014	0.8003	0.4676
AT1G06970.1	0.0735	1	0.2399	0.1556	0.1556	0.1556	-0.0821	0.8444	0.0843
AT1G06980.1	0.3415	1	0.0546	0.0546	0.0546	0.0546	0.2869	0.9454	0
AT1G06990.1	0.1004	1	1	0.322	0.322	0.322	-0.2216	0.678	0.678
AT1G07000.1	0.1168	0.1168	0.3007	0.0213	0.0213	0.0213	0.0955	0.0955	0.2794
AT1G07010.1	0.1619	0.1619	0.1966	0.0613	0.0613	0.0613	0.1006	0.1006	0.1353
AT1G07010.2	0.1504	0.1504	0.2165	0.0691	0.0691	0.0691	0.0813	0.0813	0.1474
AT1G07020.1	0.5159	1	0.4725	0.1583	0.1583	0.1583	0.3576	0.8417	0.3142
AT1G07030.1	0.207	1	0.2703	0.0083	0.0083	0.0083	0.1987	0.9917	0.262
AT1G07040.1	0.2277	0.2277	0.0291	0.0163	0.0163	0.0163	0.2114	0.2114	0.0128
AT1G07050.1	0.185	0.185	0.6366	0.4079	0.4079	0.4079	-0.2229	-0.2229	0.2287
AT1G07060.2	0.2106	1	0.74	1	1	1	-0.7894	0	-0.26
AT1G07070.1	0.3372	1	0.7513	0.1339	0.1339	0.1339	0.2033	0.8661	0.6174
AT1G07080.1	0.2103	1	0.595	0.1267	0.1267	0.1267	0.0836	0.8733	0.4683
AT1G07090.1	0.2956	1	1	0.055	0.055	0.055	0.2406	0.945	0.945
AT1G07110.1	0.2795	0.3909	0.0349	0.0165	0.0165	0.0165	0.263	0.3744	0.0184
AT1G07120.1	0.5085	1	1	1	1	1	-0.4915	0	0
AT1G07130.1	0.3296	1	0.1219	1	1	1	-0.6704	0	-0.8781
AT1G07140.1	0.3763	1	0.4471	0.0999	0.0999	0.0999	0.2764	0.9001	0.3472
AT1G07150.1	0.0819	1	0.3957	0.0642	0.0642	0.0642	0.0177	0.9358	0.3315
AT1G07160.1	0.35	1	0.1376	0.2188	0.2188	0.2188	0.1312	0.7812	-0.0812
AT1G07170.1	0.7946	1	0.256	0.256	0.256	0.256	0.5386	0.744	0
AT1G07170.2	0.8466	1	0.2073	0.2073	0.2073	0.2073	0.6393	0.7927	0
AT1G07170.3	0.8067	1	0.1179	0.1179	0.1179	0.1179	0.6888	0.8821	0
AT1G07170.6	0.8053	1	0.3779	0.3779	0.3779	0.3779	0.4274	0.6221	0
AT1G07175.1	0.3973	1	1	1	1	1	-0.6027	0	0
AT1G07175.2	0.4399	1	1	1	1	1	-0.5601	0	0
AT1G07180.1	0.1718	0.1718	0.0331	0.1977	0.1977	0.1977	-0.0259	-0.0259	-0.1646
AT1G07190.1	0.1473	1	1	1	1	1	-0.8527	0	0
AT1G07200.2	0.1401	0.4566	0.1264	0.0595	0.0595	0.0595	0.0806	0.3971	0.0669
AT1G07210.1	0.2101	0.2101	0.1815	0.029	0.029	0.029	0.1811	0.1811	0.1525
AT1G07220.1	0.1206	0.1206	0.2061	0.1723	0.1723	0.1723	-0.0517	-0.0517	0.0338
AT1G07230.1	0.1933	0.1506	0.0242	0.3268	0.3268	0.3268	-0.1335	-0.1762	-0.3026
AT1G07240.1	0.1367	1	0.0399	0.0399	0.0399	0.0399	0.0968	0.9601	0
AT1G07250.1	0.1246	1	1	1	0.1246	0.1246	-0.8754	0	0
AT1G07260.1	0.1042	1	0.493	0.6807	0.6807	0.6807	-0.5765	0.3193	-0.1877
AT1G07270.1	0.1248	1	0.7853	0.437	0.437	0.437	-0.3122	0.563	0.3483
AT1G07270.2	0.0764	1	0.7975	0.4801	0.4801	0.4801	-0.4037	0.5199	0.3174
AT1G07280.1	0.1854	0.4096	0.3014	0.3014	0.3014	0.3014	-0.116	0.1082	0
AT1G07280.3	0.1298	0.3611	0.3793	0.3793	0.3793	0.3793	-0.2495	-0.0182	0
AT1G07290.1	0.3104	1	0.2159	0.5334	0.5334	0.5334	-0.223	0.4666	-0.3175
AT1G07300.2	0.28	1	1	0.6264	0.6264	0.6264	-0.3464	0.3736	0.3736
AT1G07300.3	0.407	1	1	0.5306	0.5306	0.5306	-0.1236	0.4694	0.4694
AT1G07320.1	0.4187	1	0.5436	0.1218	0.1218	0.1218	0.2969	0.8782	0.4218
AT1G07320.2	0.3788	1	0.5878	0.0617	0.0617	0.0617	0.3171	0.9383	0.5261
AT1G07330.2	0.1277	1	1	1	1	1	-0.8723	0	0
AT1G07340.1	0.1869	1	1	1	0.1869	0.1869	-0.8131	0	0
AT1G07350.1	0.1926	0.1953	0.1814	0.0599	0.0599	0.0599	0.1327	0.1354	0.1215
AT1G07350.2	0.1933	0.2005	0.1863	0.0639	0.0639	0.0639	0.1294	0.1366	0.1224
AT1G07360.1	0.1142	0.1142	0.0585	0.0282	0.0282	0.0282	0.086	0.086	0.0303
AT1G07370.1	0.1759	0.1759	0.2065	0.0924	0.0924	0.0924	0.0835	0.0835	0.1141
AT1G07380.1	0.0591	0.0329	0.2276	0.0482	0.0482	0.0482	0.0109	-0.0153	0.1794
AT1G07380.2	0.0732	0.0841	0.1772	0.0703	0.0703	0.0703	0.0029	0.0138	0.1069
AT1G07400.1	0.2883	1	0.7946	0.162	0.162	0.162	0.1263	0.838	0.6326
AT1G07420.1	0.3233	0.3397	0.6632	0.1368	0.1368	0.1368	0.1865	0.2029	0.5264
AT1G07430.1	0.1784	1	1	0.2803	0.2803	0.2803	-0.1019	0.7197	0.7197
AT1G07440.1	0.4717	1	0.395	0.1368	0.1368	0.1368	0.3349	0.8632	0.2582
AT1G07470.1	0.1442	0.1442	0.2261	0.0509	0.0509	0.0509	0.0933	0.0933	0.1752
AT1G07470.2	0.1994	0.1994	0.2175	0.0499	0.0499	0.0499	0.1495	0.1495	0.1676
AT1G07480.1	0.2892	0.2892	0.1484	0.0594	0.0594	0.0594	0.2298	0.2298	0.089
AT1G07480.2	0.2937	0.2937	0.1826	0.1017	0.1017	0.1017	0.192	0.192	0.0809
AT1G07485.1	0.372	1	0.5907	1	1	1	-0.628	0	-0.4093
AT1G07500.1	0.033	1	1	1	1	1	-0.967	0	0
AT1G07510.1	0.4666	0.4666	0.0238	0.4356	0.4356	0.4356	0.031	0.031	-0.4118
AT1G07520.1	0.2993	1	1	0.1744	0.1744	0.1744	0.1249	0.8256	0.8256
AT1G07520.2	0.364	1	1	0.1062	0.1062	0.1062	0.2578	0.8938	0.8938
AT1G07520.3	0.4043	1	1	0.053	0.053	0.053	0.3513	0.947	0.947
AT1G07520.4	0.4962	1	1	0.1897	0.1897	0.1897	0.3065	0.8103	0.8103
AT1G07530.1	0.3515	1	0.0585	0.0585	0.0585	0.0585	0.293	0.9415	0
AT1G07540.1	0.1169	1	0.4664	0.4664	0.4664	0.4664	-0.3495	0.5336	0
AT1G07550.1	0.1231	1	1	1	1	0.1258	-0.8769	0	0
AT1G07560.1	0.0171	1	1	1	0.0171	0.0171	-0.9829	0	0
AT1G07570.1	0.1791	0.1791	0.5221	0.3756	0.3756	0.3756	-0.1965	-0.1965	0.1465
AT1G07570.2	0.1869	0.1869	0.4468	0.2837	0.2837	0.2837	-0.0968	-0.0968	0.1631
AT1G07570.5	0.1598	0.1598	0.469	0.3037	0.3037	0.3037	-0.1439	-0.1439	0.1653
AT1G07590.1	0.1999	0.1999	0.1813	0.1813	0.1813	0.1813	0.0186	0.0186	0
AT1G07610.1	1	1	0.215	1	1	1	0	0	-0.785
AT1G07615.1	0.3733	0.0611	0.1634	0.0223	0.0223	0.0223	0.351	0.0388	0.1411
AT1G07620.1	0.3791	0.302	0.1881	0.227	0.227	0.227	0.1521	0.075	-0.0389
AT1G07620.3	0.3772	0.2746	0.2283	0.2714	0.2714	0.2714	0.1058	0.0032	-0.0431
AT1G07630.1	0.1378	0.1378	0.2066	0.0435	0.0435	0.0435	0.0943	0.0943	0.1631
AT1G07640.1	0.4961	1	0.1602	0.4555	0.4555	0.4555	0.0406	0.5445	-0.2953
AT1G07640.2	0.4807	1	0.1441	0.4423	0.4423	0.4423	0.0384	0.5577	-0.2982
AT1G07640.3	0.5045	1	0.0447	0.3032	0.3032	0.3032	0.2013	0.6968	-0.2585
AT1G07645.1	0.2404	1	0.26	0.26	0.26	0.26	-0.0196	0.74	0
AT1G07650.1	0.2668	0.1433	0.0103	0.0647	0.0647	0.0647	0.2021	0.0786	-0.0544
AT1G07650.2	0.1963	0.0697	0.0838	0.0197	0.0197	0.0197	0.1766	0.05	0.0641
AT1G07650.3	0.1866	0.0837	0.0891	0.0321	0.0321	0.0321	0.1545	0.0516	0.057
AT1G07660.1	0.3982	1	0.3064	0.1839	0.1839	0.1839	0.2143	0.8161	0.1225
AT1G07670.1	0.075	0.1259	0.0856	0.0856	0.0856	0.0856	-0.0106	0.0403	0
AT1G07670.2	0.111	0.1326	0.0924	0.0924	0.0924	0.0924	0.0186	0.0402	0
AT1G07680.1	0.2093	1	1	1	1	1	-0.7907	0	0
AT1G07690.2	0.232	1	1	1	1	1	-0.768	0	0
AT1G07690.3	0.2252	1	1	1	1	1	-0.7748	0	0
AT1G07690.4	0.0647	1	1	1	1	1	-0.9353	0	0
AT1G07690.5	0.1685	1	1	1	1	1	-0.8315	0	0
AT1G07700.1	0.3193	0.3193	0.7023	0.0063	0.0063	0.0063	0.313	0.313	0.696
AT1G07700.2	0.2923	0.2923	0.7171	0.0362	0.0362	0.0362	0.2561	0.2561	0.6809
AT1G07700.4	0.4067	0.4067	0.7213	0.1315	0.1315	0.1315	0.2752	0.2752	0.5898
AT1G07710.1	0.0558	1	1	1	1	1	-0.9442	0	0
AT1G07710.2	0.0392	1	1	1	1	1	-0.9608	0	0
AT1G07720.1	1	1	1	1	1	1	0	0	0
AT1G07720.2	1	1	1	1	1	1	0	0	0
AT1G07725.1	0.1444	1	0.2869	1	1	1	-0.8556	0	-0.7131
AT1G07730.2	0.364	1	1	0.0973	0.0973	0.0973	0.2667	0.9027	0.9027
AT1G07745.1	0.1294	1	0.4582	0.4532	0.4532	0.4532	-0.3238	0.5468	0.005
AT1G07750.1	0.1874	0.1874	0.0096	0.0096	0.0096	0.0096	0.1778	0.1778	0
AT1G07780.10	0.2111	0.2111	0.5727	0.26	0.26	0.26	-0.0489	-0.0489	0.3127
AT1G07780.11	0.402	0.402	0.4211	0.1058	0.1058	0.1058	0.2962	0.2962	0.3153
AT1G07780.12	0.3965	0.3965	0.4189	0.1	0.1	0.1	0.2965	0.2965	0.3189
AT1G07780.2	0.3103	0.3103	0.4967	0.2163	0.2163	0.2163	0.094	0.094	0.2804
AT1G07780.7	0.2594	0.2594	0.5441	0.2347	0.2347	0.2347	0.0247	0.0247	0.3094
AT1G07810.1	0.1582	0.069	0.1689	0.0411	0.0411	0.0411	0.1171	0.0279	0.1278
AT1G07820.1	1	1	1	0.1412	0.1412	0.1412	0.8588	0.8588	0.8588
AT1G07820.2	1	1	1	0.2263	0.2263	0.2263	0.7737	0.7737	0.7737
AT1G07840.1	0.1912	1	0.4173	0.1957	0.1957	0.1957	-0.0045	0.8043	0.2216
AT1G07840.2	0.2083	1	0.453	0.2479	0.2479	0.2479	-0.0396	0.7521	0.2051
AT1G07850.1	0.1438	1	0.4379	0.4384	0.4384	0.4384	-0.2946	0.5616	-0.0005
AT1G07860.1	0.0366	1	0.7094	1	1	1	-0.9634	0	-0.2906
AT1G07870.1	0.3537	0.1762	0.2254	0.0493	0.0493	0.0493	0.3044	0.1269	0.1761
AT1G07880.2	0.1686	0.3471	0.1359	0.1854	0.1854	0.1854	-0.0168	0.1617	-0.0495
AT1G07890.1	0.1786	0.2556	0.3882	0.3038	0.3038	0.3038	-0.1252	-0.0482	0.0844
AT1G07890.2	0.1975	0.2545	0.4276	0.2809	0.2809	0.2809	-0.0834	-0.0264	0.1467
AT1G07890.8	0.2933	0.2654	0.418	0.2701	0.2701	0.2701	0.0232	-0.0047	0.1479
AT1G07910.2	0.0775	1	0.201	0.3249	0.3249	0.3249	-0.2474	0.6751	-0.1239
AT1G07920.1	0.1584	0.1737	0.1725	0.1526	0.1526	0.1526	0.0058	0.0211	0.0199
AT1G07930.1	0.1677	0.1677	0.3124	0.3124	0.3124	0.3124	-0.1447	-0.1447	0
AT1G07940.1	0.1705	1	0.5867	0.3745	0.3745	0.3745	-0.204	0.6255	0.2122
AT1G07940.2	0.2005	1	0.6148	0.4008	0.4008	0.4008	-0.2003	0.5992	0.214
AT1G07940.3	0.2713	1	0.6431	0.4618	0.4618	0.4618	-0.1905	0.5382	0.1813
AT1G07940.4	0.2149	1	0.6346	0.4134	0.4134	0.4134	-0.1985	0.5866	0.2212
AT1G07950.1	0.3049	1	0.5187	0.2985	0.2985	0.2985	0.0064	0.7015	0.2202
AT1G07950.2	0.3564	1	0.4752	0.2392	0.2392	0.2392	0.1172	0.7608	0.236
AT1G07960.1	0.3163	0.3163	0.4321	0.3315	0.3315	0.3315	-0.0152	-0.0152	0.1006
AT1G07960.2	0.3632	0.3632	0.388	0.2835	0.2835	0.2835	0.0797	0.0797	0.1045
AT1G07960.3	0.4032	0.4032	0.3474	0.2397	0.2397	0.2397	0.1635	0.1635	0.1077
AT1G07960.4	0.4928	0.4928	0.2451	0.1315	0.1315	0.1315	0.3613	0.3613	0.1136
AT1G07970.1	0.1256	0.3019	0.2657	0.2164	0.2164	0.2164	-0.0908	0.0855	0.0493
AT1G07980.1	0.3168	0.3168	0.0507	0.0507	0.0507	0.0507	0.2661	0.2661	0
AT1G07985.1	0.3682	1	0.1755	0.1755	0.1755	0.1755	0.1927	0.8245	0
AT1G07990.1	0.1359	0.3312	0.0517	0.2141	0.2141	0.2141	-0.0782	0.1171	-0.1624
AT1G07990.2	0.158	0.3043	0.0291	0.2355	0.2355	0.2355	-0.0775	0.0688	-0.2064
AT1G08000.2	0.2339	0.2339	0.1017	0.1463	0.1463	0.1463	0.0876	0.0876	-0.0446
AT1G08010.1	0.3077	0.246	0.3689	0.2983	0.2983	0.2983	0.0094	-0.0523	0.0706
AT1G08010.3	0.2521	0.1799	0.4669	0.3814	0.3814	0.3814	-0.1293	-0.2015	0.0855
AT1G08030.1	0.1639	0.2591	0.2853	0.266	0.266	0.266	-0.1021	-0.0069	0.0193
AT1G08035.3	0.3426	1	1	0.295	0.295	0.295	0.0476	0.705	0.705
AT1G08040.3	0.1984	1	0.3276	0.2922	0.2922	0.2922	-0.0938	0.7078	0.0354
AT1G08040.4	0.1933	1	0.3243	0.2861	0.2861	0.2861	-0.0928	0.7139	0.0382
AT1G08050.1	0.1277	0.1347	0.0738	0.0738	0.0738	0.0738	0.0539	0.0609	0
AT1G08060.3	0.124	0.6474	0.4532	0.611	0.611	0.611	-0.487	0.0364	-0.1578
AT1G08065.1	0.7932	1	1	1	1	1	-0.2068	0	0
AT1G08070.1	0.2954	1	0.0008	0.0008	0.0008	0.0008	0.2946	0.9992	0
AT1G08070.2	0.2803	1	0.0173	0.0173	0.0173	0.0173	0.263	0.9827	0
AT1G08080.1	0.0548	1	1	1	0.0548	0.0548	-0.9452	0	0
AT1G08090.1	0.1398	1	0.3846	0.3846	0.3846	0.3846	-0.2448	0.6154	0
AT1G08100.1	0.0427	1	1	1	0.0427	0.0427	-0.9573	0	0
AT1G08110.1	0.3108	0.3108	0.5345	0.3342	0.3342	0.3342	-0.0234	-0.0234	0.2003
AT1G08110.3	0.2794	0.3233	0.5397	0.3407	0.3407	0.3407	-0.0613	-0.0174	0.199
AT1G08110.4	0.2211	0.2211	0.5094	0.3032	0.3032	0.3032	-0.0821	-0.0821	0.2062
AT1G08125.1	0.123	0.2692	0.6028	0.137	0.137	0.137	-0.014	0.1322	0.4658
AT1G08130.1	1	0.0743	0.2803	0.0337	0.0337	0.0337	0.9663	0.0406	0.2466
AT1G08135.1	0.0761	1	0.4347	0.4347	0.0761	0.0761	-0.3586	0.5653	0
AT1G08140.1	0.097	1	1	0.4206	0.4206	0.4206	-0.3236	0.5794	0.5794
AT1G08150.1	0.0588	1	0.3802	0.143	0.143	0.143	-0.0842	0.857	0.2372
AT1G08165.1	1	1	0.7803	1	1	1	0	0	-0.2197
AT1G08170.1	0.1234	1	0.1921	0.1921	0.1921	0.1921	-0.0687	0.8079	0
AT1G08180.1	0.4807	1	0.1468	0.1468	0.1468	0.1468	0.3339	0.8532	0
AT1G08190.1	0.0837	0.0837	0.0063	0.0188	0.0188	0.0188	0.0649	0.0649	-0.0125
AT1G08200.1	0.2241	1	0.5753	0.0663	0.0663	0.0663	0.1578	0.9337	0.509
AT1G08210.1	0.0733	1	0.5998	0.0525	0.0525	0.0525	0.0208	0.9475	0.5473
AT1G08210.3	0.0842	1	0.5927	0.0635	0.0635	0.0635	0.0207	0.9365	0.5292
AT1G08210.4	0.0742	1	0.5993	0.0534	0.0534	0.0534	0.0208	0.9466	0.5459
AT1G08220.1	0.1478	1	0.7369	0.4239	0.4239	0.4239	-0.2761	0.5761	0.313
AT1G08230.2	0.1114	0.1114	0.1171	0.1171	0.1171	0.1171	-0.0057	-0.0057	0
AT1G08230.6	0.1369	0.1369	0.1887	0.1887	0.1887	0.1887	-0.0518	-0.0518	0
AT1G08250.1	0.1925	1	0.6713	0.3705	0.1925	0.1925	-0.178	0.6295	0.3008
AT1G08260.1	0.1509	0.8634	0.6002	0.7794	0.7794	0.7794	-0.6285	0.084	-0.1792
AT1G08270.2	0.4431	1	1	1	1	1	-0.5569	0	0
AT1G08290.1	0.3029	1	1	0.5085	0.5085	0.5085	-0.2056	0.4915	0.4915
AT1G08300.3	0.2698	0.6238	0.3667	0.4757	0.4757	0.4757	-0.2059	0.1481	-0.109
AT1G08310.3	0.6141	1	0.5127	0.4553	0.4553	0.4553	0.1588	0.5447	0.0574
AT1G08315.1	0.1064	1	1	1	1	1	-0.8936	0	0
AT1G08320.1	0.1495	1	0.5197	0.5197	0.5197	0.5197	-0.3702	0.4803	0
AT1G08320.3	0.1472	1	0.5214	0.5214	0.5214	0.5214	-0.3742	0.4786	0
AT1G08320.4	0.2023	1	0.5542	0.5542	0.5542	0.5542	-0.3519	0.4458	0
AT1G08340.1	0.2371	0.4765	0.3117	0.4373	0.4373	0.4373	-0.2002	0.0392	-0.1256
AT1G08350.2	0.0642	0.0642	0.1375	0.1321	0.1321	0.1321	-0.0679	-0.0679	0.0054
AT1G08350.3	0.0627	0.0627	0.139	0.0968	0.0968	0.0968	-0.0341	-0.0341	0.0422
AT1G08360.1	0.2606	1	0.5733	0.2426	0.2426	0.2426	0.018	0.7574	0.3307
AT1G08370.1	0.2176	1	0.4087	0.1225	0.1225	0.1225	0.0951	0.8775	0.2862
AT1G08380.1	0.3188	0.3188	0.3049	0.2595	0.2595	0.2595	0.0593	0.0593	0.0454
AT1G08390.1	0.285	1	0.6533	0.5216	0.5216	0.5216	-0.2366	0.4784	0.1317
AT1G08390.2	0.2583	1	0.7333	0.701	0.701	0.701	-0.4427	0.299	0.0323
AT1G08400.1	0.0715	0.0715	0.1628	0.1054	0.1054	0.1054	-0.0339	-0.0339	0.0574
AT1G08410.1	0.1231	0.1231	0.0934	0.0349	0.0349	0.0349	0.0882	0.0882	0.0585
AT1G08420.1	0.1461	0.1461	0.1358	0.1358	0.1358	0.1358	0.0103	0.0103	0
AT1G08430.1	0.1391	1	0.1342	0.2376	0.2376	0.2376	-0.0985	0.7624	-0.1034
AT1G08440.1	0.0909	1	1	1	0.0909	0.0909	-0.9091	0	0
AT1G08450.1	0.1176	0.1176	0.0957	0.0957	0.0957	0.0957	0.0219	0.0219	0
AT1G08460.1	0.2039	0.2039	0.0595	0.0595	0.0595	0.0595	0.1444	0.1444	0
AT1G08465.1	0.3736	0.3736	0.3691	0.3691	0.3691	0.3691	0.0045	0.0045	0
AT1G08470.1	0.145	0.145	0.2131	0.1701	0.1701	0.1701	-0.0251	-0.0251	0.043
AT1G08480.1	0.3544	0.3544	0.3506	0.1194	0.1194	0.1194	0.235	0.235	0.2312
AT1G08490.1	0.1343	0.1343	0.224	0.1281	0.1281	0.1281	0.0062	0.0062	0.0959
AT1G08500.1	0.2359	1	0.2005	0.1424	0.1424	0.1424	0.0935	0.8576	0.0581
AT1G08510.1	0.3005	0.2879	0.0666	0.0666	0.0666	0.0666	0.2339	0.2213	0
AT1G08520.1	0.0731	1	0.4341	0.0836	0.0836	0.0836	-0.0105	0.9164	0.3505
AT1G08530.1	0.2371	1	0.6844	0.1477	0.1477	0.1477	0.0894	0.8523	0.5367
AT1G08540.1	0.1123	1	0.5647	0.054	0.054	0.054	0.0583	0.946	0.5107
AT1G08550.1	0.2447	1	0.4049	0.2687	0.2687	0.2687	-0.024	0.7313	0.1362
AT1G08550.3	0.3008	1	0.4269	0.3034	0.3008	0.3008	-0.0026	0.6966	0.1235
AT1G08560.1	0.2255	1	1	1	0.2255	0.2255	-0.7745	0	0
AT1G08570.1	0.3998	0.3485	0.0517	0.0517	0.0517	0.0517	0.3481	0.2968	0
AT1G08570.2	0.2861	0.3169	0.1789	0.1789	0.1789	0.1789	0.1072	0.138	0
AT1G08570.3	0.3272	0.2703	0.1731	0.1731	0.1731	0.1731	0.1541	0.0972	0
AT1G08570.4	0.303	0.2452	0.1997	0.1997	0.1997	0.1997	0.1033	0.0455	0
AT1G08580.1	0.3936	0.3936	0.0251	0.0251	0.0251	0.0251	0.3685	0.3685	0
AT1G08590.1	0.1702	1	0.0124	0.0124	0.0124	0.0124	0.1578	0.9876	0
AT1G08600.2	0.0585	0.5398	0.3494	0.5334	0.5334	0.5334	-0.4749	0.0064	-0.184
AT1G08600.3	0.0715	0.549	0.3295	0.5428	0.5428	0.5428	-0.4713	0.0062	-0.2133
AT1G08600.4	0.0588	0.54	0.3491	0.5336	0.5336	0.5336	-0.4748	0.0064	-0.1845
AT1G08610.1	0.1211	1	1	1	0.1211	0.1211	-0.8789	0	0
AT1G08620.1	0.0895	0.5751	0.333	0.6329	0.6329	0.6329	-0.5434	-0.0578	-0.2999
AT1G08620.2	0.0913	0.5748	0.3337	0.6326	0.6326	0.6326	-0.5413	-0.0578	-0.2989
AT1G08630.1	0.2283	0.2691	0.4136	0.216	0.216	0.216	0.0123	0.0531	0.1976
AT1G08630.3	0.104	0.153	0.3601	0.1054	0.1054	0.1054	-0.0014	0.0476	0.2547
AT1G08640.1	0.3015	0.3015	0.3755	0.1656	0.1656	0.1656	0.1359	0.1359	0.2099
AT1G08650.1	0.2782	1	0.4136	0.4136	0.4136	0.4136	-0.1354	0.5864	0
AT1G08660.1	0.1295	0.1295	0.1249	0.1249	0.1249	0.1249	0.0046	0.0046	0
AT1G08670.1	0.1695	1	0.2593	0.2593	0.2593	0.2593	-0.0898	0.7407	0
AT1G08680.1	0.1903	0.1722	0.0894	0.0115	0.0115	0.0115	0.1788	0.1607	0.0779
AT1G08680.2	0.1904	0.1727	0.0896	0.0117	0.0117	0.0117	0.1787	0.161	0.0779
AT1G08680.4	0.1226	0.1041	0.1609	0.0621	0.0621	0.0621	0.0605	0.042	0.0988
AT1G08680.5	0.2249	0.207	0.1198	0.048	0.048	0.048	0.1769	0.159	0.0718
AT1G08695.1	0.2599	1	0.9983	0.9983	0.9983	0.9983	-0.7384	0.0017	0
AT1G08700.1	0.1278	0.1278	0.0473	0.0473	0.0473	0.0473	0.0805	0.0805	0
AT1G08710.1	0.1876	0.1876	0.0352	0.0352	0.0352	0.0352	0.1524	0.1524	0
AT1G08730.2	0.0686	1	0.8616	1	1	1	-0.9314	0	-0.1384
AT1G08750.1	0.1419	0.2306	0.1895	0.1896	0.1896	0.1896	-0.0477	0.041	-0.0001
AT1G08750.3	0.1622	0.2481	0.109	0.187	0.187	0.187	-0.0248	0.0611	-0.078
AT1G08760.1	0.126	0.126	0.051	0.0328	0.0328	0.0328	0.0932	0.0932	0.0182
AT1G08770.1	0.2345	1	0.9702	0.1128	0.1128	0.1128	0.1217	0.8872	0.8574
AT1G08780.1	0.2998	1	0.6064	0.3817	0.3817	0.3817	-0.0819	0.6183	0.2247
AT1G08790.1	0.1061	1	1	0.5327	0.5327	0.5327	-0.4266	0.4673	0.4673
AT1G08800.2	0.2757	0.4346	0.4341	0.4341	0.4341	0.4341	-0.1584	0.0005	0
AT1G08800.3	0.2344	0.398	0.3975	0.3975	0.3975	0.3975	-0.1631	0.0005	0
AT1G08800.4	0.249	0.411	0.4105	0.4105	0.4105	0.4105	-0.1615	0.0005	0
AT1G08810.1	0.1772	0.1772	0.1	0.1	0.1	0.1	0.0772	0.0772	0
AT1G08820.1	0.1662	0.1929	0.3317	0.3317	0.3317	0.3317	-0.1655	-0.1388	0
AT1G08820.2	0.2341	0.2645	0.2086	0.2086	0.2086	0.2086	0.0255	0.0559	0
AT1G08820.5	0.3094	0.3426	0.2633	0.2633	0.2633	0.2633	0.0461	0.0793	0
AT1G08830.1	0.361	0.3108	0.0663	0.0386	0.0386	0.0386	0.3224	0.2722	0.0277
AT1G08840.3	0.0313	1	0.6242	0.6669	0.6669	0.6669	-0.6356	0.3331	-0.0427
AT1G08840.4	0.0317	1	0.6238	0.6665	0.6665	0.6665	-0.6348	0.3335	-0.0427
AT1G08845.1	0.6458	0.2817	0.4417	0.0717	0.0717	0.0717	0.5741	0.21	0.37
AT1G08845.3	0.6586	0.1562	0.5744	0.2414	0.2414	0.2414	0.4172	-0.0852	0.333
AT1G08860.1	0.2353	1	0.8536	0.6071	0.6071	0.6071	-0.3718	0.3929	0.2465
AT1G08880.1	0.4399	1	0.1598	0.1598	0.1598	0.1598	0.2801	0.8402	0
AT1G08890.1	0.1465	0.2212	0.1282	0.1201	0.1201	0.1201	0.0264	0.1011	0.0081
AT1G08900.3	0.1423	1	0.5332	0.1209	0.1209	0.1209	0.0214	0.8791	0.4123
AT1G08920.1	0.1818	0.1818	0.5135	0.5135	0.5135	0.5135	-0.3317	-0.3317	0
AT1G08930.1	0.1701	0.1642	0.0629	0.0181	0.0181	0.0181	0.152	0.1461	0.0448
AT1G08940.1	0.3262	0.1628	0.0915	0.0915	0.0915	0.0915	0.2347	0.0713	0
AT1G08960.1	0.1451	0.1433	0.0126	0.2604	0.2604	0.2604	-0.1153	-0.1171	-0.2478
AT1G08970.2	0.9277	1	0.4425	0.1036	0.1036	0.1036	0.8241	0.8964	0.3389
AT1G08980.1	0.2616	0.1035	0.3352	0.1034	0.1034	0.1034	0.1582	0.0001	0.2318
AT1G08985.1	1	1	1	1	1	1	0	0	0
AT1G08990.1	0.1713	1	0.2569	0.0935	0.0935	0.0935	0.0778	0.9065	0.1634
AT1G09000.1	0.0665	1	0.7207	0.6939	0.6939	0.6939	-0.6274	0.3061	0.0268
AT1G09010.1	0.0426	0.0426	0.1327	0.0091	0.0091	0.0091	0.0335	0.0335	0.1236
AT1G09020.1	0.2589	0.2589	0.0166	0.0409	0.0409	0.0409	0.218	0.218	-0.0243
AT1G09030.1	0.0024	1	1	1	0.0024	0.0024	-0.9976	0	0
AT1G09050.1	0.0787	1	0.6211	0.3326	0.3326	0.3326	-0.2539	0.6674	0.2885
AT1G09050.2	0.0146	1	0.6436	0.3459	0.3459	0.3459	-0.3313	0.6541	0.2977
AT1G09060.1	0.0581	0.0491	0.2242	0.0287	0.0287	0.0287	0.0294	0.0204	0.1955
AT1G09060.2	0.0531	0.0521	0.2213	0.0318	0.0318	0.0318	0.0213	0.0203	0.1895
AT1G09060.3	0.0521	0.0409	0.23	0.0226	0.0226	0.0226	0.0295	0.0183	0.2074
AT1G09060.4	0.0453	0.0422	0.2288	0.0239	0.0239	0.0239	0.0214	0.0183	0.2049
AT1G09080.2	0.152	1	1	1	0.152	0.152	-0.848	0	0
AT1G09090.2	0.0214	1	1	0.3551	0.3551	0.3551	-0.3337	0.6449	0.6449
AT1G09100.1	0.0901	1	0.6687	0.0656	0.0656	0.0656	0.0245	0.9344	0.6031
AT1G09130.1	0.1893	1	0.6826	0.1039	0.1039	0.1039	0.0854	0.8961	0.5787
AT1G09140.1	0.239	1	0.7326	0.0567	0.0567	0.0567	0.1823	0.9433	0.6759
AT1G09150.1	0.3792	0.3792	0.2162	0.1027	0.1027	0.1027	0.2765	0.2765	0.1135
AT1G09155.1	0.1702	1	0.1195	0.1195	0.1195	0.1195	0.0507	0.8805	0
AT1G09157.1	0.0781	1	0.59	0.4355	0.4355	0.4355	-0.3574	0.5645	0.1545
AT1G09160.1	0.2743	0.2589	0.2379	0.0768	0.0768	0.0768	0.1975	0.1821	0.1611
AT1G09160.2	0.2552	0.2396	0.2255	0.0568	0.0568	0.0568	0.1984	0.1828	0.1687
AT1G09176.1	0.5322	1	1	0.0526	0.0526	0.0526	0.4796	0.9474	0.9474
AT1G09180.1	0.3133	1	1	1	1	1	-0.6867	0	0
AT1G09190.1	0.0518	1	0.7227	0.3895	0.0518	0.0518	-0.3377	0.6105	0.3332
AT1G09200.1	1	1	0.8584	0.1515	0.1515	0.1515	0.8485	0.8485	0.7069
AT1G09210.1	0.2697	0.2664	0.6448	0.0232	0.0232	0.0232	0.2465	0.2432	0.6216
AT1G09220.1	0.0933	1	0.4977	0.6953	0.6953	0.6953	-0.602	0.3047	-0.1976
AT1G09230.1	0.0941	1	0.5136	0.2054	0.2054	0.2054	-0.1113	0.7946	0.3082
AT1G09240.1	0.186	1	0.0609	0.0609	0.0609	0.0609	0.1251	0.9391	0
AT1G09245.1	1	1	1	1	1	1	0	0	0
AT1G09260.1	0.0414	1	1	1	1	1	-0.9586	0	0
AT1G09270.1	0.1938	0.1485	0.0384	0.0384	0.0384	0.0384	0.1554	0.1101	0
AT1G09270.2	0.1755	0.1299	0.0577	0.0577	0.0577	0.0577	0.1178	0.0722	0
AT1G09280.1	0.0588	0.0588	0.3541	0.0458	0.0458	0.0458	0.013	0.013	0.3083
AT1G09290.1	0.1216	1	0.4882	0.4093	0.4093	0.4093	-0.2877	0.5907	0.0789
AT1G09300.1	0.1364	0.2825	0.124	0.2091	0.2091	0.2091	-0.0727	0.0734	-0.0851
AT1G09320.1	0.1524	0.1524	0.4402	0.052	0.052	0.052	0.1004	0.1004	0.3882
AT1G09330.1	0.3544	0.3544	0.644	0.0776	0.0776	0.0776	0.2768	0.2768	0.5664
AT1G09340.1	0.2453	0.2453	0.1348	0.0993	0.0993	0.0993	0.146	0.146	0.0355
AT1G09340.2	0.2779	0.2779	0.176	0.1434	0.1434	0.1434	0.1345	0.1345	0.0326
AT1G09350.1	0.1921	0.1921	0.113	0.1206	0.1206	0.1206	0.0715	0.0715	-0.0076
AT1G09360.1	0	1	1	1	1	1	-1	0	0
AT1G09370.1	0.1162	1	1	1	1	1	-0.8838	0	0
AT1G09380.1	0.1866	0.2732	0.0771	0.1934	0.1934	0.1934	-0.0068	0.0798	-0.1163
AT1G09390.1	0.1475	0.1475	0.4656	0.222	0.222	0.222	-0.0745	-0.0745	0.2436
AT1G09420.1	0.0698	0.0698	0.3821	0.0776	0.0776	0.0776	-0.0078	-0.0078	0.3045
AT1G09430.1	0.2159	0.2159	0.1001	0.0994	0.0994	0.0994	0.1165	0.1165	0.0007
AT1G09440.1	0.1373	0.1373	0.1397	0.0806	0.0806	0.0806	0.0567	0.0567	0.0591
AT1G09440.2	0.1795	0.1795	0.2351	0.1847	0.1847	0.1847	-0.0052	-0.0052	0.0504
AT1G09450.1	0.1011	1	0.7099	0.7743	0.7743	0.7743	-0.6732	0.2257	-0.0644
AT1G09460.1	0.1924	0.1924	0.4762	0.4252	0.4252	0.4252	-0.2328	-0.2328	0.051
AT1G09470.1	0.1005	1	1	1	0.1005	0.1005	-0.8995	0	0
AT1G09480.2	0.109	0.2664	0.2767	0.2582	0.2582	0.2582	-0.1492	0.0082	0.0185
AT1G09483.1	0.1264	1	1	1	0.1264	0.1264	-0.8736	0	0
AT1G09490.1	0.1603	0.1603	0.0502	0.0502	0.0502	0.0502	0.1101	0.1101	0
AT1G09500.1	0.2245	0.1847	0.5657	0.1595	0.1595	0.1595	0.065	0.0252	0.4062
AT1G09510.1	0.066	1	0.6447	1	1	1	-0.934	0	-0.3553
AT1G09520.1	0.2052	1	1	0.1496	0.1496	0.1496	0.0556	0.8504	0.8504
AT1G09530.2	0.1954	0.1954	0.2369	0.2369	0.2369	0.2369	-0.0415	-0.0415	0
AT1G09530.4	0.2395	0.2395	0.2821	0.2821	0.2821	0.2821	-0.0426	-0.0426	0
AT1G09530.5	0.1662	0.1662	0.2368	0.2368	0.2368	0.2368	-0.0706	-0.0706	0
AT1G09530.6	0.1528	0.1528	0.2418	0.2418	0.2418	0.2418	-0.089	-0.089	0
AT1G09540.1	0.1719	1	0.1475	0.1475	0.1475	0.1475	0.0244	0.8525	0
AT1G09550.1	0.0897	1	0.3396	0.3396	0.3396	0.3396	-0.2499	0.6604	0
AT1G09560.1	0.3432	0.3005	0.0567	0.0567	0.0567	0.0567	0.2865	0.2438	0
AT1G09570.1	0.1313	0.1313	0.103	0.0223	0.0223	0.0223	0.109	0.109	0.0807
AT1G09570.5	0.1539	0.1539	0.1562	0.0502	0.0502	0.0502	0.1037	0.1037	0.106
AT1G09570.6	0.149	0.149	0.1273	0.0404	0.0404	0.0404	0.1086	0.1086	0.0869
AT1G09575.1	0.373	0.373	0.2528	0.1418	0.1418	0.1418	0.2312	0.2312	0.111
AT1G09575.2	0.1568	0.1568	0.2845	0.1278	0.1278	0.1278	0.029	0.029	0.1567
AT1G09580.1	0.2556	1	0.742	0.1731	0.1731	0.1731	0.0825	0.8269	0.5689
AT1G09590.1	0.2758	1	0.7887	0.2153	0.2153	0.2153	0.0605	0.7847	0.5734
AT1G09610.1	0.1631	1	0.7243	0.1346	0.1346	0.1346	0.0285	0.8654	0.5897
AT1G09620.1	0.0789	0.3384	0.2781	0.2781	0.2781	0.2781	-0.1992	0.0603	0
AT1G09630.1	0.2513	1	0.247	0.2284	0.2284	0.2284	0.0229	0.7716	0.0186
AT1G09640.1	0.2207	0.2207	0.1445	0.1084	0.1084	0.1084	0.1123	0.1123	0.0361
AT1G09645.1	0.461	1	0.0871	0.0871	0.0871	0.0871	0.3739	0.9129	0
AT1G09650.1	0.2949	1	0.0591	0.0591	0.0591	0.0591	0.2358	0.9409	0
AT1G09660.1	0.1776	0.2176	0.1396	0.1396	0.1396	0.1396	0.038	0.078	0
AT1G09660.3	0.1997	0.2395	0.1616	0.1616	0.1616	0.1616	0.0381	0.0779	0
AT1G09680.1	0.0684	1	0.5611	0.2156	0.0684	0.0684	-0.1472	0.7844	0.3455
AT1G09690.1	0.5299	1	0.7698	0.6125	0.6125	0.6125	-0.0826	0.3875	0.1573
AT1G09700.1	0.5207	0.1781	0.6094	0.0855	0.0855	0.0855	0.4352	0.0926	0.5239
AT1G09710.1	0.0393	0.0817	0.2572	0.0521	0.0521	0.0521	-0.0128	0.0296	0.2051
AT1G09710.2	0.0395	0.0805	0.2996	0.0793	0.0793	0.0793	-0.0398	0.0012	0.2203
AT1G09710.4	0.0371	0.0761	0.2624	0.0466	0.0466	0.0466	-0.0095	0.0295	0.2158
AT1G09720.1	0	1	0.6049	0.4396	0.4396	0.4396	-0.4396	0.5604	0.1653
AT1G09730.2	0.1193	0.0893	0.2326	0.017	0.017	0.017	0.1023	0.0723	0.2156
AT1G09740.1	0.2622	0.3255	0.0508	0.0508	0.0508	0.0508	0.2114	0.2747	0
AT1G09740.2	0.25	0.3138	0.1025	0.1025	0.1025	0.1025	0.1475	0.2113	0
AT1G09750.1	0.0779	0.0779	0.2263	0.193	0.193	0.193	-0.1151	-0.1151	0.0333
AT1G09760.1	0.2268	0.2268	0.173	0.0663	0.0663	0.0663	0.1605	0.1605	0.1067
AT1G09770.1	0.1158	0.2907	0.2462	0.2462	0.2462	0.2462	-0.1304	0.0445	0
AT1G09780.1	0.0802	0.0802	0.0442	0.0442	0.0442	0.0442	0.036	0.036	0
AT1G09790.2	0.1111	1	0.2102	0.2102	0.2102	0.2102	-0.0991	0.7898	0
AT1G09795.1	0.0993	0.0993	0.2218	0.0113	0.0113	0.0113	0.088	0.088	0.2105
AT1G09800.1	0.2213	0.6612	0.365	0.4936	0.4936	0.4936	-0.2723	0.1676	-0.1286
AT1G09810.1	0.1163	0.1163	0.2814	0.0535	0.0535	0.0535	0.0628	0.0628	0.2279
AT1G09812.1	0.4561	1	0.1424	0.1096	0.1096	0.1096	0.3465	0.8904	0.0328
AT1G09815.1	0.3188	1	0.509	0.0906	0.0906	0.0906	0.2282	0.9094	0.4184
AT1G09830.1	0.0917	0.0917	0.202	0.0429	0.0429	0.0429	0.0488	0.0488	0.1591
AT1G09840.1	0.254	0.254	0.13	0.0105	0.0105	0.0105	0.2435	0.2435	0.1195
AT1G09840.2	0.1717	0.1717	0.2136	0.0936	0.0936	0.0936	0.0781	0.0781	0.12
AT1G09840.3	0.2684	0.2684	0.2809	0.1841	0.1841	0.1841	0.0843	0.0843	0.0968
AT1G09840.4	0.2522	0.2522	0.1609	0.0456	0.0456	0.0456	0.2066	0.2066	0.1153
AT1G09840.7	0.2693	0.2693	0.1425	0.0266	0.0266	0.0266	0.2427	0.2427	0.1159
AT1G09840.8	0.2362	0.2362	0.1486	0.0295	0.0295	0.0295	0.2067	0.2067	0.1191
AT1G09840.9	0.1816	0.1816	0.2038	0.0835	0.0835	0.0835	0.0981	0.0981	0.1203
AT1G09850.1	0.2737	0.1429	0.1575	0.1575	0.1575	0.1575	0.1162	-0.0146	0
AT1G09860.1	0.0958	1	1	0.5059	0.5059	0.5059	-0.4101	0.4941	0.4941
AT1G09870.1	0.1478	0.1478	0.3396	0.0782	0.0782	0.0782	0.0696	0.0696	0.2614
AT1G09880.3	0.0206	1	1	1	1	1	-0.9794	0	0
AT1G09890.1	0.0008	0.8715	0.4544	0.6233	0.6233	0.6233	-0.6225	0.2482	-0.1689
AT1G09890.4	0.0617	0.8852	0.4083	0.551	0.551	0.551	-0.4893	0.3342	-0.1427
AT1G09900.1	0	1	1	1	0	0	-1	0	0
AT1G09910.1	0.0483	1	0.5452	0.3399	0.3399	0.3399	-0.2916	0.6601	0.2053
AT1G09920.1	0.2577	1	0.56	0.042	0.042	0.042	0.2157	0.958	0.518
AT1G09932.2	0.6215	1	0.5215	1	1	1	-0.3785	0	-0.4785
AT1G09935.1	0.089	1	1	1	1	1	-0.911	0	0
AT1G09940.1	0.213	0.1603	0.0548	0.0548	0.0548	0.0548	0.1582	0.1055	0
AT1G09950.1	0.3159	1	0.282	0.282	0.282	0.282	0.0339	0.718	0
AT1G09960.1	0.1601	0.2696	0.2256	0.3337	0.3337	0.3337	-0.1736	-0.0641	-0.1081
AT1G09970.1	0.1017	0.1017	0.0655	0.0655	0.0655	0.0655	0.0362	0.0362	0
AT1G09980.1	0.1571	0.3669	0.0435	0.284	0.284	0.284	-0.1269	0.0829	-0.2405
AT1G09980.2	0.1348	0.3485	0.065	0.2636	0.2636	0.2636	-0.1288	0.0849	-0.1986
AT1G09995.1	0.3511	1	0.6243	0.6243	0.6243	0.6243	-0.2732	0.3757	0
AT1G09995.2	0.4864	1	0.5103	0.5103	0.5103	0.5103	-0.0239	0.4897	0
AT1G09995.3	0.4439	1	0.5494	0.5494	0.5494	0.5494	-0.1055	0.4506	0
AT1G09995.4	0.4029	1	0.5859	0.5859	0.5859	0.5859	-0.183	0.4141	0
AT1G09995.5	0.3266	1	0.6384	0.6384	0.6384	0.6384	-0.3118	0.3616	0
AT1G10010.1	0.001	1	1	1	0.001	0.001	-0.999	0	0
AT1G10010.2	0.0604	1	1	1	0.0604	0.0604	-0.9396	0	0
AT1G10020.1	0.2662	0.2192	0.011	0.011	0.011	0.011	0.2552	0.2082	0
AT1G10030.1	0.4095	1	0.648	0.228	0.228	0.228	0.1815	0.772	0.42
AT1G10040.1	0.1767	1	1	1	1	1	-0.8233	0	0
AT1G10050.2	0.0675	0.39	0.0654	0.4186	0.4186	0.4186	-0.3511	-0.0286	-0.3532
AT1G10050.3	0.0302	0.3591	0.046	0.3886	0.3886	0.3886	-0.3584	-0.0295	-0.3426
AT1G10060.1	0.238	1	0.2053	0.2637	0.2637	0.2637	-0.0257	0.7363	-0.0584
AT1G10060.2	0.2209	1	0.1943	0.2463	0.2463	0.2463	-0.0254	0.7537	-0.052
AT1G10060.5	0.2636	1	0.1503	0.2837	0.2837	0.2837	-0.0201	0.7163	-0.1334
AT1G10060.6	0.2396	1	0.2037	0.349	0.349	0.349	-0.1094	0.651	-0.1453
AT1G10070.1	0.1691	0.1691	0.2595	0.0296	0.0296	0.0296	0.1395	0.1395	0.2299
AT1G10090.1	0.1194	0.1194	0.0549	0.0261	0.0261	0.0261	0.0933	0.0933	0.0288
AT1G10095.1	0.1658	0.3138	0.3453	0.2278	0.2278	0.2278	-0.062	0.086	0.1175
AT1G10095.4	0.2208	0.3709	0.2852	0.2895	0.2895	0.2895	-0.0687	0.0814	-0.0043
AT1G10110.1	0.068	1	1	0.4966	0.4966	0.4966	-0.4286	0.5034	0.5034
AT1G10120.1	0.3011	0.3452	0.374	0.234	0.234	0.234	0.0671	0.1112	0.14
AT1G10120.2	0.1122	0.1605	0.5308	0.4108	0.4108	0.4108	-0.2986	-0.2503	0.12
AT1G10130.1	0.0822	0.0822	0.27	0.1055	0.1055	0.1055	-0.0233	-0.0233	0.1645
AT1G10140.1	0.4021	1	1	0.3264	0.3264	0.3264	0.0757	0.6736	0.6736
AT1G10155.1	0.6201	1	0.4032	0.0412	0.0412	0.0412	0.5789	0.9588	0.362
AT1G10170.1	0.2939	1	0.7405	0.6856	0.6856	0.6856	-0.3917	0.3144	0.0549
AT1G10190.1	0.048	1	0.4992	0.4992	0.4992	0.4992	-0.4512	0.5008	0
AT1G10200.1	0.3665	0.3665	0.1212	0.1212	0.1212	0.1212	0.2453	0.2453	0
AT1G10210.1	0.1847	1	0.4247	0.1074	0.1074	0.1074	0.0773	0.8926	0.3173
AT1G10210.2	0.2136	1	0.4001	0.1366	0.1366	0.1366	0.077	0.8634	0.2635
AT1G10220.2	0.2847	1	0.5754	0.1988	0.1988	0.1988	0.0859	0.8012	0.3766
AT1G10225.1	0.2795	1	0.1912	0.1912	0.1912	0.1912	0.0883	0.8088	0
AT1G10230.1	0.0729	1	1	0.3488	0.3488	0.3488	-0.2759	0.6512	0.6512
AT1G10240.1	0.5774	0.0726	0.2896	0.0594	0.0594	0.0594	0.518	0.0132	0.2302
AT1G10240.2	0.6347	0.162	0.2045	0.1491	0.1491	0.1491	0.4856	0.0129	0.0554
AT1G10270.1	0.0551	1	0.3455	0.3455	0.3455	0.3455	-0.2904	0.6545	0
AT1G10280.1	0.2173	1	1	1	1	1	-0.7827	0	0
AT1G10290.1	0.2553	0.1152	0.1843	0.1478	0.1478	0.1478	0.1075	-0.0326	0.0365
AT1G10310.1	0.2255	0.2216	0.789	0.0462	0.0462	0.0462	0.1793	0.1754	0.7428
AT1G10330.1	0.0501	1	1	0.063	0.063	0.063	-0.0129	0.937	0.937
AT1G10340.1	0.0807	0.0807	0.6522	0.0392	0.0392	0.0392	0.0415	0.0415	0.613
AT1G10350.1	0.3166	0.3166	0.0758	0.0758	0.0758	0.0758	0.2408	0.2408	0
AT1G10360.1	0.1962	0.1962	0.0378	0.0378	0.0378	0.0378	0.1584	0.1584	0
AT1G10370.1	0.2581	0.2581	0.1313	0.1313	0.1313	0.1313	0.1268	0.1268	0
AT1G10380.1	0.199	0.2511	0.0895	0.1653	0.1653	0.1653	0.0337	0.0858	-0.0758
AT1G10380.2	0.2454	0.2485	0.0408	0.2069	0.2069	0.2069	0.0385	0.0416	-0.1661
AT1G10385.1	0.0522	1	0.2265	0.2265	0.2265	0.2265	-0.1743	0.7735	0
AT1G10390.2	0.129	0.0942	0.0276	0.0138	0.0138	0.0138	0.1152	0.0804	0.0138
AT1G10390.3	0.1145	0.0795	0.0423	0.0286	0.0286	0.0286	0.0859	0.0509	0.0137
AT1G10410.1	0.2234	0.2234	0.2784	0.0746	0.0746	0.0746	0.1488	0.1488	0.2038
AT1G10430.1	0.1878	0.1878	0.2689	0.2689	0.2689	0.2689	-0.0811	-0.0811	0
AT1G10450.1	0.0846	0.5441	0.3046	0.5017	0.5017	0.5017	-0.4171	0.0424	-0.1971
AT1G10455.1	0	1	0.8858	1	0	0	-1	0	-0.1142
AT1G10470.1	0.4075	0.4423	0.1993	0.275	0.275	0.275	0.1325	0.1673	-0.0757
AT1G10470.3	0.2165	0.2174	0.2942	0.0897	0.0897	0.0897	0.1268	0.1277	0.2045
AT1G10480.1	0.4574	1	0.0413	0.0413	0.0413	0.0413	0.4161	0.9587	0
AT1G10490.1	0.1063	0.2749	0.0919	0.1143	0.1143	0.1143	-0.008	0.1606	-0.0224
AT1G10500.1	0.2193	0.2193	0.2761	0.1276	0.1276	0.1276	0.0917	0.0917	0.1485
AT1G10510.1	0.0837	1	0.4773	0.0631	0.0631	0.0631	0.0206	0.9369	0.4142
AT1G10520.1	0.0715	1	0.5361	0.4229	0.4229	0.4229	-0.3514	0.5771	0.1132
AT1G10522.1	0.3455	0.3431	0.2537	0.2537	0.2537	0.2537	0.0918	0.0894	0
AT1G10530.1	0.3316	0.4714	0.2251	0.2251	0.2251	0.2251	0.1065	0.2463	0
AT1G10540.1	0.1176	1	0.2892	0.3741	0.3741	0.3741	-0.2565	0.6259	-0.0849
AT1G10550.1	0.1332	1	0.1493	0.2155	0.2155	0.2155	-0.0823	0.7845	-0.0662
AT1G10560.1	0.1015	1	0.0187	0.0187	0.0187	0.0187	0.0828	0.9813	0
AT1G10570.1	0.0656	1	0.1341	0.5483	0.5483	0.5483	-0.4827	0.4517	-0.4142
AT1G10570.2	0.1111	1	0.1074	0.5789	0.5789	0.5789	-0.4678	0.4211	-0.4715
AT1G10570.3	0.1532	1	0.1906	0.6073	0.6073	0.6073	-0.4541	0.3927	-0.4167
AT1G10580.1	0.1203	0.1203	0.0867	0.0457	0.0457	0.0457	0.0746	0.0746	0.041
AT1G10585.1	0.3075	0.3075	0.2198	0.2669	0.2669	0.2669	0.0406	0.0406	-0.0471
AT1G10586.1	0.4438	1	1	1	0.4438	0.4438	-0.5562	0	0
AT1G10586.2	0.3578	1	1	1	0.3578	0.3578	-0.6422	0	0
AT1G10588.1	0.3764	1	1	1	1	1	-0.6236	0	0
AT1G10588.2	0.4111	1	1	1	1	1	-0.5889	0	0
AT1G10590.1	0.3019	0.3824	0.0543	0.0543	0.0543	0.0543	0.2476	0.3281	0
AT1G10590.2	0.2697	0.3204	0.1288	0.1288	0.1288	0.1288	0.1409	0.1916	0
AT1G10590.3	0.2905	0.3307	0.1609	0.1609	0.1609	0.1609	0.1296	0.1698	0
AT1G10600.1	0.5748	0.2644	0.0721	0.0721	0.0721	0.0721	0.5027	0.1923	0
AT1G10620.1	0.0742	1	0.422	0.422	0.422	0.422	-0.3478	0.578	0
AT1G10630.1	0.3478	1	0.5193	0.5193	0.5193	0.5193	-0.1715	0.4807	0
AT1G10630.2	0.385	1	0.5531	0.5531	0.5531	0.5531	-0.1681	0.4469	0
AT1G10640.1	0.1529	0.1408	0.0389	0.0389	0.0389	0.0389	0.114	0.1019	0
AT1G10650.1	0.2598	0.2598	0.2123	0.0542	0.0542	0.0542	0.2056	0.2056	0.1581
AT1G10657.2	0.6066	0.5588	0.1114	0.1114	0.1114	0.1114	0.4952	0.4474	0
AT1G10660.1	0.6297	0.2963	0.0904	0.014	0.014	0.014	0.6157	0.2823	0.0764
AT1G10660.2	0.6368	0.3148	0.087	0.0134	0.0134	0.0134	0.6234	0.3014	0.0736
AT1G10660.3	0.6141	0.2546	0.1264	0.0512	0.0512	0.0512	0.5629	0.2034	0.0752
AT1G10670.1	0.3061	0.1609	0.5872	0.414	0.414	0.414	-0.1079	-0.2531	0.1732
AT1G10670.2	0.2924	0.1403	0.5648	0.4057	0.4057	0.4057	-0.1133	-0.2654	0.1591
AT1G10680.1	0.0859	1	1	0.4415	0.4415	0.4415	-0.3556	0.5585	0.5585
AT1G10680.2	0.0744	1	1	0.4329	0.4329	0.4329	-0.3585	0.5671	0.5671
AT1G10700.1	0.1156	0.1156	0.0653	0.0653	0.0653	0.0653	0.0503	0.0503	0
AT1G10710.1	0.1474	1	0.6253	0.6253	0.6253	0.6253	-0.4779	0.3747	0
AT1G10715.1	0.339	1	1	1	1	1	-0.661	0	0
AT1G10717.1	0.4146	1	0.3865	0.3865	0.3865	0.3865	0.0281	0.6135	0
AT1G10720.1	0.2033	0.1696	0.0404	0.0404	0.0404	0.0404	0.1629	0.1292	0
AT1G10730.1	0.1715	0.4537	0.194	0.2143	0.2143	0.2143	-0.0428	0.2394	-0.0203
AT1G10740.1	0.2234	0.2234	0.1153	0.0815	0.0815	0.0815	0.1419	0.1419	0.0338
AT1G10745.1	1	1	0.2616	0.2616	0.2616	0.2616	0.7384	0.7384	0
AT1G10747.1	1	1	1	1	1	1	0	0	0
AT1G10750.1	0.2818	0.5203	0.4181	0.3633	0.3633	0.3633	-0.0815	0.157	0.0548
AT1G10750.2	0.3688	0.3611	0.3984	0.3282	0.3282	0.3282	0.0406	0.0329	0.0702
AT1G10760.2	0.0693	0.0693	0.3453	0.0531	0.0531	0.0531	0.0162	0.0162	0.2922
AT1G10780.1	0.1421	1	0.7103	0.3076	0.3076	0.3076	-0.1655	0.6924	0.4027
AT1G10790.1	0.0453	1	0.5209	1	1	1	-0.9547	0	-0.4791
AT1G10800.1	0.0533	1	1	0.4528	0.4528	0.4528	-0.3995	0.5472	0.5472
AT1G10800.2	0.0694	1	1	0.4389	0.4389	0.4389	-0.3695	0.5611	0.5611
AT1G10810.1	0.164	1	1	1	0.164	0.164	-0.836	0	0
AT1G10820.1	0.3356	0.3985	0.4285	0.4285	0.4285	0.4285	-0.0929	-0.03	0
AT1G10820.2	0.3522	0.3482	0.4129	0.4129	0.4129	0.4129	-0.0607	-0.0647	0
AT1G10830.1	0.1385	1	0.4003	0.0623	0.0623	0.0623	0.0762	0.9377	0.338
AT1G10840.1	0.2197	1	0.365	0.1373	0.1373	0.1373	0.0824	0.8627	0.2277
AT1G10850.1	0.2019	0.2019	0.0309	0.0309	0.0309	0.0309	0.171	0.171	0
AT1G10865.1	0.8198	0.5237	0.4025	0.4438	0.4438	0.4438	0.376	0.0799	-0.0413
AT1G10865.2	0.8189	0.4564	0.483	0.3196	0.3196	0.3196	0.4993	0.1368	0.1634
AT1G10870.1	0.1467	1	0.1395	0.6051	0.6051	0.6051	-0.4584	0.3949	-0.4656
AT1G10870.2	0.149	1	0.1414	0.6068	0.6068	0.6068	-0.4578	0.3932	-0.4654
AT1G10880.1	0.0719	1	0.1084	0.1084	0.1084	0.1084	-0.0365	0.8916	0
AT1G10890.1	0.214	1	0.2208	0.0136	0.0136	0.0136	0.2004	0.9864	0.2072
AT1G10890.2	0.4419	1	0.1675	0.0397	0.0397	0.0397	0.4022	0.9603	0.1278
AT1G10890.3	0.4168	1	0.1486	0.0135	0.0135	0.0135	0.4033	0.9865	0.1351
AT1G10890.4	0	1	0.3831	0.1616	0.1616	0.1616	-0.1616	0.8384	0.2215
AT1G10900.1	0.11	0.4122	0.2845	0.4116	0.4116	0.4116	-0.3016	0.0006	-0.1271
AT1G10900.3	0.1143	0.4158	0.2876	0.4152	0.4152	0.4152	-0.3009	0.0006	-0.1276
AT1G10910.1	1	1	0.2282	0.2966	0.2966	0.2966	0.7034	0.7034	-0.0684
AT1G10920.1	0.4978	0.2076	0.6054	0.1486	0.1486	0.1486	0.3492	0.059	0.4568
AT1G10920.4	0.518	0.262	0.5776	0.1419	0.1419	0.1419	0.3761	0.1201	0.4357
AT1G10940.1	0.2727	1	0.6738	0.0649	0.0649	0.0649	0.2078	0.9351	0.6089
AT1G10950.1	0.1767	0.1767	0.1548	0.0673	0.0673	0.0673	0.1094	0.1094	0.0875
AT1G10960.1	0.3128	1	1	0.1137	0.1137	0.1137	0.1991	0.8863	0.8863
AT1G10980.1	0.1195	1	0.4359	0.1614	0.1614	0.1614	-0.0419	0.8386	0.2745
AT1G10990.1	0.3127	0.2697	0.0507	0.0507	0.0507	0.0507	0.262	0.219	0
AT1G11000.1	0.1386	0.2928	0.1973	0.2492	0.2492	0.2492	-0.1106	0.0436	-0.0519
AT1G11000.3	0.1347	0.2893	0.2011	0.2543	0.2543	0.2543	-0.1196	0.035	-0.0532
AT1G11020.1	0.2051	0.2036	0.0829	0.0171	0.0171	0.0171	0.188	0.1865	0.0658
AT1G11040.1	0.1179	1	0.1243	0.1243	0.1243	0.1243	-0.0064	0.8757	0
AT1G11050.1	0.2597	1	0.057	0.057	0.057	0.057	0.2027	0.943	0
AT1G11060.1	0.101	0.2053	0.2697	0.2102	0.2102	0.2102	-0.1092	-0.0049	0.0595
AT1G11070.1	0.0422	1	0.6915	0.4055	0.4055	0.4055	-0.3633	0.5945	0.286
AT1G11070.4	0.1738	1	0.5871	0.5003	0.5003	0.5003	-0.3265	0.4997	0.0868
AT1G11090.1	0.0918	1	0.5674	0.5674	0.5674	0.5674	-0.4756	0.4326	0
AT1G11100.3	0.0393	1	0.4698	0.4698	0.4698	0.4698	-0.4305	0.5302	0
AT1G11100.4	0.0359	1	0.4754	0.4754	0.4754	0.4754	-0.4395	0.5246	0
AT1G11110.1	0.1901	1	1	1	1	1	-0.8099	0	0
AT1G11112.1	0.5269	1	0.0941	0.0941	0.0941	0.0941	0.4328	0.9059	0
AT1G11120.2	0.3324	1	0.4932	0.4932	0.4932	0.4932	-0.1608	0.5068	0
AT1G11125.1	0.1935	1	0.5103	0.5103	0.5103	0.5103	-0.3168	0.4897	0
AT1G11130.1	0.1316	0.2197	0.0387	0.115	0.115	0.115	0.0166	0.1047	-0.0763
AT1G11160.1	0.1158	1	0.5977	0.5977	0.5977	0.5977	-0.4819	0.4023	0
AT1G11160.2	0.1208	1	0.6001	0.6001	0.6001	0.6001	-0.4793	0.3999	0
AT1G11170.6	0.2185	1	0.4908	0.5454	0.5454	0.5454	-0.3269	0.4546	-0.0546
AT1G11180.1	0.1483	0.1483	0.2596	0.0159	0.0159	0.0159	0.1324	0.1324	0.2437
AT1G11180.3	0.1359	0.1359	0.2911	0.0503	0.0503	0.0503	0.0856	0.0856	0.2408
AT1G11190.1	0.1624	1	0.3769	0.3906	0.3906	0.3906	-0.2282	0.6094	-0.0137
AT1G11200.1	0.1614	0.2094	0.2388	0.098	0.098	0.098	0.0634	0.1114	0.1408
AT1G11210.1	0.1373	0.1373	0.1237	0.1237	0.1237	0.1237	0.0136	0.0136	0
AT1G11220.1	0.079	0.099	0.1438	0.1438	0.1438	0.1438	-0.0648	-0.0448	0
AT1G11220.2	0.1964	0.1736	0.0249	0.0249	0.0249	0.0249	0.1715	0.1487	0
AT1G11230.1	0.0949	1	1	1	1	1	-0.9051	0	0
AT1G11240.1	0.5946	0.5946	0.119	0.517	0.517	0.517	0.0776	0.0776	-0.398
AT1G11250.1	0.2503	1	1	0.0645	0.0645	0.0645	0.1858	0.9355	0.9355
AT1G11260.1	0.2256	1	0.5364	0.092	0.092	0.092	0.1336	0.908	0.4444
AT1G11270.3	0.2854	1	0.823	0.6073	0.6073	0.6073	-0.3219	0.3927	0.2157
AT1G11280.1	0.083	0.0707	0.1552	0.0307	0.0307	0.0307	0.0523	0.04	0.1245
AT1G11280.2	0.0963	0.084	0.1421	0.0171	0.0171	0.0171	0.0792	0.0669	0.125
AT1G11280.3	0.0908	0.0784	0.1611	0.0312	0.0312	0.0312	0.0596	0.0472	0.1299
AT1G11280.4	0.0655	0.0531	0.1861	0.0572	0.0572	0.0572	0.0083	-0.0041	0.1289
AT1G11290.1	0.0918	1	1	0.0475	0.0475	0.0475	0.0443	0.9525	0.9525
AT1G11300.1	0.0587	1	0.4241	0.3328	0.3328	0.0593	-0.2741	0.6672	0.0913
AT1G11300.2	0.0454	1	0.4424	0.3346	0.3346	0.0544	-0.2892	0.6654	0.1078
AT1G11303.1	0.0626	0.4281	0.1346	0.0722	0.0722	0.0722	-0.0096	0.3559	0.0624
AT1G11310.1	0.1812	0.1812	0.0459	0.0977	0.0977	0.0977	0.0835	0.0835	-0.0518
AT1G11320.1	0.1984	0.1984	0.2877	0.1614	0.1614	0.1614	0.037	0.037	0.1263
AT1G11330.2	0.1609	0.1609	0.0666	0.0666	0.0666	0.0666	0.0943	0.0943	0
AT1G11350.1	0.119	0.0804	0.0776	0.0274	0.0274	0.0274	0.0916	0.053	0.0502
AT1G11360.1	0.4272	0.378	0.0754	0.2889	0.2889	0.2889	0.1383	0.0891	-0.2135
AT1G11360.2	0.3572	0.2743	0.2065	0.193	0.193	0.193	0.1642	0.0813	0.0135
AT1G11362.1	0.4047	1	1	1	1	1	-0.5953	0	0
AT1G11370.1	0.1792	1	1	1	0.1792	0.1792	-0.8208	0	0
AT1G11380.1	0.3055	0.3055	0.0772	0.0772	0.0772	0.0772	0.2283	0.2283	0
AT1G11390.1	0.1575	0.3601	0.2568	0.2568	0.2568	0.2568	-0.0993	0.1033	0
AT1G11400.2	0.4003	0.4003	0.1368	0.0759	0.0759	0.0759	0.3244	0.3244	0.0609
AT1G11400.3	0.2635	0.2635	0.3064	0.154	0.154	0.154	0.1095	0.1095	0.1524
AT1G11400.4	0.4474	0.4474	0.1484	0.0951	0.0951	0.0951	0.3523	0.3523	0.0533
AT1G11410.2	0.5588	0.4007	0.0829	0.4221	0.4221	0.4221	0.1367	-0.0214	-0.3392
AT1G11420.1	0.0532	0.4473	0.101	0.3945	0.3945	0.3945	-0.3413	0.0528	-0.2935
AT1G11430.1	0.1952	1	0.5045	0.0773	0.0773	0.0773	0.1179	0.9227	0.4272
AT1G11440.1	0.1686	1	0.345	0.1613	0.1613	0.1613	0.0073	0.8387	0.1837
AT1G11450.2	0.1318	1	0.3484	0.7361	0.7361	0.7361	-0.6043	0.2639	-0.3877
AT1G11450.3	0.1525	1	0.196	0.5246	0.5246	0.5246	-0.3721	0.4754	-0.3286
AT1G11450.5	0.13	1	0.3021	0.6977	0.6977	0.6977	-0.5677	0.3023	-0.3956
AT1G11460.1	0.1136	1	1	1	0.1136	0.1136	-0.8864	0	0
AT1G11475.1	0.4745	0.4745	0.4151	0.0894	0.0894	0.0894	0.3851	0.3851	0.3257
AT1G11480.1	0.142	0.142	0.0061	0.0061	0.0061	0.0061	0.1359	0.1359	0
AT1G11490.1	0.088	1	1	1	1	1	-0.912	0	0
AT1G11490.2	0.0996	1	1	1	1	1	-0.9004	0	0
AT1G11500.1	0.0125	1	0.7075	1	1	1	-0.9875	0	-0.2925
AT1G11500.3	0.2049	1	0.5974	1	1	1	-0.7951	0	-0.4026
AT1G11520.1	0.1225	1	0.6979	1	1	1	-0.8775	0	-0.3021
AT1G11530.1	0.2924	0.2924	0.602	0.0697	0.0697	0.0697	0.2227	0.2227	0.5323
AT1G11540.1	0.0378	1	1	0.4038	0.4038	0.4038	-0.366	0.5962	0.5962
AT1G11540.2	0.036	1	1	0.2985	0.2985	0.2985	-0.2625	0.7015	0.7015
AT1G11545.1	0.14	0.14	0.0629	0.0629	0.0629	0.0629	0.0771	0.0771	0
AT1G11560.1	0.0724	1	1	1	0.0724	0.0724	-0.9276	0	0
AT1G11570.2	0.2122	1	0.266	0.266	0.266	0.266	-0.0538	0.734	0
AT1G11570.3	0.2638	1	0.2179	0.2179	0.2179	0.2179	0.0459	0.7821	0
AT1G11572.1	0.3926	1	0.065	0.065	0.065	0.065	0.3276	0.935	0
AT1G11580.1	0.4675	0.0486	0.0977	0.0977	0.0977	0.0977	0.3698	-0.0491	0
AT1G11580.2	0.4844	0.0626	0.076	0.076	0.076	0.076	0.4084	-0.0134	0
AT1G11590.1	0.3902	1	0.4752	0.3494	0.3494	0.3494	0.0408	0.6506	0.1258
AT1G11593.1	1	1	0.0342	0.0342	0.0342	0.0342	0.9658	0.9658	0
AT1G11600.1	0.1187	1	0.0205	0.0205	0.0205	0.0205	0.0982	0.9795	0
AT1G11610.1	0.4243	0.0499	0.5703	0.5703	0.5703	0.5703	-0.146	-0.5204	0
AT1G11620.1	0	1	1	1	0	0	-1	0	0
AT1G11630.1	0.1686	1	0.109	0.109	0.109	0.109	0.0596	0.891	0
AT1G11650.2	0.148	0.148	0.1458	0.1458	0.1458	0.1458	0.0022	0.0022	0
AT1G11655.1	0.3654	1	0.1532	0.1532	0.1532	0.1532	0.2122	0.8468	0
AT1G11660.1	0.0784	0.2016	0.1453	0.1453	0.1453	0.1453	-0.0669	0.0563	0
AT1G11660.2	0.0841	0.1878	0.1594	0.1594	0.1594	0.1594	-0.0753	0.0284	0
AT1G11660.3	0.119	0.2406	0.2114	0.2114	0.2114	0.2114	-0.0924	0.0292	0
AT1G11670.1	0.1711	0.2667	0.1289	0.2597	0.2597	0.2597	-0.0886	0.007	-0.1308
AT1G11680.1	0.1516	0.1605	0.2766	0.0855	0.0855	0.0855	0.0661	0.075	0.1911
AT1G11690.1	0.1174	1	0.6558	0.1729	0.1729	0.1729	-0.0555	0.8271	0.4829
AT1G11700.1	0.3191	1	0.1629	0.1629	0.1629	0.1629	0.1562	0.8371	0
AT1G11710.1	0.1674	0.1455	0.1577	0.0587	0.0587	0.0587	0.1087	0.0868	0.099
AT1G11720.2	0.1938	0.1981	0.1959	0.1598	0.1598	0.1598	0.034	0.0383	0.0361
AT1G11730.1	0.6277	1	0.2849	1	1	1	-0.3723	0	-0.7151
AT1G11750.1	0.2169	0.2169	0.0923	0.0736	0.0736	0.0736	0.1433	0.1433	0.0187
AT1G11755.1	0.259	1	0.3798	0.3741	0.3741	0.3741	-0.1151	0.6259	0.0057
AT1G11760.1	0.2711	1	0.5517	0.331	0.331	0.331	-0.0599	0.669	0.2207
AT1G11765.1	0.3193	1	1	0.3824	0.3824	0.3824	-0.0631	0.6176	0.6176
AT1G11770.1	0.0479	1	1	1	0.0479	0.0479	-0.9521	0	0
AT1G11785.1	0.8461	1	1	1	1	1	-0.1539	0	0
AT1G11790.1	0.2237	0.1974	0.2055	0.0148	0.0148	0.0148	0.2089	0.1826	0.1907
AT1G11800.1	0.1717	0.4677	0.0558	0.2834	0.2834	0.2834	-0.1117	0.1843	-0.2276
AT1G11810.1	0.0697	1	1	1	0.0697	0.0697	-0.9303	0	0
AT1G11820.2	0.1393	0.4594	0.5865	0.5865	0.5865	0.5865	-0.4472	-0.1271	0
AT1G11820.3	0.1538	0.3998	0.2981	0.2981	0.2981	0.2981	-0.1443	0.1017	0
AT1G11840.1	0.2736	0.3249	0.1858	0.1544	0.1544	0.1544	0.1192	0.1705	0.0314
AT1G11840.2	0.2665	0.3377	0.1939	0.1639	0.1639	0.1639	0.1026	0.1738	0.03
AT1G11850.2	0.4527	1	0.1431	0.1431	0.1431	0.1431	0.3096	0.8569	0
AT1G11860.1	0.2396	1	0.4531	0.1785	0.2396	0.2396	0.0611	0.8215	0.2746
AT1G11870.2	0.1619	1	0.4277	0.2227	0.2227	0.2227	-0.0608	0.7773	0.205
AT1G11880.1	0.1251	1	0.344	0.2253	0.2253	0.2253	-0.1002	0.7747	0.1187
AT1G11880.3	0.1771	1	0.3716	0.195	0.195	0.195	-0.0179	0.805	0.1766
AT1G11900.1	0.0446	1	1	1	0.0446	0.0446	-0.9554	0	0
AT1G11905.1	0.2721	1	0.6312	0.1683	0.1683	0.1683	0.1038	0.8317	0.4629
AT1G11910.1	0.1559	0.1571	0.2026	0.1147	0.1147	0.1147	0.0412	0.0424	0.0879
AT1G11915.1	0.2189	1	0.2287	0.2287	0.2287	0.2287	-0.0098	0.7713	0
AT1G11920.1	0.3594	1	1	1	0.3594	0.3594	-0.6406	0	0
AT1G11925.1	0.357	1	0.0492	0.0492	0.0492	0.0492	0.3078	0.9508	0
AT1G11930.2	0.2622	0.2622	0.0631	0.0631	0.0631	0.0631	0.1991	0.1991	0
AT1G11940.1	0.1613	0.7462	0.1837	0.3639	0.3639	0.3639	-0.2026	0.3823	-0.1802
AT1G11950.2	0.3363	1	0.3375	0.3625	0.3625	0.3625	-0.0262	0.6375	-0.025
AT1G11960.2	0.4769	0.2323	0.4703	0.1872	0.1872	0.1872	0.2897	0.0451	0.2831
AT1G11960.3	0.4639	0.2355	0.542	0.2342	0.2342	0.2342	0.2297	0.0013	0.3078
AT1G11970.1	0	1	1	1	1	1	-1	0	0
AT1G11980.1	0	1	1	1	0	0	-1	0	0
AT1G11990.2	0.0625	1	0.6052	0.2298	0.2298	0.2298	-0.1673	0.7702	0.3754
AT1G12000.1	0.1069	0.1069	0.0744	0.0744	0.0744	0.0744	0.0325	0.0325	0
AT1G12010.1	0.1775	0.1745	0.0276	0.0276	0.0276	0.0276	0.1499	0.1469	0
AT1G12020.1	0.5251	1	0.2645	0.2645	0.2645	0.2645	0.2606	0.7355	0
AT1G12030.1	0.1408	1	0.2634	0.2634	0.2634	0.2634	-0.1226	0.7366	0
AT1G12040.1	0.0924	1	0.0056	0.0056	0.0056	0.0056	0.0868	0.9944	0
AT1G12050.1	0.0809	0.084	0.2317	0.0344	0.0344	0.0344	0.0465	0.0496	0.1973
AT1G12060.1	0.216	1	0.4671	0.0607	0.0607	0.0607	0.1553	0.9393	0.4064
AT1G12070.1	0.2696	1	1	0.4908	0.4908	0.4908	-0.2212	0.5092	0.5092
AT1G12080.2	0.337	0.337	0.0551	0.0551	0.0551	0.0551	0.2819	0.2819	0
AT1G12090.1	0.4851	1	0.1385	0.1385	0.1385	0.1385	0.3466	0.8615	0
AT1G12110.1	0.1079	0.1079	0.0555	0.008	0.008	0.008	0.0999	0.0999	0.0475
AT1G12120.1	0.1436	0.1759	0.0381	0.0178	0.0178	0.0178	0.1258	0.1581	0.0203
AT1G12130.1	0.0302	1	0.3724	0.3724	0.3724	0.3724	-0.3422	0.6276	0
AT1G12140.1	0.2355	0.2355	0.4905	0.1754	0.1754	0.1754	0.0601	0.0601	0.3151
AT1G12140.3	0.0061	0.0061	0.6473	0.1073	0.1073	0.1073	-0.1012	-0.1012	0.54
AT1G12150.1	0.0337	1	1	1	0.0337	0.0337	-0.9663	0	0
AT1G12150.2	0.0371	1	1	1	0.0371	0.0371	-0.9629	0	0
AT1G12160.1	0.0958	1	0.5856	0.1875	0.1875	0.1875	-0.0917	0.8125	0.3981
AT1G12170.1	0.0014	1	1	1	0.0014	0.0014	-0.9986	0	0
AT1G12180.1	0.3003	1	0.2157	0.2157	0.2157	0.2157	0.0846	0.7843	0
AT1G12190.1	0	1	1	1	0	0	-1	0	0
AT1G12200.1	0.5147	1	0.5502	0.1909	0.1909	0.1909	0.3238	0.8091	0.3593
AT1G12210.1	0.2975	0.0593	0.358	0.12	0.12	0.12	0.1775	-0.0607	0.238
AT1G12211.1	1	1	1	1	1	1	0	0	0
AT1G12220.1	0.1242	0.0828	0.2616	0.2489	0.1242	0.1242	-0.1247	-0.1661	0.0127
AT1G12230.1	0.1337	1	0.5432	0.4894	0.4894	0.4894	-0.3557	0.5106	0.0538
AT1G12240.1	0.1842	0.0641	0.3713	0.0669	0.0669	0.0669	0.1173	-0.0028	0.3044
AT1G12250.1	0.1498	1	0.6232	0.0628	0.0628	0.0628	0.087	0.9372	0.5604
AT1G12250.2	0.1128	1	0.6485	0.0716	0.0716	0.0716	0.0412	0.9284	0.5769
AT1G12260.1	0.3327	1	0.5945	0.6175	0.6175	0.6175	-0.2848	0.3825	-0.023
AT1G12260.2	0.2947	1	0.5805	0.5906	0.5906	0.5906	-0.2959	0.4094	-0.0101
AT1G12270.1	0.0614	0.0614	0.4381	0.0086	0.0086	0.0086	0.0528	0.0528	0.4295
AT1G12290.1	0.1027	1	1	1	0.1027	0.1027	-0.8973	0	0
AT1G12290.4	0.0442	1	1	1	0.0442	0.0442	-0.9558	0	0
AT1G12320.1	0.6965	1	1	1	1	1	-0.3035	0	0
AT1G12330.1	0.6709	0.357	0.3209	0.3209	0.3209	0.3209	0.35	0.0361	0
AT1G12350.1	0.1888	1	0.5101	0.0543	0.0543	0.0543	0.1345	0.9457	0.4558
AT1G12360.1	0.1397	0.1397	0.2319	0.0488	0.0488	0.0488	0.0909	0.0909	0.1831
AT1G12370.1	0.0671	0.2918	0.203	0.3071	0.3071	0.3071	-0.24	-0.0153	-0.1041
AT1G12370.2	0.0906	0.3215	0.1691	0.6967	0.6967	0.6967	-0.6061	-0.3752	-0.5276
AT1G12370.3	0.0816	0.3457	0.2079	0.3031	0.3031	0.3031	-0.2215	0.0426	-0.0952
AT1G12380.1	0.1396	1	0.0298	0.0298	0.0298	0.0298	0.1098	0.9702	0
AT1G12390.1	0.4301	1	0.5814	0.1293	0.1293	0.1293	0.3008	0.8707	0.4521
AT1G12410.1	0.1801	1	0.5056	0.0723	0.0723	0.0723	0.1078	0.9277	0.4333
AT1G12420.1	0.2154	1	0.2686	0.4449	0.4449	0.4449	-0.2295	0.5551	-0.1763
AT1G12430.1	0.1051	0.3084	0.0484	0.2517	0.2517	0.2517	-0.1466	0.0567	-0.2033
AT1G12430.2	0.0775	0.2838	0.0769	0.2376	0.2376	0.2376	-0.1601	0.0462	-0.1607
AT1G12440.1	0.3297	1	0.2757	0.2001	0.2001	0.2001	0.1296	0.7999	0.0756
AT1G12450.1	0.3021	0.2987	0.2967	0.3714	0.3714	0.3714	-0.0693	-0.0727	-0.0747
AT1G12460.1	0.1901	0.131	0.0444	0.0444	0.0444	0.0444	0.1457	0.0866	0
AT1G12480.1	0.0591	0.1767	0.3333	0.3333	0.3333	0.3333	-0.2742	-0.1566	0
AT1G12500.1	0.2895	0.2139	0.1865	0.0544	0.0544	0.0544	0.2351	0.1595	0.1321
AT1G12520.1	0.1289	0.1289	0.3139	0.0648	0.0648	0.0648	0.0641	0.0641	0.2491
AT1G12530.1	0.1894	1	0.4945	0.1222	0.1222	0.1222	0.0672	0.8778	0.3723
AT1G12540.1	0.1614	1	1	1	0.1614	0.1614	-0.8386	0	0
AT1G12550.1	0.1406	0.1406	0.2187	0.2187	0.2187	0.2187	-0.0781	-0.0781	0
AT1G12560.1	0.1721	1	1	0.4019	0.4019	0.4019	-0.2298	0.5981	0.5981
AT1G12570.1	0.1621	0.1969	0.3377	0.181	0.181	0.181	-0.0189	0.0159	0.1567
AT1G12580.1	0.1366	0.1503	0.0361	0.0361	0.0361	0.0361	0.1005	0.1142	0
AT1G12600.1	0.1667	1	0.4367	0.4924	0.4924	0.4924	-0.3257	0.5076	-0.0557
AT1G12610.1	0.3084	1	0.1712	0.1712	0.1712	0.1712	0.1372	0.8288	0
AT1G12620.1	0.8496	1	1	0.1914	0.1914	0.1914	0.6582	0.8086	0.8086
AT1G12640.1	0.1645	0.1645	0.1566	0.1344	0.1344	0.1344	0.0301	0.0301	0.0222
AT1G12650.1	0.2462	0.2338	0.6347	0.1376	0.1376	0.1376	0.1086	0.0962	0.4971
AT1G12650.2	0.2573	0.2817	0.6031	0.0868	0.0868	0.0868	0.1705	0.1949	0.5163
AT1G12650.3	0.232	0.2563	0.6202	0.1133	0.1133	0.1133	0.1187	0.143	0.5069
AT1G12660.1	0.235	1	0.8125	0.6494	0.6494	0.6494	-0.4144	0.3506	0.1631
AT1G12663.1	0.1036	1	0.8657	0.7432	0.1036	0.1036	-0.6396	0.2568	0.1225
AT1G12665.1	0.3952	1	1	1	1	1	-0.6048	0	0
AT1G12672.1	0.4513	1	1	1	1	1	-0.5487	0	0
AT1G12680.1	0.2897	0.231	0.1017	0.1017	0.1017	0.1017	0.188	0.1293	0
AT1G12710.1	0.2333	0.2733	0.1265	0.1265	0.1265	0.1265	0.1068	0.1468	0
AT1G12710.2	0.2516	0.1877	0.1403	0.1403	0.1403	0.1403	0.1113	0.0474	0
AT1G12730.1	0.1657	0.3808	0.067	0.2875	0.2875	0.2875	-0.1218	0.0933	-0.2205
AT1G12730.2	0.1355	0.3595	0.1095	0.3208	0.3208	0.3208	-0.1853	0.0387	-0.2113
AT1G12740.1	0.1646	1	1	0.1769	0.1769	0.1769	-0.0123	0.8231	0.8231
AT1G12740.4	0.1508	1	1	0.1914	0.1914	0.1914	-0.0406	0.8086	0.8086
AT1G12750.1	0.2245	0.2245	0.5761	0.1383	0.1383	0.1383	0.0862	0.0862	0.4378
AT1G12750.2	0.4157	0.4157	0.4397	0.1773	0.1773	0.1773	0.2384	0.2384	0.2624
AT1G12750.3	0.2989	0.2989	0.5141	0.05	0.05	0.05	0.2489	0.2489	0.4641
AT1G12750.4	0.4012	0.4012	0.4255	0.1652	0.1652	0.1652	0.236	0.236	0.2603
AT1G12760.1	0.2246	1	0.4608	0.0758	0.0758	0.0758	0.1488	0.9242	0.385
AT1G12770.1	0.1268	1	0.4045	0.1064	0.1064	0.1064	0.0204	0.8936	0.2981
AT1G12775.1	1	1	0.9528	0.0805	0.0805	0.0805	0.9195	0.9195	0.8723
AT1G12780.1	0.4838	0.3152	0.3643	0.0674	0.0674	0.0674	0.4164	0.2478	0.2969
AT1G12800.1	0.0856	0.0893	0.3175	0.0575	0.0575	0.0575	0.0281	0.0318	0.26
AT1G12810.1	0.3264	0.3264	0.3293	0.3293	0.3293	0.3293	-0.0029	-0.0029	0
AT1G12820.1	0.4034	0.1277	0.06	0.06	0.06	0.06	0.3434	0.0677	0
AT1G12840.1	0.4258	0.4258	0.4145	0.3963	0.3963	0.3963	0.0295	0.0295	0.0182
AT1G12850.1	0.2773	1	0.4955	0.2797	0.2797	0.2797	-0.0024	0.7203	0.2158
AT1G12855.1	0.1978	1	1	0.1132	0.1132	0.1132	0.0846	0.8868	0.8868
AT1G12860.1	0.2085	0.2323	0.0873	0.0873	0.0873	0.0873	0.1212	0.145	0
AT1G12870.1	0	1	1	0.154	0.154	0.154	-0.154	0.846	0.846
AT1G12880.1	0.3489	1	0.6071	0.2038	0.2038	0.2038	0.1451	0.7962	0.4033
AT1G12890.1	0.0456	1	0.7553	1	0.0456	0.0456	-0.9544	0	-0.2447
AT1G12900.1	0.1114	0.0683	0.5402	0.0235	0.0235	0.0235	0.0879	0.0448	0.5167
AT1G12900.5	0.1326	0.0833	0.5248	0.045	0.045	0.045	0.0876	0.0383	0.4798
AT1G12910.1	0.1453	1	0.5656	0.066	0.066	0.066	0.0793	0.934	0.4996
AT1G12930.1	0.0887	1	0.2603	0.3693	0.3693	0.3693	-0.2806	0.6307	-0.109
AT1G12940.1	0.1021	1	0.1323	0.1323	0.1323	0.1323	-0.0302	0.8677	0
AT1G12950.1	0.1021	1	0.3125	0.3125	0.3125	0.3125	-0.2104	0.6875	0
AT1G12970.1	0.1496	0.1496	0.0074	0.0074	0.0074	0.0074	0.1422	0.1422	0
AT1G12980.1	0.1168	1	1	1	0.1168	0.1168	-0.8832	0	0
AT1G12990.1	0.2499	0.2802	0.0865	0.0865	0.0865	0.0865	0.1634	0.1937	0
AT1G13000.1	0.2345	0.266	0.3355	0.1114	0.1114	0.1114	0.1231	0.1546	0.2241
AT1G13000.2	0.1799	0.2087	0.3631	0.1244	0.1244	0.1244	0.0555	0.0843	0.2387
AT1G13000.5	0.1823	0.2112	0.3859	0.1651	0.1651	0.1651	0.0172	0.0461	0.2208
AT1G13020.1	0.2248	0.2248	0.0565	0.0416	0.0416	0.0416	0.1832	0.1832	0.0149
AT1G13030.1	0.0931	1	0.1501	0.6293	0.6293	0.6293	-0.5362	0.3707	-0.4792
AT1G13080.1	0.2745	0.1168	0.0157	0.0157	0.0157	0.0157	0.2588	0.1011	0
AT1G13080.2	0.1959	0.0807	0.0832	0.0832	0.0832	0.0832	0.1127	-0.0025	0
AT1G13090.2	0.2486	0.0567	0.0339	0.0097	0.0097	0.0097	0.2389	0.047	0.0242
AT1G13100.1	0.2342	0.0955	0.0638	0.0638	0.0638	0.0638	0.1704	0.0317	0
AT1G13110.1	0.1046	0.1046	0.1047	0.1047	0.1047	0.1047	-0.0001	-0.0001	0
AT1G13120.1	0.1317	1	0.1929	0.172	0.172	0.172	-0.0403	0.828	0.0209
AT1G13130.1	0.0918	1	0.2788	0.2788	0.2788	0.2788	-0.187	0.7212	0
AT1G13143.1	0.3529	1	0.8419	1	1	1	-0.6471	0	-0.1581
AT1G13160.1	0.0471	1	0.1168	0.3495	0.3495	0.3495	-0.3024	0.6505	-0.2327
AT1G13170.1	0.1074	0.2286	0.097	0.0453	0.0453	0.0453	0.0621	0.1833	0.0517
AT1G13180.1	1	0.2225	0.0685	0.0685	0.0685	0.0685	0.9315	0.154	0
AT1G13190.1	1	0.1452	0.0414	0.2907	0.2907	0.2907	0.7093	-0.1455	-0.2493
AT1G13195.1	0.2514	0.2514	0.0403	0.0463	0.0463	0.0463	0.2051	0.2051	-0.006
AT1G13200.1	0.0443	1	0.6498	0.0408	0.0408	0.0408	0.0035	0.9592	0.609
AT1G13210.1	0.1324	0.0746	0.19	0.0098	0.0098	0.0098	0.1226	0.0648	0.1802
AT1G13220.2	0.0484	0.3194	0.122	0.5925	0.5925	0.5925	-0.5441	-0.2731	-0.4705
AT1G13220.3	0.0715	0.35	0.0919	0.5295	0.5295	0.5295	-0.458	-0.1795	-0.4376
AT1G13230.1	0.113	1	0.1765	0.1765	0.1765	0.1765	-0.0635	0.8235	0
AT1G13245.1	1	1	0.0606	0.0606	0.0606	0.0606	0.9394	0.9394	0
AT1G13250.1	0.2522	1	0.1377	0.1377	0.1377	0.1377	0.1145	0.8623	0
AT1G13260.1	0.2706	1	0.0942	0.0942	0.0942	0.0942	0.1764	0.9058	0
AT1G13270.1	0.1287	1	0.552	0.065	0.065	0.065	0.0637	0.935	0.487
AT1G13280.1	0.2778	1	0.5753	0.1422	0.1422	0.1422	0.1356	0.8578	0.4331
AT1G13290.1	0.1947	1	1	0.3091	0.3091	0.3091	-0.1144	0.6909	0.6909
AT1G13300.1	0.137	0.127	0.0393	0.0393	0.0393	0.0393	0.0977	0.0877	0
AT1G13310.1	0.1573	1	0.8866	0.3363	0.3363	0.3363	-0.179	0.6637	0.5503
AT1G13320.1	0.1138	0.1138	0.1996	0.0286	0.0286	0.0286	0.0852	0.0852	0.171
AT1G13320.3	0.0935	0.0935	0.2192	0.0303	0.0303	0.0303	0.0632	0.0632	0.1889
AT1G13320.4	0.131	0.131	0.2408	0.0459	0.0459	0.0459	0.0851	0.0851	0.1949
AT1G13330.1	0.1993	1	0.3738	0.3814	0.3814	0.3814	-0.1821	0.6186	-0.0076
AT1G13340.1	0.1277	0.1277	0.0399	0.0399	0.0399	0.0399	0.0878	0.0878	0
AT1G13350.1	0.1414	1	0.5355	0.524	0.524	0.524	-0.3826	0.476	0.0115
AT1G13370.1	0.5152	1	0.5092	1	1	1	-0.4848	0	-0.4908
AT1G13380.1	0.2425	0.2425	0.4182	0.0333	0.0333	0.0333	0.2092	0.2092	0.3849
AT1G13390.1	0.5112	0.5655	0.2545	0.2545	0.2545	0.2545	0.2567	0.311	0
AT1G13390.2	0.3949	0.4565	0.0997	0.0997	0.0997	0.0997	0.2952	0.3568	0
AT1G13400.1	0.29	1	1	1	1	1	-0.71	0	0
AT1G13410.1	0.2088	1	0.1468	0.1468	0.1468	0.1468	0.062	0.8532	0
AT1G13420.1	0.1616	1	1	1	0.1616	0.1616	-0.8384	0	0
AT1G13430.1	0.0963	1	1	1	0.0963	0.0963	-0.9037	0	0
AT1G13440.1	0.2751	0.2751	0.1002	0.1002	0.1002	0.1002	0.1749	0.1749	0
AT1G13450.1	0.1444	1	0.2194	0.0576	0.0576	0.0576	0.0868	0.9424	0.1618
AT1G13450.2	0.3118	1	0.4294	0.1234	0.1234	0.1234	0.1884	0.8766	0.306
AT1G13460.1	0.1585	0.1585	0.1435	0.1435	0.1435	0.1435	0.015	0.015	0
AT1G13460.2	0.1774	0.1774	0.1594	0.1594	0.1594	0.1594	0.018	0.018	0
AT1G13470.1	0.1038	1	0.088	0.088	0.088	0.088	0.0158	0.912	0
AT1G13480.1	0.1043	1	0.0834	0.0834	0.0834	0.0834	0.0209	0.9166	0
AT1G13490.2	0.0818	1	1	1	1	1	-0.9182	0	0
AT1G13500.1	0	1	0.4825	0.4825	0.4825	0.4825	-0.4825	0.5175	0
AT1G13510.1	0.1457	1	1	0.369	0.369	0.369	-0.2233	0.631	0.631
AT1G13520.1	0.1142	1	0.744	0.273	0.273	0.273	-0.1588	0.727	0.471
AT1G13530.1	0.0608	1	0.7667	0.6927	0.6927	0.6927	-0.6319	0.3073	0.074
AT1G13540.1	0.045	1	0.7752	1	1	1	-0.955	0	-0.2248
AT1G13550.1	0.0423	1	0.7727	1	1	1	-0.9577	0	-0.2273
AT1G13580.2	0.3077	1	0.3062	0.2611	0.2611	0.2611	0.0466	0.7389	0.0451
AT1G13580.3	0.2948	1	0.3197	0.2478	0.2478	0.2478	0.047	0.7522	0.0719
AT1G13590.1	0.6243	1	0.6606	1	0.6243	0.6243	-0.3757	0	-0.3394
AT1G13600.1	0.23	1	1	0.641	0.641	0.641	-0.411	0.359	0.359
AT1G13605.1	0.2141	1	0.8328	1	1	1	-0.7859	0	-0.1672
AT1G13607.1	1	1	1	1	1	1	0	0	0
AT1G13609.1	0.3238	1	1	1	1	1	-0.6762	0	0
AT1G13610.1	0.1335	1	0.3411	0.3411	0.3411	0.3411	-0.2076	0.6589	0
AT1G13620.1	0.3617	1	1	1	1	1	-0.6383	0	0
AT1G13630.3	0.2429	0.2354	0.1636	0.245	0.245	0.245	-0.0021	-0.0096	-0.0814
AT1G13630.4	0.225	0.2291	0.182	0.2299	0.2299	0.2299	-0.0049	-0.0008	-0.0479
AT1G13630.6	0.2734	0.1246	0.2775	0.1566	0.1566	0.1566	0.1168	-0.032	0.1209
AT1G13635.1	0.2755	1	1	0.326	0.326	0.326	-0.0505	0.674	0.674
AT1G13640.1	0.9227	1	0.3654	0.0407	0.0407	0.0407	0.882	0.9593	0.3247
AT1G13650.1	0.4455	1	0.3661	0.3006	0.3006	0.3006	0.1449	0.6994	0.0655
AT1G13650.2	0.494	1	0.3061	0.3483	0.3483	0.3483	0.1457	0.6517	-0.0422
AT1G13650.4	0.5687	1	0.2017	0.1879	0.1879	0.1879	0.3808	0.8121	0.0138
AT1G13670.1	0.296	1	0.0225	0.0225	0.0225	0.0225	0.2735	0.9775	0
AT1G13680.1	0.1091	1	0.5799	1	1	1	-0.8909	0	-0.4201
AT1G13690.1	0.2355	1	0.4533	0.0117	0.0117	0.0117	0.2238	0.9883	0.4416
AT1G13700.1	0.1228	0.1228	0.1508	0.1508	0.1508	0.1508	-0.028	-0.028	0
AT1G13700.2	0.1727	0.1727	0.2455	0.2455	0.2455	0.2455	-0.0728	-0.0728	0
AT1G13700.3	0.0627	0.0627	0.2262	0.2262	0.2262	0.2262	-0.1635	-0.1635	0
AT1G13710.1	0.1082	1	0.0696	0.0696	0.0696	0.0696	0.0386	0.9304	0
AT1G13730.1	0.1932	0.2078	0.2493	0.106	0.106	0.106	0.0872	0.1018	0.1433
AT1G13740.1	0.2727	0.2727	0.1263	0.035	0.035	0.035	0.2377	0.2377	0.0913
AT1G13750.1	0.1401	0.0692	0.0699	0.0699	0.0699	0.0699	0.0702	-0.0007	0
AT1G13755.1	0.2208	1	0.2262	0.2262	0.2262	0.2262	-0.0054	0.7738	0
AT1G13770.1	0.1058	0.3209	0.1319	0.2722	0.2722	0.2722	-0.1664	0.0487	-0.1403
AT1G13790.1	0.1865	1	0.5688	1	1	1	-0.8135	0	-0.4312
AT1G13800.1	0.2446	1	1	0.3339	0.3339	0.3339	-0.0893	0.6661	0.6661
AT1G13810.1	0.1747	1	0.437	0.1502	0.1502	0.1502	0.0245	0.8498	0.2868
AT1G13820.1	0.1778	0.1778	0.3879	0.0715	0.0715	0.0715	0.1063	0.1063	0.3164
AT1G13825.1	0.7206	1	1	1	1	1	-0.2794	0	0
AT1G13825.2	0.7228	1	1	1	1	1	-0.2772	0	0
AT1G13830.1	0.4151	0.3834	0.1354	0.2041	0.2041	0.2041	0.211	0.1793	-0.0687
AT1G13830.2	0.4289	0.2163	0.148	0.1041	0.1041	0.1041	0.3248	0.1122	0.0439
AT1G13860.3	0.2042	0.2105	0.1248	0.1248	0.1248	0.1248	0.0794	0.0857	0
AT1G13860.4	0.1776	0.184	0.1518	0.1518	0.1518	0.1518	0.0258	0.0322	0
AT1G13860.5	0.1991	0.2054	0.1259	0.1259	0.1259	0.1259	0.0732	0.0795	0
AT1G13880.1	0.337	0.157	0.3062	0.0328	0.0328	0.0328	0.3042	0.1242	0.2734
AT1G13880.2	0.3587	0.193	0.3218	0.0785	0.0785	0.0785	0.2802	0.1145	0.2433
AT1G13880.3	0.3295	0.144	0.306	0.0296	0.0296	0.0296	0.2999	0.1144	0.2764
AT1G13900.1	0.112	0.112	0.0764	0.0298	0.0298	0.0298	0.0822	0.0822	0.0466
AT1G13910.1	0.179	1	0.4911	0.4507	0.4507	0.4507	-0.2717	0.5493	0.0404
AT1G13940.1	0.1086	0.1017	0.2028	0.0365	0.0365	0.0365	0.0721	0.0652	0.1663
AT1G13940.2	0.0925	0.0849	0.2189	0.0539	0.0539	0.0539	0.0386	0.031	0.165
AT1G13950.1	0.3272	1	0.1055	0.1055	0.1055	0.1055	0.2217	0.8945	0
AT1G13960.1	0.1881	0.1881	0.4712	0.0572	0.0572	0.0572	0.1309	0.1309	0.414
AT1G13960.2	0.3202	0.3202	0.6449	0.322	0.322	0.322	-0.0018	-0.0018	0.3229
AT1G13970.1	0.2214	1	1	0.3367	0.3367	0.3367	-0.1153	0.6633	0.6633
AT1G13980.1	0.053	0.053	0.0375	0.0375	0.0375	0.0375	0.0155	0.0155	0
AT1G13990.1	0.1389	0.1389	0.1349	0.0651	0.0651	0.0651	0.0738	0.0738	0.0698
AT1G14000.1	0.1563	0.1563	0.1512	0.1163	0.1163	0.1163	0.04	0.04	0.0349
AT1G14010.1	0.1776	0.1776	0.379	0.0945	0.0945	0.0945	0.0831	0.0831	0.2845
AT1G14020.1	0.1533	0.2498	0.0957	0.1351	0.1351	0.1351	0.0182	0.1147	-0.0394
AT1G14030.1	0.0835	0.0835	0.339	0.2959	0.2959	0.2959	-0.2124	-0.2124	0.0431
AT1G14040.1	0.1019	0.4709	0.2922	0.4974	0.4974	0.4974	-0.3955	-0.0265	-0.2052
AT1G14048.1	0.0286	1	0.8979	0.8979	0.8979	0.8979	-0.8693	0.1021	0
AT1G14100.1	0	1	1	1	0	0	-1	0	0
AT1G14120.1	0.1657	1	0.2846	0.1348	0.1348	0.1348	0.0309	0.8652	0.1498
AT1G14120.2	0.1498	1	0.2995	0.1536	0.1536	0.1536	-0.0038	0.8464	0.1459
AT1G14140.1	0.1845	1	0.1161	0.0251	0.0251	0.0251	0.1594	0.9749	0.091
AT1G14150.1	0.1935	1	0.365	0.0546	0.0546	0.0546	0.1389	0.9454	0.3104
AT1G14160.1	0.2518	1	1	1	1	1	-0.7482	0	0
AT1G14170.1	0.1906	0.3638	0.2401	0.1058	0.1058	0.1058	0.0848	0.258	0.1343
AT1G14170.2	0.1691	0.3489	0.2759	0.1202	0.1202	0.1202	0.0489	0.2287	0.1557
AT1G14170.3	0.2092	0.3799	0.2513	0.1225	0.1225	0.1225	0.0867	0.2574	0.1288
AT1G14180.1	0.2689	1	0.1892	0.1247	0.1247	0.1247	0.1442	0.8753	0.0645
AT1G14180.2	0.2139	1	0.2489	0.0663	0.0663	0.0663	0.1476	0.9337	0.1826
AT1G14185.1	0.122	1	0.0675	0.0675	0.0675	0.0675	0.0545	0.9325	0
AT1G14190.2	0.0392	1	0.395	0.395	0.395	0.395	-0.3558	0.605	0
AT1G14205.1	0.0469	1	0.7547	0.7547	0.7547	0.7547	-0.7078	0.2453	0
AT1G14210.1	0.096	0.1	0.2229	0.2229	0.2229	0.2229	-0.1269	-0.1229	0
AT1G14220.1	0.155	1	0.1472	0.1472	0.1472	0.1472	0.0078	0.8528	0
AT1G14230.1	0.1658	0.125	0.1644	0.1644	0.1644	0.1644	0.0014	-0.0394	0
AT1G14240.1	0.1195	1	0.5266	0.2872	0.2872	0.2872	-0.1677	0.7128	0.2394
AT1G14240.2	0.1012	1	0.54	0.3051	0.3051	0.3051	-0.2039	0.6949	0.2349
AT1G14240.4	0.1499	1	0.5036	0.2567	0.2567	0.2567	-0.1068	0.7433	0.2469
AT1G14250.1	0.3218	0.1891	0.5005	0.1774	0.1774	0.1774	0.1444	0.0117	0.3231
AT1G14260.2	0.5493	1	1	1	1	1	-0.4507	0	0
AT1G14270.1	0.1367	0.3264	0.4565	0.2661	0.2661	0.2661	-0.1294	0.0603	0.1904
AT1G14270.3	0.1352	0.3251	0.4581	0.2683	0.2683	0.2683	-0.1331	0.0568	0.1898
AT1G14280.1	0.1511	1	0.0225	0.0225	0.0225	0.0225	0.1286	0.9775	0
AT1G14290.1	0.6105	0.327	0.3633	0.0908	0.0908	0.0908	0.5197	0.2362	0.2725
AT1G14300.1	0.3276	0.1807	0.3907	0.0495	0.0495	0.0495	0.2781	0.1312	0.3412
AT1G14310.1	0.1252	0.1252	0.1121	0.1121	0.1121	0.1121	0.0131	0.0131	0
AT1G14320.1	0.2542	0.2542	0.5498	0.0811	0.0811	0.0811	0.1731	0.1731	0.4687
AT1G14330.1	0.7722	1	1	0.0255	0.0255	0.0255	0.7467	0.9745	0.9745
AT1G14340.1	0.2159	0.2045	0.4144	0.1288	0.1288	0.1288	0.0871	0.0757	0.2856
AT1G14345.1	0.2617	1	0.4538	0.1971	0.1971	0.1971	0.0646	0.8029	0.2567
AT1G14350.2	0.2074	1	0.292	0.4758	0.4758	0.4758	-0.2684	0.5242	-0.1838
AT1G14350.3	0.1925	1	0.3987	0.4373	0.4373	0.4373	-0.2448	0.5627	-0.0386
AT1G14350.4	0.1334	1	0.4532	0.5054	0.5054	0.5054	-0.372	0.4946	-0.0522
AT1G14360.1	0.1697	0.1697	0.1005	0.1005	0.1005	0.1005	0.0692	0.0692	0
AT1G14370.1	0.1759	0.1759	0.069	0.0343	0.0343	0.0343	0.1416	0.1416	0.0347
AT1G14380.1	0.1167	0.2987	0.3561	0.2844	0.2844	0.2844	-0.1677	0.0143	0.0717
AT1G14380.3	0.0888	0.2728	0.3944	0.2584	0.2584	0.2584	-0.1696	0.0144	0.136
AT1G14380.4	0.0664	0.2519	0.3126	0.2372	0.2372	0.2372	-0.1708	0.0147	0.0754
AT1G14390.1	0.076	0.3059	0.1497	0.2398	0.2398	0.2398	-0.1638	0.0661	-0.0901
AT1G14400.1	0.5778	0.5631	0.2381	0.0528	0.0528	0.0528	0.525	0.5103	0.1853
AT1G14400.2	0.3535	0.29	0.3668	0.3668	0.3668	0.3668	-0.0133	-0.0768	0
AT1G14410.1	0.3068	0.3068	0.0233	0.0233	0.0233	0.0233	0.2835	0.2835	0
AT1G14420.1	0.5845	1	0.1376	0.1376	0.1376	0.1376	0.4469	0.8624	0
AT1G14430.1	0.2769	1	0.1272	0.1272	0.1272	0.1272	0.1497	0.8728	0
AT1G14440.1	0.3771	1	0.0688	0.0688	0.0688	0.0688	0.3083	0.9312	0
AT1G14440.2	0.1653	1	0.2902	0.2902	0.2902	0.2902	-0.1249	0.7098	0
AT1G14450.1	0.9201	1	0.1451	0.1451	0.1451	0.1451	0.775	0.8549	0
AT1G14450.2	0.9206	1	0.1227	0.1227	0.1227	0.1227	0.7979	0.8773	0
AT1G14460.1	0.1664	1	0.1185	0.6873	0.6873	0.6873	-0.5209	0.3127	-0.5688
AT1G14480.1	0.5054	1	0.4544	0.4544	0.4544	0.4544	0.051	0.5456	0
AT1G14490.1	0.167	1	0.76	0.109	0.109	0.109	0.058	0.891	0.651
AT1G14490.2	0.2309	1	0.692	0.1063	0.1063	0.1063	0.1246	0.8937	0.5857
AT1G14500.1	0.0321	1	1	1	1	1	-0.9679	0	0
AT1G14510.1	0.3819	0.3819	0.5568	0.2838	0.2838	0.2838	0.0981	0.0981	0.273
AT1G14520.4	0.8923	0.24	0.4075	0.3086	0.3086	0.3086	0.5837	-0.0686	0.0989
AT1G14540.1	0.1432	1	0.5152	1	1	1	-0.8568	0	-0.4848
AT1G14550.1	0.1977	1	0.1222	0.1222	0.1222	0.1222	0.0755	0.8778	0
AT1G14560.1	0.3254	1	0.347	0.1069	0.1069	0.1069	0.2185	0.8931	0.2401
AT1G14560.2	0.3456	1	0.3269	0.1293	0.1293	0.1293	0.2163	0.8707	0.1976
AT1G14560.3	0.3322	1	0.3518	0.103	0.103	0.103	0.2292	0.897	0.2488
AT1G14570.1	0.1157	0.1157	0.4002	0.061	0.061	0.061	0.0547	0.0547	0.3392
AT1G14570.2	0.1206	0.1206	0.396	0.0659	0.0659	0.0659	0.0547	0.0547	0.3301
AT1G14570.3	0.1253	0.1253	0.4157	0.0502	0.0502	0.0502	0.0751	0.0751	0.3655
AT1G14580.1	0.6741	1	0.0279	0.1113	0.1113	0.1113	0.5628	0.8887	-0.0834
AT1G14580.2	0.6468	1	0.0913	0.1474	0.1474	0.1474	0.4994	0.8526	-0.0561
AT1G14580.4	0.9188	1	0.3667	0.4655	0.4655	0.4655	0.4533	0.5345	-0.0988
AT1G14590.1	0.1086	0.1086	0.2146	0.1674	0.1674	0.1674	-0.0588	-0.0588	0.0472
AT1G14600.1	0.2328	1	0.3396	0.3598	0.3598	0.3598	-0.127	0.6402	-0.0202
AT1G14610.1	0.0562	0.0562	0.0344	0.0091	0.0091	0.0091	0.0471	0.0471	0.0253
AT1G14620.1	0.2548	0.2548	0.0563	0.0563	0.0563	0.0563	0.1985	0.1985	0
AT1G14630.1	0.1993	0.1993	0.1407	0.1407	0.1407	0.1407	0.0586	0.0586	0
AT1G14640.2	0.4575	0.3058	0.4554	0.4554	0.4554	0.4554	0.0021	-0.1496	0
AT1G14660.1	0.0793	0.0793	0.1051	0.0599	0.0599	0.0599	0.0194	0.0194	0.0452
AT1G14670.1	0.1213	0.1213	0.249	0.034	0.034	0.034	0.0873	0.0873	0.215
AT1G14680.1	0.1634	1	0.5133	0.0658	0.0658	0.0658	0.0976	0.9342	0.4475
AT1G14685.1	0.2699	0.2929	0.4385	0.1455	0.1455	0.1455	0.1244	0.1474	0.293
AT1G14685.2	0.3114	0.2857	0.564	0.3347	0.3347	0.3347	-0.0233	-0.049	0.2293
AT1G14686.1	0.1025	1	1	0.2414	0.2414	0.2414	-0.1389	0.7586	0.7586
AT1G14687.1	0.3144	1	0.1588	0.1588	0.1588	0.1588	0.1556	0.8412	0
AT1G14690.1	0.3023	0.1803	0.0703	0.0703	0.0703	0.0703	0.232	0.11	0
AT1G14690.2	0.2906	0.1646	0.0559	0.0559	0.0559	0.0559	0.2347	0.1087	0
AT1G14700.1	0.1436	0.1016	0.0473	0.0473	0.0473	0.0473	0.0963	0.0543	0
AT1G14700.2	0.1083	0.0657	0.0442	0.0442	0.0442	0.0442	0.0641	0.0215	0
AT1G14700.3	0.2724	0.2325	0.1747	0.1747	0.1747	0.1747	0.0977	0.0578	0
AT1G14710.1	0.203	0.203	0.0287	0.0462	0.0462	0.0462	0.1568	0.1568	-0.0175
AT1G14710.2	0.2302	0.2302	0.0556	0.0743	0.0743	0.0743	0.1559	0.1559	-0.0187
AT1G14720.1	0.2122	0.1976	0.48	0.48	0.48	0.48	-0.2678	-0.2824	0
AT1G14730.1	0.2471	0.2471	0.0573	0.0364	0.0364	0.0364	0.2107	0.2107	0.0209
AT1G14740.1	0.1056	0.1056	0.032	0.032	0.032	0.032	0.0736	0.0736	0
AT1G14750.1	0.139	0.139	0.1366	0.05	0.05	0.05	0.089	0.089	0.0866
AT1G14755.1	0.4126	1	1	1	1	1	-0.5874	0	0
AT1G14760.2	0.2411	0.2411	0.387	0.2737	0.2737	0.2737	-0.0326	-0.0326	0.1133
AT1G14760.3	0.3431	0.3431	0.5338	0.4366	0.4366	0.4366	-0.0935	-0.0935	0.0972
AT1G14770.1	0.1716	0.1555	0.3142	0.3142	0.3142	0.3142	-0.1426	-0.1587	0
AT1G14770.2	0.1848	0.1688	0.4011	0.4011	0.4011	0.4011	-0.2163	-0.2323	0
AT1G14780.1	0.1151	0.1151	0.0454	0.0454	0.0454	0.0454	0.0697	0.0697	0
AT1G14790.1	0.0978	0.2925	0.2613	0.2734	0.2734	0.2734	-0.1756	0.0191	-0.0121
AT1G14810.1	0.1745	0.1745	0.1081	0.0686	0.0686	0.0686	0.1059	0.1059	0.0395
AT1G14820.1	0.1985	0.1985	0.1656	0.1656	0.1656	0.1656	0.0329	0.0329	0
AT1G14820.3	0.2751	0.2751	0.0056	0.0056	0.0056	0.0056	0.2695	0.2695	0
AT1G14850.1	0.0736	0.2657	0.2093	0.2093	0.2093	0.2093	-0.1357	0.0564	0
AT1G14860.1	0.429	1	0.1777	1	1	1	-0.571	0	-0.8223
AT1G14870.1	0.3616	1	0.1491	0.2563	0.2563	0.2563	0.1053	0.7437	-0.1072
AT1G14880.1	0.3458	1	0.4548	0.5794	0.5794	0.5794	-0.2336	0.4206	-0.1246
AT1G14890.1	0.2933	1	1	0.1949	0.1949	0.1949	0.0984	0.8051	0.8051
AT1G14900.1	0.3502	1	0.3778	0.1519	0.1519	0.1519	0.1983	0.8481	0.2259
AT1G14910.1	0.1986	0.0837	0.0519	0.0554	0.0554	0.0554	0.1432	0.0283	-0.0035
AT1G14910.2	0.2009	0.0851	0.0572	0.0608	0.0608	0.0608	0.1401	0.0243	-0.0036
AT1G14920.1	0.2197	1	0.0156	0.0156	0.0156	0.0156	0.2041	0.9844	0
AT1G14930.1	0.2452	0.2245	0.2088	0.2088	0.2088	0.2088	0.0364	0.0157	0
AT1G14940.1	0.2359	0.2359	0.1198	0.1198	0.1198	0.1198	0.1161	0.1161	0
AT1G14950.1	0.2871	0.2871	0.0387	0.0387	0.0387	0.0387	0.2484	0.2484	0
AT1G14960.1	0.2626	1	0.2245	0.2245	0.2245	0.2245	0.0381	0.7755	0
AT1G14970.1	0.1639	0.3054	0.4194	0.1774	0.1774	0.1774	-0.0135	0.128	0.242
AT1G14970.2	0.2012	0.34	0.4318	0.2027	0.2027	0.2027	-0.0015	0.1373	0.2291
AT1G14970.3	0.1735	0.3143	0.4116	0.1685	0.1685	0.1685	0.005	0.1458	0.2431
AT1G14980.1	0.55	1	0.6978	1	1	1	-0.45	0	-0.3022
AT1G14990.1	0.4589	1	0.7049	0.2081	0.2081	0.2081	0.2508	0.7919	0.4968
AT1G15000.1	0.0912	1	0.1377	0.1377	0.1377	0.1377	-0.0465	0.8623	0
AT1G15010.1	0.288	1	0.0605	0.0605	0.0605	0.0605	0.2275	0.9395	0
AT1G15020.1	0.1727	0.1727	0.147	0.0278	0.0278	0.0278	0.1449	0.1449	0.1192
AT1G15020.2	0.2137	0.2137	0.1716	0.0468	0.0468	0.0468	0.1669	0.1669	0.1248
AT1G15030.1	0.2132	0.2132	0.1236	0.0121	0.0121	0.0121	0.2011	0.2011	0.1115
AT1G15040.1	0.091	0.0986	0.1219	0.0606	0.0606	0.0606	0.0304	0.038	0.0613
AT1G15060.3	0.2026	0.1787	0.0095	0.0095	0.0095	0.0095	0.1931	0.1692	0
AT1G15080.1	0.3069	0.2153	0.1232	0.0689	0.0689	0.0689	0.238	0.1464	0.0543
AT1G15110.1	0.217	0.2292	0.4099	0.0385	0.0385	0.0385	0.1785	0.1907	0.3714
AT1G15110.4	0.1931	0.1972	0.5095	0.1505	0.1505	0.1505	0.0426	0.0467	0.359
AT1G15125.1	0.1474	1	0.2041	0.1277	0.1277	0.1277	0.0197	0.8723	0.0764
AT1G15130.1	0.0637	0.0637	0.0113	0.0113	0.0113	0.0113	0.0524	0.0524	0
AT1G15140.1	0.1964	0.1964	0.0885	0.0181	0.0181	0.0181	0.1783	0.1783	0.0704
AT1G15150.1	0.1503	0.1503	0.0644	0.0938	0.0938	0.0938	0.0565	0.0565	-0.0294
AT1G15160.1	0.0425	1	1	0.2939	0.2939	0.2939	-0.2514	0.7061	0.7061
AT1G15170.1	0.1484	0.1484	0.1556	0.0804	0.0804	0.0804	0.068	0.068	0.0752
AT1G15180.1	0.1226	0.1226	0.227	0.0695	0.0695	0.0695	0.0531	0.0531	0.1575
AT1G15200.1	0.1191	1	0.178	0.0092	0.0092	0.0092	0.1099	0.9908	0.1688
AT1G15210.1	0.1905	0.1759	0.0152	0.1387	0.1387	0.1387	0.0518	0.0372	-0.1235
AT1G15215.2	0.1765	0.1996	0.1379	0.0745	0.0745	0.0745	0.102	0.1251	0.0634
AT1G15215.3	0.1641	0.1754	0.154	0.0763	0.0763	0.0763	0.0878	0.0991	0.0777
AT1G15220.1	0.5631	0.4192	0.5855	0.1219	0.1219	0.1219	0.4412	0.2973	0.4636
AT1G15220.2	0.5719	0.436	0.5887	0.139	0.139	0.139	0.4329	0.297	0.4497
AT1G15240.2	0.0749	0.3816	0.3825	0.3677	0.3677	0.3677	-0.2928	0.0139	0.0148
AT1G15250.2	0.3698	0.3698	0.1389	0.0608	0.0608	0.0608	0.309	0.309	0.0781
AT1G15260.1	0.205	1	1	0.129	0.129	0.129	0.076	0.871	0.871
AT1G15270.1	1	0.4214	0.5264	1	1	1	0	-0.5786	-0.4736
AT1G15280.1	0.1439	0.1445	0.0802	0.0654	0.0654	0.0654	0.0785	0.0791	0.0148
AT1G15280.2	0.1639	0.1639	0.0596	0.0447	0.0447	0.0447	0.1192	0.1192	0.0149
AT1G15290.1	1	0.1618	0.0331	0.0331	0.0331	0.0331	0.9669	0.1287	0
AT1G15290.2	1	0.1462	0.032	0.032	0.032	0.032	0.968	0.1142	0
AT1G15310.1	1	1	0.4342	0.0626	0.0626	0.0626	0.9374	0.9374	0.3716
AT1G15320.2	0.1287	1	0.5955	0.049	0.049	0.049	0.0797	0.951	0.5465
AT1G15330.1	0.0863	1	1	0.1518	0.1518	0.1518	-0.0655	0.8482	0.8482
AT1G15340.1	0.2259	0.2259	0.3187	0.0515	0.0515	0.0515	0.1744	0.1744	0.2672
AT1G15350.1	0.356	1	0.5667	0.1491	0.1491	0.1491	0.2069	0.8509	0.4176
AT1G15350.2	0.4308	1	0.5035	0.0614	0.0614	0.0614	0.3694	0.9386	0.4421
AT1G15350.3	0.4448	1	0.4911	0.0863	0.0863	0.0863	0.3585	0.9137	0.4048
AT1G15350.4	0.548	1	0.4582	0.0416	0.0416	0.0416	0.5064	0.9584	0.4166
AT1G15360.1	0.3224	0.3224	0.097	0.097	0.097	0.097	0.2254	0.2254	0
AT1G15360.2	0.2652	0.2652	0.0346	0.0346	0.0346	0.0346	0.2306	0.2306	0
AT1G15370.1	0.3755	0.3755	0.1806	0.1806	0.1806	0.1806	0.1949	0.1949	0
AT1G15380.1	0.3888	1	0.6046	0.2267	0.2267	0.2267	0.1621	0.7733	0.3779
AT1G15380.2	0.2441	1	0.686	0.3487	0.3487	0.3487	-0.1046	0.6513	0.3373
AT1G15390.1	0.2418	1	0.5921	0.1477	0.1477	0.1477	0.0941	0.8523	0.4444
AT1G15400.1	0.2766	1	0.2343	0.2343	0.2343	0.2343	0.0423	0.7657	0
AT1G15400.3	0.2343	1	0.2852	0.2852	0.2852	0.2852	-0.0509	0.7148	0
AT1G15410.1	0.398	0.398	0.1317	0.2121	0.2121	0.2121	0.1859	0.1859	-0.0804
AT1G15410.2	0.3393	0.3393	0.18	0.2585	0.2585	0.2585	0.0808	0.0808	-0.0785
AT1G15415.1	0.3137	1	0.6274	1	1	1	-0.6863	0	-0.3726
AT1G15420.1	0.2314	1	0.2893	0.1277	0.1277	0.1277	0.1037	0.8723	0.1616
AT1G15430.1	0.5434	0.2941	0.064	0.115	0.115	0.115	0.4284	0.1791	-0.051
AT1G15440.1	0.0408	0.1839	0.2203	0.0639	0.0639	0.0639	-0.0231	0.12	0.1564
AT1G15460.1	0.1049	0.0922	0.0614	0.0614	0.0614	0.0614	0.0435	0.0308	0
AT1G15460.2	0.0831	0.0894	0.0348	0.0348	0.0348	0.0348	0.0483	0.0546	0
AT1G15470.1	0.5372	1	0.4221	0.0815	0.0815	0.0815	0.4557	0.9185	0.3406
AT1G15480.1	0.2835	0.0939	0.2958	0.0386	0.0386	0.0386	0.2449	0.0553	0.2572
AT1G15490.1	0.1555	0.2823	0.1982	0.195	0.195	0.195	-0.0395	0.0873	0.0032
AT1G15490.2	0.1901	0.3148	0.2204	0.2177	0.2177	0.2177	-0.0276	0.0971	0.0027
AT1G15490.4	0.1771	0.2832	0.1979	0.1947	0.1947	0.1947	-0.0176	0.0885	0.0032
AT1G15500.1	0.069	0.08	0.3727	0.0154	0.0154	0.0154	0.0536	0.0646	0.3573
AT1G15520.1	0.7833	0.0324	0.1381	0.1381	0.1381	0.1381	0.6452	-0.1057	0
AT1G15530.1	0	1	1	0.1955	0.1955	0.1955	-0.1955	0.8045	0.8045
AT1G15540.2	0.0987	1	1	1	1	1	-0.9013	0	0
AT1G15540.3	0.1367	1	1	1	1	1	-0.8633	0	0
AT1G15540.4	0	1	1	1	1	1	-1	0	0
AT1G15550.1	0.1712	0.1712	0.021	0.021	0.021	0.021	0.1502	0.1502	0
AT1G15570.1	0.2025	0.2025	0.0767	0.0462	0.0462	0.0462	0.1563	0.1563	0.0305
AT1G15580.1	0.227	0.227	0.2217	0.0903	0.0903	0.0903	0.1367	0.1367	0.1314
AT1G15600.1	0.3054	1	1	1	1	1	-0.6946	0	0
AT1G15610.1	0.024	1	1	1	1	1	-0.976	0	0
AT1G15620.1	0.1156	1	1	1	1	1	-0.8844	0	0
AT1G15625.1	0.286	1	1	1	1	1	-0.714	0	0
AT1G15630.1	0.1655	1	1	1	1	1	-0.8345	0	0
AT1G15640.1	0.2836	0.2078	0.0654	0.0654	0.0654	0.0654	0.2182	0.1424	0
AT1G15660.1	0.1095	0.1095	0.0084	0.0084	0.0084	0.0084	0.1011	0.1011	0
AT1G15670.1	0.2288	1	0.0199	0.0199	0.0199	0.0199	0.2089	0.9801	0
AT1G15680.1	0	1	1	1	0	0	-1	0	0
AT1G15690.1	0.1016	0.1016	0.4189	0.3274	0.3274	0.3274	-0.2258	-0.2258	0.0915
AT1G15700.1	0.0369	1	1	1	0.0369	0.0369	-0.9631	0	0
AT1G15720.1	0.1097	1	1	1	1	1	-0.8903	0	0
AT1G15730.1	0.0818	0.0818	0.4321	0.3177	0.3177	0.3177	-0.2359	-0.2359	0.1144
AT1G15740.1	0.1384	0.1325	0.1202	0.0744	0.0744	0.0744	0.064	0.0581	0.0458
AT1G15750.2	0.0778	0.0778	0.0723	0.0298	0.0298	0.0298	0.048	0.048	0.0425
AT1G15750.3	0.1017	0.1017	0.1374	0.0986	0.0986	0.0986	0.0031	0.0031	0.0388
AT1G15750.4	0.069	0.069	0.0774	0.0345	0.0345	0.0345	0.0345	0.0345	0.0429
AT1G15757.1	0.0059	1	1	1	0.0059	0.0059	-0.9941	0	0
AT1G15772.2	0.6852	1	0.7088	0.0279	0.0279	0.0279	0.6573	0.9721	0.6809
AT1G15772.4	0.6511	1	0.7682	0.1755	0.1755	0.1755	0.4756	0.8245	0.5927
AT1G15790.1	0.293	0.2941	0.2287	0.2287	0.2287	0.2287	0.0643	0.0654	0
AT1G15790.2	0.2992	0.301	0.226	0.226	0.226	0.226	0.0732	0.075	0
AT1G15790.4	0.3532	0.3598	0.2662	0.2662	0.2662	0.2662	0.087	0.0936	0
AT1G15790.5	0.2875	0.2881	0.249	0.249	0.249	0.249	0.0385	0.0391	0
AT1G15800.1	0.3527	0.3527	0.1307	0.1307	0.1307	0.1307	0.222	0.222	0
AT1G15810.1	0.1842	0.1842	0.1735	0.0543	0.0543	0.0543	0.1299	0.1299	0.1192
AT1G15820.1	0.2155	1	0.567	0.5422	0.5422	0.5422	-0.3267	0.4578	0.0248
AT1G15825.1	0.169	0.6784	0.7809	0.7442	0.7442	0.7442	-0.5752	-0.0658	0.0367
AT1G15830.1	0.1449	1	1	1	1	1	-0.8551	0	0
AT1G15850.1	0	1	1	1	1	1	-1	0	0
AT1G15860.1	0.2189	1	0.3985	0.0554	0.0554	0.0554	0.1635	0.9446	0.3431
AT1G15870.1	0.2243	1	0.442	0.0951	0.0951	0.0951	0.1292	0.9049	0.3469
AT1G15880.1	0.3051	0.3051	0.2038	0.1078	0.1078	0.1078	0.1973	0.1973	0.096
AT1G15885.1	0.8351	1	0.7045	1	1	1	-0.1649	0	-0.2955
AT1G15890.1	0.1629	0.1774	0.2913	0.2502	0.2502	0.2502	-0.0873	-0.0728	0.0411
AT1G15910.1	0.2202	0.1749	0.2668	0.0815	0.0815	0.0815	0.1387	0.0934	0.1853
AT1G15920.1	0.2667	0.1919	0.4641	0.2086	0.2086	0.2086	0.0581	-0.0167	0.2555
AT1G15920.2	0.9166	0.3438	0.2722	0.0466	0.0466	0.0466	0.87	0.2972	0.2256
AT1G15930.1	0.3763	0.3763	0.1387	0.1387	0.1387	0.1387	0.2376	0.2376	0
AT1G15930.2	0.3687	0.3687	0.5189	0.1213	0.1213	0.1213	0.2474	0.2474	0.3976
AT1G15940.1	0.101	0.101	0.231	0.0313	0.0313	0.0313	0.0697	0.0697	0.1997
AT1G15950.3	0.0465	0.0465	0.6738	0.0905	0.0905	0.0905	-0.044	-0.044	0.5833
AT1G15960.1	0.3562	1	0.2508	0.2881	0.2881	0.2881	0.0681	0.7119	-0.0373
AT1G15970.1	0.3003	0.3003	0.495	0.0482	0.0482	0.0482	0.2521	0.2521	0.4468
AT1G15970.2	0.1992	0.1992	0.5764	0.158	0.158	0.158	0.0412	0.0412	0.4184
AT1G15980.1	0.1072	0.1072	0.4373	0.3278	0.3278	0.3278	-0.2206	-0.2206	0.1095
AT1G15990.1	0.0524	1	1	0.5364	0.5364	0.5364	-0.484	0.4636	0.4636
AT1G16000.1	0.3265	1	0.3119	0.1736	0.1736	0.1736	0.1529	0.8264	0.1383
AT1G16010.1	0.135	0.135	0.2132	0.1544	0.1544	0.1544	-0.0194	-0.0194	0.0588
AT1G16010.3	0.1314	0.1314	0.2139	0.1548	0.1548	0.1548	-0.0234	-0.0234	0.0591
AT1G16020.1	0.1998	0.1988	0.4569	0.1004	0.1004	0.1004	0.0994	0.0984	0.3565
AT1G16020.2	0.1984	0.1848	0.4589	0.099	0.099	0.099	0.0994	0.0858	0.3599
AT1G16020.3	0.3107	0.32	0.5931	0.0497	0.0497	0.0497	0.261	0.2703	0.5434
AT1G16022.1	0.096	1	1	1	1	1	-0.904	0	0
AT1G16030.1	0.4342	1	1	0.0817	0.0817	0.0817	0.3525	0.9183	0.9183
AT1G16040.1	0.3527	0.3527	0.0802	0.0802	0.0802	0.0802	0.2725	0.2725	0
AT1G16040.3	0.3672	0.3672	0.1211	0.1211	0.1211	0.1211	0.2461	0.2461	0
AT1G16040.4	0.4302	0.4302	0.1215	0.1215	0.1215	0.1215	0.3087	0.3087	0
AT1G16060.1	0.154	1	0.7368	1	1	1	-0.846	0	-0.2632
AT1G16060.2	0.2495	1	0.8112	1	1	1	-0.7505	0	-0.1888
AT1G16070.1	0.4297	1	1	1	0.4297	0.4297	-0.5703	0	0
AT1G16080.1	0.4469	0.1744	0.7491	0.1441	0.1441	0.1441	0.3028	0.0303	0.605
AT1G16110.1	0.2744	1	0.1777	0.1074	0.1074	0.1074	0.167	0.8926	0.0703
AT1G16120.1	0.3282	1	0.0936	0.0936	0.0936	0.0936	0.2346	0.9064	0
AT1G16130.1	0.417	0.1161	0.2607	0.0337	0.0337	0.0337	0.3833	0.0824	0.227
AT1G16150.1	0.221	1	0.0413	0.0413	0.0413	0.0413	0.1797	0.9587	0
AT1G16160.1	0.2464	1	1	0.3887	0.3887	0.3887	-0.1423	0.6113	0.6113
AT1G16170.1	0.4209	1	0.5109	1	1	1	-0.5791	0	-0.4891
AT1G16180.2	0.1336	1	0.4209	0.1568	0.1568	0.1568	-0.0232	0.8432	0.2641
AT1G16190.1	0.1395	1	0.4512	0.0617	0.0617	0.0617	0.0778	0.9383	0.3895
AT1G16210.1	0.2839	0.2839	0.2523	0.0453	0.0453	0.0453	0.2386	0.2386	0.207
AT1G16220.1	0.1708	0.5477	0.1208	0.0545	0.0545	0.0545	0.1163	0.4932	0.0663
AT1G16225.1	0.0415	1	1	1	1	1	-0.9585	0	0
AT1G16225.2	0.2402	1	1	1	1	1	-0.7598	0	0
AT1G16225.3	0.2307	1	1	1	1	1	-0.7693	0	0
AT1G16240.1	0.3005	0.2845	0.4934	0.1087	0.1087	0.1087	0.1918	0.1758	0.3847
AT1G16240.2	0.2241	0.2075	0.5544	0.1935	0.1935	0.1935	0.0306	0.014	0.3609
AT1G16250.1	0.1975	0.2323	0.3181	0.0685	0.0685	0.0685	0.129	0.1638	0.2496
AT1G16250.2	0.2846	0.3177	0.3623	0.1491	0.1491	0.1491	0.1355	0.1686	0.2132
AT1G16260.1	0.2504	0.0815	0.468	0.0329	0.0329	0.0329	0.2175	0.0486	0.4351
AT1G16260.3	0.2537	0.0878	0.4708	0.0333	0.0333	0.0333	0.2204	0.0545	0.4375
AT1G16270.1	0.1095	0.1049	0.1331	0.0637	0.0637	0.0637	0.0458	0.0412	0.0694
AT1G16270.2	0.1285	0.1236	0.1126	0.082	0.082	0.082	0.0465	0.0416	0.0306
AT1G16280.1	0.24	0.24	0.4417	0.1156	0.1156	0.1156	0.1244	0.1244	0.3261
AT1G16290.1	0.0776	1	0.5832	0.4698	0.4698	0.4698	-0.3922	0.5302	0.1134
AT1G16290.2	0.1522	1	0.5167	0.3715	0.3715	0.3715	-0.2193	0.6285	0.1452
AT1G16300.1	0.1343	0.2985	0.1618	0.1743	0.1743	0.1743	-0.04	0.1242	-0.0125
AT1G16310.1	0.2123	0.109	0.3006	0.0163	0.0163	0.0163	0.196	0.0927	0.2843
AT1G16320.1	0.1764	0.1764	0.4346	0.0316	0.0316	0.0316	0.1448	0.1448	0.403
AT1G16330.1	0.0177	0.0177	0.2012	0.1075	0.1075	0.1075	-0.0898	-0.0898	0.0937
AT1G16340.1	0.2516	0.2516	0.21	0.0874	0.0874	0.0874	0.1642	0.1642	0.1226
AT1G16340.2	0.1908	0.1908	0.2223	0.0942	0.0942	0.0942	0.0966	0.0966	0.1281
AT1G16340.3	0.1116	0.0941	0.3139	0.1908	0.1908	0.1908	-0.0792	-0.0967	0.1231
AT1G16350.1	0.1224	0.1224	0.0422	0.0228	0.0228	0.0228	0.0996	0.0996	0.0194
AT1G16360.2	0.1038	0.1038	0.1123	0.1123	0.1123	0.1123	-0.0085	-0.0085	0
AT1G16370.1	0.0736	1	1	1	0.0736	0.0736	-0.9264	0	0
AT1G16380.1	0.0088	0.0088	0.2829	0.2829	0.2829	0.2829	-0.2741	-0.2741	0
AT1G16390.1	0.1208	1	0.3831	0.0712	0.0712	0.0712	0.0496	0.9288	0.3119
AT1G16400.1	0.1112	0.1112	0.376	0.0741	0.0741	0.0741	0.0371	0.0371	0.3019
AT1G16410.1	0.2767	0.2583	0.2659	0.1655	0.1655	0.1655	0.1112	0.0928	0.1004
AT1G16420.1	0.1308	1	1	0.1553	0.1553	0.1553	-0.0245	0.8447	0.8447
AT1G16430.1	0.25	0.25	0.318	0.3206	0.3206	0.3206	-0.0706	-0.0706	-0.0026
AT1G16440.1	0.0238	1	0.3168	0.3799	0.3799	0.3799	-0.3561	0.6201	-0.0631
AT1G16445.1	0.0974	0.0974	0.4754	0.0205	0.0205	0.0205	0.0769	0.0769	0.4549
AT1G16460.1	0.1703	0.2204	0.0827	0.0602	0.0602	0.0602	0.1101	0.1602	0.0225
AT1G16460.2	0.1446	0.1807	0.1236	0.1013	0.1013	0.1013	0.0433	0.0794	0.0223
AT1G16460.3	0.1645	0.2061	0.0975	0.0751	0.0751	0.0751	0.0894	0.131	0.0224
AT1G16470.1	0.2334	0.2334	0.4561	0.1054	0.1054	0.1054	0.128	0.128	0.3507
AT1G16470.2	0.2563	0.2563	0.5256	0.2015	0.2015	0.2015	0.0548	0.0548	0.3241
AT1G16480.1	0.0904	1	0.3894	0.3241	0.3241	0.3241	-0.2337	0.6759	0.0653
AT1G16490.1	0.3599	1	0.5299	1	1	1	-0.6401	0	-0.4701
AT1G16500.1	0.2453	0.2453	0.0312	0.0312	0.0312	0.0312	0.2141	0.2141	0
AT1G16510.1	0.3252	1	0.0629	0.0629	0.0629	0.0629	0.2623	0.9371	0
AT1G16520.1	0.1826	0.1826	0.4057	0.0573	0.0573	0.0573	0.1253	0.1253	0.3484
AT1G16530.1	0.1981	1	1	1	1	1	-0.8019	0	0
AT1G16540.1	0.072	0.057	0.0749	0.0111	0.0111	0.0111	0.0609	0.0459	0.0638
AT1G16560.2	0.5399	0.1866	0.0406	0.0665	0.0665	0.0665	0.4734	0.1201	-0.0259
AT1G16560.3	0.5549	0.2344	0.0922	0.1206	0.1206	0.1206	0.4343	0.1138	-0.0284
AT1G16560.8	0.5155	0.1025	0.2206	0.1539	0.1539	0.1539	0.3616	-0.0514	0.0667
AT1G16560.9	0.4954	0.0246	0.1942	0.1193	0.1193	0.1193	0.3761	-0.0947	0.0749
AT1G16570.1	0.0784	0.0784	0.2052	0.084	0.084	0.084	-0.0056	-0.0056	0.1212
AT1G16590.1	0.25	0.25	0.0757	0.0629	0.0629	0.0629	0.1871	0.1871	0.0128
AT1G16610.1	0.1902	0.1902	0.0816	0.0599	0.0599	0.0599	0.1303	0.1303	0.0217
AT1G16610.2	0.1984	0.1984	0.0824	0.0605	0.0605	0.0605	0.1379	0.1379	0.0219
AT1G16610.4	0.2416	0.2416	0.1212	0.1011	0.1011	0.1011	0.1405	0.1405	0.0201
AT1G16610.5	0.2236	0.2236	0.1578	0.1382	0.1382	0.1382	0.0854	0.0854	0.0196
AT1G16630.1	0.0729	1	0.2126	0.2126	0.2126	0.2126	-0.1397	0.7874	0
AT1G16640.1	0.7171	1	0.1281	0.1281	0.1281	0.1281	0.589	0.8719	0
AT1G16650.1	0.1902	0.0725	0.0302	0.0302	0.0302	0.0302	0.16	0.0423	0
AT1G16670.1	0.2277	0.2437	0.0281	0.0272	0.0272	0.0272	0.2005	0.2165	0.0009
AT1G16680.1	0.2537	1	0.5523	0.0169	0.0169	0.0169	0.2368	0.9831	0.5354
AT1G16690.1	0.1963	1	0.6651	0.0653	0.0653	0.0653	0.131	0.9347	0.5998
AT1G16700.1	0.3215	1	0.7631	0.1475	0.1475	0.1475	0.174	0.8525	0.6156
AT1G16705.1	0.648	1	0.8388	0.1006	0.1006	0.1006	0.5474	0.8994	0.7382
AT1G16710.4	1	0.3561	0.4056	0.2653	0.2653	0.2653	0.7347	0.0908	0.1403
AT1G16710.8	1	0.353	0.4035	0.262	0.262	0.262	0.738	0.091	0.1415
AT1G16720.1	0.1221	0.1221	0.4957	0.0253	0.0253	0.0253	0.0968	0.0968	0.4704
AT1G16730.1	0.2197	0.1938	0.129	0.0703	0.0703	0.0703	0.1494	0.1235	0.0587
AT1G16740.1	0.2931	1	0.2773	0.1358	0.1358	0.1358	0.1573	0.8642	0.1415
AT1G16750.1	0.114	0.114	0.1034	0.0476	0.0476	0.0476	0.0664	0.0664	0.0558
AT1G16760.2	0.059	1	0.3778	0.2844	0.2844	0.2844	-0.2254	0.7156	0.0934
AT1G16770.1	0.1291	1	0.7357	0.2203	0.2203	0.2203	-0.0912	0.7797	0.5154
AT1G16780.1	0.0447	0.0742	0.1434	0.0353	0.0353	0.0353	0.0094	0.0389	0.1081
AT1G16810.1	0.3828	0.3374	0.3855	0.2323	0.2323	0.2323	0.1505	0.1051	0.1532
AT1G16810.2	0.297	0.2348	0.3627	0.1816	0.1816	0.1816	0.1154	0.0532	0.1811
AT1G16810.3	0.1897	0.0956	0.4795	0.2146	0.2146	0.2146	-0.0249	-0.119	0.2649
AT1G16820.2	0.5012	1	0.5057	0.3779	0.3779	0.3779	0.1233	0.6221	0.1278
AT1G16820.3	0.7201	1	0.5978	0.5211	0.5211	0.5211	0.199	0.4789	0.0767
AT1G16820.4	0.3849	1	0.4715	0.3419	0.3419	0.3419	0.043	0.6581	0.1296
AT1G16825.1	0.1695	1	0.7034	0.6792	0.6792	0.6792	-0.5097	0.3208	0.0242
AT1G16830.1	0.0437	1	0.3098	0.2675	0.0437	0.0437	-0.2238	0.7325	0.0423
AT1G16840.1	0.3329	0.3329	0.1328	0.1328	0.1328	0.1328	0.2001	0.2001	0
AT1G16840.3	0.3097	0.3097	0.5745	0.5575	0.5575	0.5575	-0.2478	-0.2478	0.017
AT1G16840.4	0.3593	0.3593	0.2117	0.2117	0.2117	0.2117	0.1476	0.1476	0
AT1G16850.1	0.3215	1	0.2669	0.2669	0.2669	0.2669	0.0546	0.7331	0
AT1G16860.1	0.2262	0.2262	0.1917	0.1917	0.1917	0.1917	0.0345	0.0345	0
AT1G16870.1	0.1209	0.1209	0.0786	0.006	0.006	0.006	0.1149	0.1149	0.0726
AT1G16880.1	0.211	0.211	0.1002	0.043	0.043	0.043	0.168	0.168	0.0572
AT1G16890.2	0.3372	0.3372	0.2736	0.0921	0.0921	0.0921	0.2451	0.2451	0.1815
AT1G16900.1	0.1008	0.1008	0.2607	0.0128	0.0128	0.0128	0.088	0.088	0.2479
AT1G16905.1	0.0744	1	0.4392	0.1867	0.1867	0.1867	-0.1123	0.8133	0.2525
AT1G16910.1	0.3182	1	1	1	0.3182	0.3182	-0.6818	0	0
AT1G16920.1	0.2791	1	0.2797	0.1419	0.1419	0.1419	0.1372	0.8581	0.1378
AT1G16930.1	0.7314	0.1631	0.2842	0.2842	0.2842	0.2842	0.4472	-0.1211	0
AT1G16930.2	0.7217	0.1429	0.2732	0.2732	0.2732	0.2732	0.4485	-0.1303	0
AT1G16930.3	0.7188	0.1371	0.2786	0.2755	0.2755	0.2755	0.4433	-0.1384	0.0031
AT1G16960.1	0.4298	0.4298	0.1847	0.0714	0.0714	0.0714	0.3584	0.3584	0.1133
AT1G16970.1	0.1137	0.1137	0.0434	0.0089	0.0089	0.0089	0.1048	0.1048	0.0345
AT1G16980.1	0.0445	1	1	1	0.0445	0.0445	-0.9555	0	0
AT1G17010.1	0.353	1	1	1	1	1	-0.647	0	0
AT1G17020.1	0.7992	0.1728	0.0142	0.0142	0.0142	0.0142	0.785	0.1586	0
AT1G17030.1	0.4943	0.0674	0.0262	0.0262	0.0262	0.0262	0.4681	0.0412	0
AT1G17040.1	0.3873	0.1245	0.0212	0.0212	0.0212	0.0212	0.3661	0.1033	0
AT1G17050.1	0.1777	0.1777	0.1248	0.1248	0.1248	0.1248	0.0529	0.0529	0
AT1G17060.1	0.5207	0.3552	0.0782	0.0782	0.0782	0.0782	0.4425	0.277	0
AT1G17070.1	0.0365	1	1	1	0.0365	0.0365	-0.9635	0	0
AT1G17080.1	0.2997	0.2997	0.6498	0.6498	0.6498	0.6498	-0.3501	-0.3501	0
AT1G17090.2	0.5474	1	0.2878	1	1	1	-0.4526	0	-0.7122
AT1G17090.3	0.4973	1	0.3496	1	1	1	-0.5027	0	-0.6504
AT1G17100.1	0.1476	0.1476	0.2281	0.0324	0.0324	0.0324	0.1152	0.1152	0.1957
AT1G17110.1	0.0894	0.0912	0.0958	0.0958	0.0958	0.0958	-0.0064	-0.0046	0
AT1G17110.2	0.0957	0.0957	0.0887	0.0887	0.0887	0.0887	0.007	0.007	0
AT1G17110.3	0.116	0.1176	0.1182	0.1182	0.1182	0.1182	-0.0022	-0.0006	0
AT1G17120.1	0.1503	0.091	0.2944	0.0963	0.0963	0.0963	0.054	-0.0053	0.1981
AT1G17130.1	0.1658	1	0.4743	0.1083	0.1083	0.1083	0.0575	0.8917	0.366
AT1G17130.2	0.163	1	0.4706	0.1065	0.1065	0.1065	0.0565	0.8935	0.3641
AT1G17140.1	0.1301	0.2082	0.2341	0.2341	0.2341	0.2341	-0.104	-0.0259	0
AT1G17140.2	0.0802	0.1959	0.1576	0.1576	0.1576	0.1576	-0.0774	0.0383	0
AT1G17145.1	0.2616	0.2984	0.3682	0.2174	0.2174	0.2174	0.0442	0.081	0.1508
AT1G17145.2	0.2589	0.2082	0.4091	0.1704	0.1704	0.1704	0.0885	0.0378	0.2387
AT1G17150.1	0	1	0.5966	0.8222	0.8222	0.8222	-0.8222	0.1778	-0.2256
AT1G17160.1	0.139	0.1377	0.2504	0.1376	0.1376	0.1376	0.0014	0.0001	0.1128
AT1G17160.2	0.0902	0.0888	0.3202	0.175	0.175	0.175	-0.0848	-0.0862	0.1452
AT1G17170.1	0.447	0.2928	0.0448	0.0448	0.0448	0.0448	0.4022	0.248	0
AT1G17180.1	0.3693	0.2081	0.1017	0.1017	0.1017	0.1017	0.2676	0.1064	0
AT1G17190.1	0.2326	1	0.4996	0.4996	0.4996	0.4996	-0.267	0.5004	0
AT1G17200.1	0.1987	0.1987	0.3403	0.2572	0.2572	0.2572	-0.0585	-0.0585	0.0831
AT1G17210.1	0.0976	0.3132	0.287	0.287	0.287	0.287	-0.1894	0.0262	0
AT1G17220.1	0.1034	0.1034	0.1077	0.0188	0.0188	0.0188	0.0846	0.0846	0.0889
AT1G17230.1	0.199	0.5378	0.4754	0.4761	0.4761	0.4761	-0.2771	0.0617	-0.0007
AT1G17240.1	0.0338	1	1	1	0.0338	0.0338	-0.9662	0	0
AT1G17240.2	0.0754	1	1	1	0.0754	0.0754	-0.9246	0	0
AT1G17250.1	0	1	0.4691	0.3038	0.3038	0.3038	-0.3038	0.6962	0.1653
AT1G17260.1	0	0.4144	0.3252	0.4402	0.4402	0.4402	-0.4402	-0.0258	-0.115
AT1G17270.1	0.1308	0.0933	0.0919	0.0919	0.0919	0.0919	0.0389	0.0014	0
AT1G17270.2	0.0648	0.032	0.1168	0.1168	0.1168	0.1168	-0.052	-0.0848	0
AT1G17280.2	0.1919	0.1973	0.2976	0.2221	0.2221	0.2221	-0.0302	-0.0248	0.0755
AT1G17280.4	0.2792	0.3275	0.1492	0.1313	0.1313	0.1313	0.1479	0.1962	0.0179
AT1G17280.5	0.2734	0.3386	0.1508	0.1328	0.1328	0.1328	0.1406	0.2058	0.018
AT1G17285.1	0.367	0.2183	0.1503	0.0661	0.0661	0.0661	0.3009	0.1522	0.0842
AT1G17285.2	0.4735	0.2653	0.0934	0.1887	0.1887	0.1887	0.2848	0.0766	-0.0953
AT1G17290.1	0.3047	0.186	0.1058	0.1058	0.1058	0.1058	0.1989	0.0802	0
AT1G17300.1	0.7439	1	0.5601	0.2332	0.2332	0.2332	0.5107	0.7668	0.3269
AT1G17300.2	0.6722	1	0.4588	0.1073	0.1073	0.1073	0.5649	0.8927	0.3515
AT1G17310.1	0.0261	1	1	0.3661	0.3661	0.3661	-0.34	0.6339	0.6339
[truncated: 28,187 more rows]

## Sheet: Oryza sativa
Reference transcript	BRAKER2	MAKER2	PASA	FINDER	FINDER_BRAKER2	FINDER_BRAKER2_PROTEIN	BRAKER2_vs_FINDER	MAKER2_vs_FINDER	PASA_vs_FINDER
Os01t0100300-00	0.08	1	1	1	1	1	-0.92	0	0
Os01t0100400-01	0.1296	1	0.5303	0.0967	0.0967	0.0967	0.0329	0.9033	0.4336
Os01t0100500-01	0.5996	0.394	0.1066	0.1066	0.1066	0.1066	0.493	0.2874	0
Os01t0100600-01	0.63	0.2946	0.3656	0.1323	0.1323	0.1323	0.4977	0.1623	0.2333
Os01t0100700-01	0.6103	0.2008	0.6723	0.1139	0.1139	0.1139	0.4964	0.0869	0.5584
Os01t0100900-01	0.3222	1	0.3264	0.1207	0.1207	0.1207	0.2015	0.8793	0.2057
Os01t0101200-01	0.4243	1	0.4798	0.483	0.483	0.483	-0.0587	0.517	-0.0032
Os01t0101200-02	0.6553	1	0.5757	0.6501	0.6501	0.6501	0.0052	0.3499	-0.0744
Os01t0101300-01	0.2154	0.1068	0.0385	0.0232	0.0232	0.0232	0.1922	0.0836	0.0153
Os01t0101600-02	0.4446	0.116	0.2389	0.2389	0.2389	0.2389	0.2057	-0.1229	0
Os01t0102000-01	0.0194	1	1	0.1112	0.1112	0.1112	-0.0918	0.8888	0.8888
Os01t0102300-01	0.1129	0.1159	0.5742	0.0513	0.0513	0.0513	0.0616	0.0646	0.5229
Os01t0102500-01	0.2784	0.2784	0.2156	0.0333	0.0333	0.0333	0.2451	0.2451	0.1823
Os01t0102600-01	0.1624	1	0.8206	0.3797	0.3797	0.3797	-0.2173	0.6203	0.4409
Os01t0102700-01	0.3237	1	0.8493	0.4058	0.4058	0.4058	-0.0821	0.5942	0.4435
Os01t0102900-01	0.2551	0.2551	0.8157	0.0922	0.0922	0.0922	0.1629	0.1629	0.7235
Os01t0103000-01	0.1858	1	0.7789	0.407	0.407	0.407	-0.2212	0.593	0.3719
Os01t0103100-01	0.048	1	0.2366	0.2366	0.2366	0.2366	-0.1886	0.7634	0
Os01t0103100-02	0.0434	1	0.241	0.241	0.241	0.241	-0.1976	0.759	0
Os01t0103600-02	0.4997	1	0.4881	0.2435	0.2435	0.2435	0.2562	0.7565	0.2446
Os01t0103800-01	1	0.3041	0.6269	0.6269	0.6269	0.6269	0.3731	-0.3228	0
Os01t0103900-01	0.3293	0.0872	0.1731	0.1731	0.1731	0.1731	0.1562	-0.0859	0
Os01t0104000-01	0.5763	0.1063	0.099	0.0781	0.0781	0.0781	0.4982	0.0282	0.0209
Os01t0104000-02	0.5746	0.1019	0.1045	0.0836	0.0836	0.0836	0.491	0.0183	0.0209
Os01t0104100-01	0.2086	0.2012	0.1387	0.1088	0.1088	0.1088	0.0998	0.0924	0.0299
Os01t0104100-02	0.1947	0.1866	0.1536	0.1238	0.1238	0.1238	0.0709	0.0628	0.0298
Os01t0104200-00	0.0015	0.0015	0.2249	0.2249	0.2249	0.2249	-0.2234	-0.2234	0
Os01t0104400-01	0.5087	0.2654	0.536	0.536	0.536	0.536	-0.0273	-0.2706	0
Os01t0104400-02	0.4818	0.2037	0.5809	0.5809	0.5809	0.5809	-0.0991	-0.3772	0
Os01t0104400-03	0.4597	0.1505	0.6162	0.6162	0.6162	0.6162	-0.1565	-0.4657	0
Os01t0104500-01	0.4737	1	0.3276	0.3276	0.3276	0.3276	0.1461	0.6724	0
Os01t0104600-01	0.5301	0.2728	0.2147	0.2147	0.2147	0.2147	0.3154	0.0581	0
Os01t0104600-02	0.4725	0.2005	0.2868	0.2868	0.2868	0.2868	0.1857	-0.0863	0
Os01t0104800-01	0.1608	0.0411	0.2961	0.1195	0.1195	0.1195	0.0413	-0.0784	0.1766
Os01t0104900-01	0.0975	0.0975	0.093	0.0311	0.0311	0.0311	0.0664	0.0664	0.0619
Os01t0105400-01	0.7906	1	0.5307	0.4833	0.4833	0.4833	0.3073	0.5167	0.0474
Os01t0105700-01	0.3056	1	0.5209	0.1436	0.1436	0.1436	0.162	0.8564	0.3773
Os01t0105800-01	0.2645	0.3339	0.6963	0.0702	0.0702	0.0702	0.1943	0.2637	0.6261
Os01t0105900-01	0.2184	0.1518	0.5045	0.0259	0.0259	0.0259	0.1925	0.1259	0.4786
Os01t0106200-01	0.2942	0.229	0.3298	0.3298	0.3298	0.3298	-0.0356	-0.1008	0
Os01t0106300-01	0.1339	1	0.3509	0.0056	0.0056	0.0056	0.1283	0.9944	0.3453
Os01t0106400-01	0.1213	1	0.6838	0.1743	0.1743	0.1743	-0.053	0.8257	0.5095
Os01t0106600-01	0.0757	1	0.8442	0.2762	0.2762	0.2762	-0.2005	0.7238	0.568
Os01t0106800-01	0.3085	0.3085	0.2197	0.2197	0.2197	0.2197	0.0888	0.0888	0
Os01t0106900-01	0.1436	1	0.0659	0.0659	0.0659	0.0659	0.0777	0.9341	0
Os01t0106900-02	0.0879	1	0.1219	0.1219	0.1219	0.1219	-0.034	0.8781	0
Os01t0107000-02	0.4426	0.0651	0.1972	0.1972	0.1972	0.1972	0.2454	-0.1321	0
Os01t0107700-01	0.488	0.1074	0.4666	0.0091	0.0091	0.0091	0.4789	0.0983	0.4575
Os01t0107900-01	0.3144	0.1165	0.0988	0.0214	0.0214	0.0214	0.293	0.0951	0.0774
Os01t0108000-01	0.2642	0.0655	0.1128	0.1128	0.1128	0.1128	0.1514	-0.0473	0
Os01t0108200-01	0.7855	0.0352	0.33	0.33	0.33	0.33	0.4555	-0.2948	0
Os01t0108600-02	0.2734	1	0.442	0.1462	0.1462	0.1462	0.1272	0.8538	0.2958
Os01t0109000-01	0.7063	1	0.3471	0.2745	0.2745	0.2745	0.4318	0.7255	0.0726
Os01t0109300-01	0.3159	0.1568	0.2493	0.1994	0.1994	0.1994	0.1165	-0.0426	0.0499
Os01t0109500-01	0.2659	1	1	1	1	1	-0.7341	0	0
Os01t0109750-01	0.8479	0.4039	0.5078	0.5078	0.5078	0.5078	0.3401	-0.1039	0
Os01t0110050-01	1	1	1	1	1	1	0	0	0
Os01t0110100-01	0.0911	0.0708	0.1692	0.1409	0.1409	0.1409	-0.0498	-0.0701	0.0283
Os01t0110200-01	0.1459	0.1162	0.2804	0.1741	0.1741	0.1741	-0.0282	-0.0579	0.1063
Os01t0110400-01	0.109	0.109	0.2552	0.0532	0.0532	0.0532	0.0558	0.0558	0.202
Os01t0110500-01	0.6556	0.1902	0.1077	0.0452	0.0452	0.0452	0.6104	0.145	0.0625
Os01t0110700-01	0.0611	0.1149	0.1598	0.1293	0.1293	0.1293	-0.0682	-0.0144	0.0305
Os01t0110800-01	0.182	0.182	0.0659	0.0407	0.0407	0.0407	0.1413	0.1413	0.0252
Os01t0111100-01	0.1209	1	0.4112	0.2859	0.2859	0.2859	-0.165	0.7141	0.1253
Os01t0111200-01	0.6882	0.1166	0.2822	0.215	0.215	0.215	0.4732	-0.0984	0.0672
Os01t0111400-01	0.7559	0.0971	0.0735	0.0735	0.0735	0.0735	0.6824	0.0236	0
Os01t0111500-01	0.2484	0.2484	0.0527	0.0527	0.0527	0.0527	0.1957	0.1957	0
Os01t0111600-01	0.3274	1	0.4765	0.5004	0.5004	0.3299	-0.173	0.4996	-0.0239
Os01t0112400-01	0.3162	1	0.3122	0.3122	0.3122	0.3122	0.004	0.6878	0
Os01t0112500-01	0.5871	0.1453	0.205	0.187	0.187	0.187	0.4001	-0.0417	0.018
Os01t0113300-01	1	0.0627	0.1174	0.0677	0.0677	0.0677	0.9323	-0.005	0.0497
Os01t0113400-01	1	1	0.2912	0.0218	0.0218	0.0218	0.9782	0.9782	0.2694
Os01t0113600-02	1	1	0.3144	1	1	1	0	0	-0.6856
Os01t0113650-00	0.592	1	1	1	1	1	-0.408	0	0
Os01t0113700-00	1	0.1502	0.2498	0.2121	0.2121	0.2121	0.7879	-0.0619	0.0377
Os01t0113800-01	0.9759	0.1345	0.0426	0.2046	0.2046	0.2046	0.7713	-0.0701	-0.162
Os01t0113900-01	0.7704	0.2634	0.1244	0.0085	0.0085	0.0085	0.7619	0.2549	0.1159
Os01t0114100-01	0.6328	0.1872	0.2179	0.2179	0.2179	0.2179	0.4149	-0.0307	0
Os01t0114700-00	1	1	1	1	1	1	0	0	0
Os01t0115100-01	0.8108	0.6681	0.564	0.564	0.564	0.564	0.2468	0.1041	0
Os01t0115300-01	1	1	0.7632	0.7632	0.7632	0.7632	0.2368	0.2368	0
Os01t0115600-01	1	0.0357	0.1135	0.1135	0.1135	0.1135	0.8865	-0.0778	0
Os01t0115800-01	1	1	0.1582	0.1582	0.1582	0.1582	0.8418	0.8418	0
Os01t0116200-01	0.7738	1	1	1	1	1	-0.2262	0	0
Os01t0116600-01	0.2231	0.0657	0.2072	0.2072	0.2072	0.2072	0.0159	-0.1415	0
Os01t0116800-00	1	1	1	0.1535	0.1535	0.1535	0.8465	0.8465	0.8465
Os01t0117200-01	1	0.0374	0.1082	0.1082	0.1082	0.1082	0.8918	-0.0708	0
Os01t0117300-00	1	1	0.1328	0.1328	0.1328	0.1328	0.8672	0.8672	0
Os01t0117600-01	0.9322	0.0619	0.2656	0.0074	0.0074	0.0074	0.9248	0.0545	0.2582
Os01t0117900-02	0.0978	0.0978	0.4044	0.0778	0.0778	0.0778	0.02	0.02	0.3266
Os01t0118000-01	0.425	0.0981	0.2331	0.1088	0.1088	0.1088	0.3162	-0.0107	0.1243
Os01t0118400-01	0.0899	0.0899	0.2999	0.2379	0.2379	0.2379	-0.148	-0.148	0.062
Os01t0118600-00	0.0875	0	0.2176	0.2176	0.2176	0.2176	-0.1301	-0.2176	0
Os01t0118700-01	0.1454	0.1454	0.1716	0.1716	0.1716	0.1716	-0.0262	-0.0262	0
Os01t0119000-01	0.1056	0.1056	0.1065	0.1065	0.1065	0.1065	-0.0009	-0.0009	0
Os01t0119000-02	0.0753	0.0753	0.1366	0.1366	0.1366	0.1366	-0.0613	-0.0613	0
Os01t0119500-01	0.2124	0.141	0.5166	0.3576	0.3576	0.3576	-0.1452	-0.2166	0.159
Os01t0120400-01	0.3871	1	0.6693	0.1068	0.1068	0.1068	0.2803	0.8932	0.5625
Os01t0120400-02	0.3953	1	0.6682	0.1357	0.1357	0.1357	0.2596	0.8643	0.5325
Os01t0120500-01	0.517	1	0.336	0.2894	0.2894	0.2894	0.2276	0.7106	0.0466
Os01t0120800-01	0.6689	0.0715	0.1532	0.1532	0.1532	0.1532	0.5157	-0.0817	0
Os01t0120800-03	0.5988	0.1014	0.267	0.267	0.267	0.267	0.3318	-0.1656	0
Os01t0121000-01	0.1566	1	0.4389	0.4389	0.4389	0.4389	-0.2823	0.5611	0
Os01t0121100-02	0.1658	0.3021	0.2795	0.2012	0.2012	0.2012	-0.0354	0.1009	0.0783
Os01t0121300-01	0.3346	0.1167	0.2754	0.2754	0.2754	0.2754	0.0592	-0.1587	0
Os01t0121700-01	0.5982	0.076	0.1935	0.1935	0.1935	0.1935	0.4047	-0.1175	0
Os01t0121900-00	0	1	0.8021	1	1	1	-1	0	-0.1979
Os01t0121950-00	0.0737	1	0.7528	0.3902	0.3902	0.3902	-0.3165	0.6098	0.3626
Os01t0122367-00	1	1	1	1	1	1	0	0	0
Os01t0123500-00	0.2967	1	1	1	1	1	-0.7033	0	0
Os01t0123700-00	0.0168	1	0.7827	0.7827	0.7827	0.7827	-0.7659	0.2173	0
Os01t0123800-00	0	1	1	1	1	1	-1	0	0
Os01t0123900-01	0.1917	1	0.7937	0.7937	0.7937	0.7937	-0.602	0.2063	0
Os01t0124100-01	0.0973	1	1	0.7031	0.7031	0.7031	-0.6058	0.2969	0.2969
Os01t0124200-02	0.1669	1	0.239	0.239	0.239	0.239	-0.0721	0.761	0
Os01t0124401-01	0.163	1	0.1724	0.1724	0.1724	0.1724	-0.0094	0.8276	0
Os01t0124600-00	0.0133	1	1	1	1	1	-0.9867	0	0
Os01t0125500-00	0.0784	1	1	1	1	1	-0.9216	0	0
Os01t0125600-01	0.0757	0.0757	0.6351	0.4012	0.4012	0.4012	-0.3255	-0.3255	0.2339
Os01t0125700-01	0.7224	1	0.5458	0.2061	0.2061	0.2061	0.5163	0.7939	0.3397
Os01t0125800-01	0.5464	0.0999	0.1106	0.0775	0.0775	0.0775	0.4689	0.0224	0.0331
Os01t0125900-01	0.6224	0.1299	0.2797	0.2797	0.2797	0.2797	0.3427	-0.1498	0
Os01t0126000-01	1	1	1	1	1	1	0	0	0
Os01t0126100-01	0.1028	0.3668	0.3504	0.3504	0.3504	0.3504	-0.2476	0.0164	0
Os01t0126200-01	0.104	0.4672	0.4044	0.4044	0.4044	0.4044	-0.3004	0.0628	0
Os01t0126600-01	0.4683	0.1502	0.1031	0.1031	0.1031	0.1031	0.3652	0.0471	0
Os01t0126900-01	0.1012	0.3211	0.3124	0.3124	0.3124	0.3124	-0.2112	0.0087	0
Os01t0127000-01	0.2462	0.4021	0.2998	0.2998	0.2998	0.2998	-0.0536	0.1023	0
Os01t0127100-01	1	1	1	1	1	1	0	0	0
Os01t0127200-01	0.1062	0.2887	0.2669	0.2669	0.2669	0.2669	-0.1607	0.0218	0
Os01t0127300-01	0.257	0.0782	0.1093	0.1093	0.1093	0.1093	0.1477	-0.0311	0
Os01t0127400-00	0.1716	0.1716	0.3164	0.1109	0.1109	0.1109	0.0607	0.0607	0.2055
Os01t0127450-00	0.7733	0.7733	0.5737	0.2682	0.2682	0.2682	0.5051	0.5051	0.3055
Os01t0127500-01	0.0877	1	0.583	0.3962	0.3962	0.3962	-0.3085	0.6038	0.1868
Os01t0127600-01	0.2384	1	0.1255	0.1255	0.1255	0.1255	0.1129	0.8745	0
Os01t0127900-01	0.4989	0.1397	0.3474	0.0693	0.0693	0.0693	0.4296	0.0704	0.2781
Os01t0128000-01	0.1992	1	0.2833	0.2833	0.2833	0.2833	-0.0841	0.7167	0
Os01t0128200-01	0.1637	0.1637	0.3393	0.1688	0.1688	0.1688	-0.0051	-0.0051	0.1705
Os01t0128300-00	0.1366	0.0984	0.3968	0.2993	0.2993	0.2993	-0.1627	-0.2009	0.0975
Os01t0128400-01	0.1204	0.2795	0.1346	0.1393	0.1393	0.1393	-0.0189	0.1402	-0.0047
Os01t0129500-02	0.0878	1	1	1	1	1	-0.9122	0	0
Os01t0129800-01	0.2803	1	0.1625	0.1625	0.1625	0.1625	0.1178	0.8375	0
Os01t0130000-01	0.2244	1	1	0.7221	0.7221	0.7221	-0.4977	0.2779	0.2779
Os01t0130200-00	0	1	0.8402	0.8402	0.8402	0.8402	-0.8402	0.1598	0
Os01t0130400-01	0.1108	1	0.3965	0.3965	0.3965	0.3965	-0.2857	0.6035	0
Os01t0131600-01	0.3326	1	0.8506	0.8506	0.8506	0.8506	-0.518	0.1494	0
Os01t0131800-01	0.1842	1	0.8135	0.8135	0.8135	0.8135	-0.6293	0.1865	0
Os01t0131900-00	0	1	1	1	1	1	-1	0	0
Os01t0132000-01	0.301	1	1	1	1	1	-0.699	0	0
Os01t0132050-01	0.9877	1	1	0.1275	0.1275	0.1275	0.8602	0.8725	0.8725
Os01t0132200-01	0.1146	1	0.1203	0.1203	0.1203	0.1203	-0.0057	0.8797	0
Os01t0132400-01	0.1813	1	0.2135	0.2135	0.2135	0.2135	-0.0322	0.7865	0
Os01t0132500-01	0.3081	1	0.4906	0.4906	0.4906	0.4906	-0.1825	0.5094	0
Os01t0132700-01	0.513	1	0.6707	0.6707	0.6707	0.6707	-0.1577	0.3293	0
Os01t0133200-01	0.219	1	0.1027	0.1027	0.1027	0.1027	0.1163	0.8973	0
Os01t0133600-00	0.1618	1	0.6207	0.6207	0.6207	0.6207	-0.4589	0.3793	0
Os01t0133700-00	0.2197	1	1	1	1	1	-0.7803	0	0
Os01t0134200-01	1	1	0.2886	0.2886	0.2886	0.2886	0.7114	0.7114	0
Os01t0134500-01	0.5621	1	0.5926	0.5926	0.5926	0.5926	-0.0305	0.4074	0
Os01t0134700-01	0.0979	1	0.4414	0.4414	0.4414	0.4414	-0.3435	0.5586	0
Os01t0134800-01	0.2902	1	1	0.0163	0.0163	0.0163	0.2739	0.9837	0.9837
Os01t0134900-01	0.0895	1	1	0.3624	0.3624	0.3624	-0.2729	0.6376	0.6376
Os01t0135000-01	1	1	0.4965	1	1	1	0	0	-0.5035
Os01t0136000-00	0.1986	1	1	0.3929	0.3929	0.3929	-0.1943	0.6071	0.6071
Os01t0136400-01	0.8712	1	1	0.7906	0.7906	0.7906	0.0806	0.2094	0.2094
Os01t0137500-01	0.6955	1	0.1149	0.1149	0.1149	0.1149	0.5806	0.8851	0
Os01t0137550-01	0.6388	1	1	1	1	1	-0.3612	0	0
Os01t0138100-01	1	1	1	1	1	1	0	0	0
Os01t0138300-02	0.5595	1	0.6139	0.6139	0.6139	0.6139	-0.0544	0.3861	0
Os01t0138400-01	0.0835	1	0.5976	0.5976	0.5976	0.5976	-0.5141	0.4024	0
Os01t0138800-01	0.0937	1	0.6252	0.6252	0.6252	0.6252	-0.5315	0.3748	0
Os01t0138900-01	0.2807	1	1	1	1	1	-0.7193	0	0
Os01t0139000-00	0	1	0.8578	1	1	1	-1	0	-0.1422
Os01t0139200-01	0.322	1	1	0.5256	0.5256	0.5256	-0.2036	0.4744	0.4744
Os01t0139200-02	0.3163	1	1	0.5301	0.5301	0.5301	-0.2138	0.4699	0.4699
Os01t0139200-03	0.7137	1	1	0.6874	0.6874	0.6874	0.0263	0.3126	0.3126
Os01t0139600-01	0.3437	1	0.6386	0.6386	0.6386	0.6386	-0.2949	0.3614	0
Os01t0139900-01	0.4708	1	0.15	0.15	0.15	0.15	0.3208	0.85	0
Os01t0140100-01	0.0947	1	0.1417	0.1417	0.1417	0.1417	-0.047	0.8583	0
Os01t0140400-02	0.2395	1	0.5225	0.5225	0.5225	0.5225	-0.283	0.4775	0
Os01t0140700-00	0	1	0.3405	0.3405	0.3405	0.3405	-0.3405	0.6595	0
Os01t0141000-01	0.158	1	0.12	0.12	0.12	0.12	0.038	0.88	0
Os01t0141100-02	0.3447	1	1	1	1	1	-0.6553	0	0
Os01t0141300-00	0.1545	1	1	1	1	1	-0.8455	0	0
Os01t0141600-01	0.16	1	0.7229	1	1	1	-0.84	0	-0.2771
Os01t0141900-01	0.5407	1	0.6736	0.6736	0.6736	0.6736	-0.1329	0.3264	0
Os01t0142100-01	0.1118	1	1	1	0.1118	0.1118	-0.8882	0	0
Os01t0142200-01	0.3273	1	0.8551	0.8551	0.8551	0.8551	-0.5278	0.1449	0
Os01t0142300-01	0.1005	1	0.5119	0.5119	0.5119	0.5119	-0.4114	0.4881	0
Os01t0142300-02	0.1094	1	0.5052	0.5052	0.5052	0.5052	-0.3958	0.4948	0
Os01t0142300-03	0.1811	1	0.4486	0.4486	0.4486	0.4486	-0.2675	0.5514	0
Os01t0142500-01	0.3591	1	0.4298	0.4298	0.4298	0.4298	-0.0707	0.5702	0
Os01t0142800-01	0.139	1	0.5054	0.5054	0.5054	0.5054	-0.3664	0.4946	0
Os01t0142800-03	0.0647	1	0.5592	0.5592	0.5592	0.5592	-0.4945	0.4408	0
Os01t0143100-01	0.3007	1	0.4735	0.4735	0.4735	0.4735	-0.1728	0.5265	0
Os01t0143300-01	0.4557	1	1	0.4416	0.4416	0.4416	0.0141	0.5584	0.5584
Os01t0143700-00	0.4588	1	1	1	1	1	-0.5412	0	0
Os01t0143800-01	0.142	1	0.828	0.828	0.828	0.828	-0.686	0.172	0
Os01t0143800-03	0.1149	1	0.8364	0.8364	0.8364	0.8364	-0.7215	0.1636	0
Os01t0144100-01	0.1878	1	1	0.8613	0.8613	0.8613	-0.6735	0.1387	0.1387
Os01t0144200-01	0.2847	1	0.6495	1	1	1	-0.7153	0	-0.3505
Os01t0144340-00	0.3561	1	1	0.4758	0.4758	0.4758	-0.1197	0.5242	0.5242
Os01t0144700-01	0.7517	1	0.5033	0.5033	0.5033	0.5033	0.2484	0.4967	0
Os01t0145200-01	0.9733	1	0.6465	0.6465	0.6465	0.6465	0.3268	0.3535	0
Os01t0145600-01	0.5741	1	0.661	0.661	0.661	0.661	-0.0869	0.339	0
Os01t0146101-01	0.4904	1	0.5927	0.5927	0.5927	0.5927	-0.1023	0.4073	0
Os01t0147200-01	0.6621	1	0.3755	0.3755	0.3755	0.3755	0.2866	0.6245	0
Os01t0147700-01	0.2308	1	1	0.7064	0.7064	0.7064	-0.4756	0.2936	0.2936
Os01t0147900-01	0.1599	1	1	0.8676	0.1599	0.1599	-0.7077	0.1324	0.1324
Os01t0148400-01	0.3659	1	0.4533	0.4533	0.4533	0.4533	-0.0874	0.5467	0
Os01t0148500-01	0.2876	1	0.4547	0.4547	0.4547	0.4547	-0.1671	0.5453	0
Os01t0148700-01	0.1214	1	0.3813	0.3813	0.3813	0.3813	-0.2599	0.6187	0
Os01t0148700-02	0.0943	1	0.4046	0.4046	0.4046	0.4046	-0.3103	0.5954	0
Os01t0149700-00	0.6776	1	1	0.4523	0.4523	0.4523	0.2253	0.5477	0.5477
Os01t0149800-01	0.4485	1	1	0.8648	0.8648	0.8648	-0.4163	0.1352	0.1352
Os01t0150000-02	0.5807	1	0.5958	0.5958	0.5958	0.5958	-0.0151	0.4042	0
Os01t0150200-01	0.5115	0.2713	0.7553	1	1	1	-0.4885	-0.7287	-0.2447
Os01t0150200-02	0.4981	0.2384	0.77	1	1	1	-0.5019	-0.7616	-0.23
Os01t0150800-01	0.316	1	0.6849	0.6849	0.6849	0.6849	-0.3689	0.3151	0
Os01t0151100-01	0.9217	1	0.2039	0.2039	0.2039	0.2039	0.7178	0.7961	0
Os01t0151200-01	0.2889	1	0.4154	0.4154	0.4154	0.4154	-0.1265	0.5846	0
Os01t0151600-01	0.5664	1	0.4994	0.4994	0.4994	0.4994	0.067	0.5006	0
Os01t0151900-01	0.9368	1	0.1072	0.1072	0.1072	0.1072	0.8296	0.8928	0
Os01t0152100-00	0.0683	1	1	0.6032	0.6032	0.6032	-0.5349	0.3968	0.3968
Os01t0152300-00	0.1845	1	1	0.7046	0.7046	0.7046	-0.5201	0.2954	0.2954
Os01t0152600-00	0.6752	1	0.6304	0.6304	0.6304	0.6304	0.0448	0.3696	0
Os01t0152687-00	1	1	0.8897	0.8897	0.8897	0.8897	0.1103	0.1103	0
Os01t0152800-01	0.671	1	0.29	0.29	0.29	0.29	0.381	0.71	0
Os01t0153000-00	1	1	0.2136	0.2136	0.2136	0.2136	0.7864	0.7864	0
Os01t0153275-00	1	1	0.3298	1	1	1	0	0	-0.6702
Os01t0153500-00	0.022	1	1	1	1	1	-0.978	0	0
Os01t0153600-00	0.0965	1	1	1	1	1	-0.9035	0	0
Os01t0153625-00	1	1	1	1	1	1	0	0	0
Os01t0153800-00	0.0304	1	1	1	1	1	-0.9696	0	0
Os01t0154200-00	0.5629	1	1	1	1	1	-0.4371	0	0
Os01t0154500-01	0.7356	1	0.3796	0.3796	0.3796	0.3796	0.356	0.6204	0
Os01t0154600-01	0.6817	1	0.3815	0.3815	0.3815	0.3815	0.3002	0.6185	0
Os01t0155000-02	0.1136	1	1	0.5716	0.5716	0.5716	-0.458	0.4284	0.4284
Os01t0155200-00	0.6982	1	0.1011	0.1011	0.1011	0.1011	0.5971	0.8989	0
Os01t0155300-00	0.0049	1	0.1374	0.1374	0.1374	0.1374	-0.1325	0.8626	0
Os01t0155500-01	0.0503	1	0.4774	0.4774	0.4774	0.4774	-0.4271	0.5226	0
Os01t0155600-01	0.333	1	1	1	1	1	-0.667	0	0
Os01t0155600-02	0.3408	1	1	1	1	1	-0.6592	0	0
Os01t0155800-01	0.2938	1	0.601	0.601	0.601	0.601	-0.3072	0.399	0
Os01t0156000-01	0.1531	1	1	1	1	1	-0.8469	0	0
Os01t0156300-01	0.1872	1	0.0555	0.0555	0.0555	0.0555	0.1317	0.9445	0
Os01t0157400-00	0.0194	1	1	1	1	1	-0.9806	0	0
Os01t0157500-00	0.0826	1	1	0.943	0.943	0.943	-0.8604	0.057	0.057
Os01t0157600-01	0.0709	1	0.9189	1	1	1	-0.9291	0	-0.0811
Os01t0157800-01	1	1	1	0.9429	0.9429	0.9429	0.0571	0.0571	0.0571
Os01t0158000-01	0.2728	1	0.8566	1	1	0.0812	-0.7272	0	-0.1434
Os01t0158000-02	0.2479	1	0.8635	1	1	0.0546	-0.7521	0	-0.1365
Os01t0158100-01	0.0624	1	1	0.9272	0.9272	0.9272	-0.8648	0.0728	0.0728
Os01t0158200-01	0.2697	1	0.8648	1	1	1	-0.7303	0	-0.1352
Os01t0158400-01	0.2242	1	1	0.9248	0.9248	0.9248	-0.7006	0.0752	0.0752
Os01t0158400-02	0.1855	1	1	0.9305	0.9305	0.9305	-0.745	0.0695	0.0695
Os01t0158500-01	0.3279	1	0.4459	1	1	1	-0.6721	0	-0.5541
Os01t0158600-01	0.726	1	1	0.1752	0.1752	0.1752	0.5508	0.8248	0.8248
Os01t0158900-01	0.4147	1	0.4204	0.4204	0.4204	0.4204	-0.0057	0.5796	0
Os01t0159300-01	0.5597	1	1	0.6241	0.6241	0.6241	-0.0644	0.3759	0.3759
Os01t0159400-01	0.2715	1	0.5331	0.5331	0.5331	0.5331	-0.2616	0.4669	0
Os01t0159500-01	0.7055	1	1	1	1	1	-0.2945	0	0
Os01t0160100-01	0.3002	1	1	0.3653	0.3653	0.3653	-0.0651	0.6347	0.6347
Os01t0160200-02	0.8668	1	1	1	1	1	-0.1332	0	0
Os01t0160800-01	0.1769	1	0.5398	0.5398	0.5398	0.5398	-0.3629	0.4602	0
Os01t0162101-00	1	1	1	1	1	1	0	0	0
Os01t0163000-01	0.786	1	0.0972	0.0972	0.0972	0.0972	0.6888	0.9028	0
Os01t0164075-00	0	1	0.2644	0.2644	0.2644	0.2644	-0.2644	0.7356	0
Os01t0164300-00	0	1	0.2791	0.2791	0.2791	0.2791	-0.2791	0.7209	0
Os01t0164500-01	0.0708	1	1	1	0.0708	0.0708	-0.9292	0	0
Os01t0164600-01	0.1541	1	1	1	0.1541	0.1541	-0.8459	0	0
Os01t0165000-02	0.7617	1	0.5858	0.5858	0.5858	0.5858	0.1759	0.4142	0
Os01t0165100-02	1	1	1	1	1	1	0	0	0
Os01t0165200-01	0.4585	1	1	1	1	1	-0.5415	0	0
Os01t0165600-00	0.0952	1	0.1966	0.1966	0.1966	0.1966	-0.1014	0.8034	0
Os01t0165800-01	0.246	1	0.2994	0.2994	0.2994	0.2994	-0.0534	0.7006	0
Os01t0166100-01	0.1574	1	0.4932	0.4932	0.4932	0.1574	-0.3358	0.5068	0
Os01t0166200-01	1	1	0.1037	0.9298	0.9298	0.9298	0.0702	0.0702	-0.8261
Os01t0166400-02	0.4912	1	0.4902	0.4902	0.4902	0.4902	0.001	0.5098	0
Os01t0166500-02	0.1853	1	0.256	0.256	0.256	0.256	-0.0707	0.744	0
Os01t0166700-01	0.3661	1	0.8269	1	1	1	-0.6339	0	-0.1731
Os01t0166800-01	0.1943	1	1	0.7424	0.7424	0.7424	-0.5481	0.2576	0.2576
Os01t0167100-01	0.5305	1	0.8351	1	1	1	-0.4695	0	-0.1649
Os01t0168100-01	0.9363	1	1	0.6825	0.6825	0.6825	0.2538	0.3175	0.3175
Os01t0168800-01	0.3306	1	1	0.354	0.354	0.354	-0.0234	0.646	0.646
Os01t0168850-01	1	1	0.5478	1	1	1	0	0	-0.4522
Os01t0169800-01	0.1448	1	0.4495	0.4495	0.4495	0.4495	-0.3047	0.5505	0
Os01t0169900-01	0.6509	1	0.3022	0.3022	0.3022	0.3022	0.3487	0.6978	0
Os01t0170300-01	0.0852	1	0.0851	0.0851	0.0851	0.0851	0.0001	0.9149	0
Os01t0170500-01	0.2042	1	0.5382	0.5382	0.5382	0.5382	-0.334	0.4618	0
Os01t0170600-02	0.6429	1	0.3366	0.3366	0.3366	0.3366	0.3063	0.6634	0
Os01t0170700-01	0.3683	1	0.3295	0.3295	0.3295	0.3295	0.0388	0.6705	0
Os01t0171000-01	0.4358	1	0.4781	0.4781	0.4781	0.4781	-0.0423	0.5219	0
Os01t0171800-01	0.3311	1	0.5435	0.5435	0.5435	0.5435	-0.2124	0.4565	0
Os01t0172100-01	0.1656	1	0.6809	0.6809	0.6809	0.1671	-0.5153	0.3191	0
Os01t0172200-01	0.3748	1	1	1	1	0.1482	-0.6252	0	0
Os01t0172300-01	0.2961	1	0.5748	0.5748	0.5748	0.5748	-0.2787	0.4252	0
Os01t0172400-01	0.6042	1	1	1	0.6042	0.6042	-0.3958	0	0
Os01t0172400-02	0.5436	1	1	1	0.5436	0.5436	-0.4564	0	0
Os01t0172800-01	0.176	1	0.9171	0.9171	0.9171	0.9171	-0.7411	0.0829	0
Os01t0173100-01	0.2107	1	0.5147	0.5147	0.5147	0.5147	-0.304	0.4853	0
Os01t0173600-00	0.2226	1	0.5182	0.5182	0.5182	0.5182	-0.2956	0.4818	0
Os01t0173900-01	0.7864	1	0.3976	0.3976	0.3976	0.3976	0.3888	0.6024	0
Os01t0174300-01	0.2951	1	1	1	1	1	-0.7049	0	0
Os01t0174300-02	0.2871	1	1	1	1	1	-0.7129	0	0
Os01t0174500-01	0.6513	1	1	0.8815	0.8815	0.8815	-0.2302	0.1185	0.1185
Os01t0174600-01	0.3366	1	1	0.8787	0.8787	0.183	-0.5421	0.1213	0.1213
Os01t0175000-02	0.1664	1	0.5585	0.5585	0.5585	0.5585	-0.3921	0.4415	0
Os01t0175000-03	0.2967	1	0.515	0.515	0.515	0.515	-0.2183	0.485	0
Os01t0175400-01	0.4047	1	0.787	0.787	0.787	0.787	-0.3823	0.213	0
Os01t0175500-01	0.383	1	0.4375	0.4375	0.4375	0.4375	-0.0545	0.5625	0
Os01t0175600-01	0.1972	1	1	1	1	1	-0.8028	0	0
Os01t0175850-00	0.1293	1	1	1	1	1	-0.8707	0	0
Os01t0176000-01	0.6402	1	0.8003	0.8003	0.8003	0.8003	-0.1601	0.1997	0
Os01t0176200-01	0.3394	1	0.8125	0.8125	0.8125	0.8125	-0.4731	0.1875	0
Os01t0176200-02	0.3498	1	0.8085	0.8085	0.8085	0.8085	-0.4587	0.1915	0
Os01t0176500-01	0.2453	1	1	1	1	1	-0.7547	0	0
Os01t0176800-01	0.0614	1	0.0665	0.0665	0.0665	0.0665	-0.0051	0.9335	0
Os01t0178100-01	0.6469	1	0.454	0.454	0.454	0.454	0.1929	0.546	0
Os01t0178300-01	1	1	1	0.7652	0.7652	0.7652	0.2348	0.2348	0.2348
Os01t0178400-01	0.4756	1	0.5801	0.5801	0.5801	0.5801	-0.1045	0.4199	0
Os01t0178500-02	0.2613	1	0.6576	0.6576	0.6576	0.3176	-0.3963	0.3424	0
Os01t0178700-01	0.5862	1	0.3225	0.3225	0.3225	0.3225	0.2637	0.6775	0
Os01t0179000-01	0.1352	1	1	0.7121	0.7121	0.7121	-0.5769	0.2879	0.2879
Os01t0179300-01	0.2197	1	0.8751	1	1	1	-0.7803	0	-0.1249
Os01t0179600-01	0.0468	1	1	0.7985	0.7985	0.7985	-0.7517	0.2015	0.2015
Os01t0179700-01	0.2208	1	0.7276	0.7276	0.7276	0.7276	-0.5068	0.2724	0
Os01t0180000-01	0.4734	1	1	0.1155	0.1155	0.1155	0.3579	0.8845	0.8845
Os01t0180300-01	0.6571	1	0.307	0.307	0.307	0.307	0.3501	0.693	0
Os01t0180600-01	0.5767	1	0.4709	0.4709	0.4709	0.4709	0.1058	0.5291	0
Os01t0180700-01	0.2758	1	0.418	0.418	0.418	0.418	-0.1422	0.582	0
Os01t0180800-01	0.2887	1	0.3445	0.3445	0.3445	0.3445	-0.0558	0.6555	0
Os01t0180800-02	0.8237	1	0.6944	0.6944	0.6944	0.6944	0.1293	0.3056	0
Os01t0181000-00	0.1633	1	0.3869	0.3869	0.3869	0.3869	-0.2236	0.6131	0
Os01t0181300-00	0.8098	1	0.5165	0.5165	0.5165	0.5165	0.2933	0.4835	0
Os01t0182100-01	0.2838	1	0.3442	0.3442	0.3442	0.3442	-0.0604	0.6558	0
Os01t0182200-02	0.2002	1	0.7048	0.7048	0.2002	0.2002	-0.5046	0.2952	0
Os01t0182300-01	0.1797	1	1	0.7929	0.7929	0.7929	-0.6132	0.2071	0.2071
Os01t0182400-01	0.5117	1	1	0.777	0.777	0.777	-0.2653	0.223	0.223
Os01t0182500-00	0.553	1	0.8769	1	1	1	-0.447	0	-0.1231
Os01t0182600-01	0.5823	1	1	0.5898	0.5823	0.5823	-0.0075	0.4102	0.4102
Os01t0182700-01	0.1764	1	1	0.5238	0.5238	0.5238	-0.3474	0.4762	0.4762
Os01t0183300-01	0.1105	1	1	0.6766	0.6766	0.6766	-0.5661	0.3234	0.3234
Os01t0183400-01	0.0337	1	0.3127	0.3127	0.3127	0.3127	-0.279	0.6873	0
Os01t0183500-01	0.3871	1	1	1	1	1	-0.6129	0	0
Os01t0183600-01	0.0817	1	0.1098	0.1098	0.1098	0.1098	-0.0281	0.8902	0
Os01t0183633-01	0.5342	1	0.5085	0.5085	0.5085	0.5085	0.0257	0.4915	0
Os01t0183800-01	0.6919	1	0.5818	0.5818	0.5818	0.5818	0.1101	0.4182	0
Os01t0184000-01	0.6122	1	0.7782	1	1	1	-0.3878	0	-0.2218
Os01t0184000-02	0.6667	1	0.7392	1	1	1	-0.3333	0	-0.2608
Os01t0184050-00	1	1	0.8764	1	1	1	0	0	-0.1236
Os01t0184500-01	0.2931	1	0.4012	0.4012	0.4012	0.0676	-0.1081	0.5988	0
Os01t0184700-01	0.4604	1	0.8154	0.8154	0.8154	0.8154	-0.355	0.1846	0
Os01t0184800-01	0.2229	1	1	1	1	1	-0.7771	0	0
Os01t0184900-01	0.3955	1	0.6685	0.6685	0.8273	0.8273	-0.273	0.3315	0
Os01t0184900-02	0.3878	1	0.6735	0.6735	0.8244	0.8244	-0.2857	0.3265	0
Os01t0185200-03	0.4528	1	0.4505	0.4505	0.4505	0.4505	0.0023	0.5495	0
Os01t0185300-01	0.1161	1	0.5797	0.5797	0.5797	0.5797	-0.4636	0.4203	0
Os01t0185500-00	0.3616	1	0.558	0.558	0.558	0.558	-0.1964	0.442	0
Os01t0185900-01	0.0977	1	0.1899	0.1899	0.1899	0.1899	-0.0922	0.8101	0
Os01t0186000-01	0.147	1	0.2948	0.2948	0.2948	0.2948	-0.1478	0.7052	0
Os01t0186200-01	0.1586	1	0.6065	0.6065	0.6065	0.6065	-0.4479	0.3935	0
Os01t0186200-02	0.1448	1	0.6155	0.6155	0.6155	0.6155	-0.4707	0.3845	0
Os01t0186600-01	0.1972	1	0.2983	0.2983	0.2983	0.2983	-0.1011	0.7017	0
Os01t0186700-01	0.2134	1	0.7129	0.7129	0.7129	0.7129	-0.4995	0.2871	0
Os01t0186900-02	0.0558	1	0.6714	0.6714	0.6714	0.6714	-0.6156	0.3286	0
Os01t0186900-03	0.1032	1	0.7308	0.7308	0.7308	0.7308	-0.6276	0.2692	0
Os01t0187000-01	0.5241	1	0.7123	0.7123	0.7123	0.7123	-0.1882	0.2877	0
Os01t0187300-01	1	1	0.4814	0.4814	0.4814	0.4814	0.5186	0.5186	0
Os01t0187350-00	1	1	1	1	1	1	0	0	0
Os01t0187400-01	0.6669	1	0.4088	0.4088	0.4088	0.4088	0.2581	0.5912	0
Os01t0187500-01	0.3676	1	0.4159	0.4159	0.4159	0.4159	-0.0483	0.5841	0
Os01t0187900-01	0.4862	1	0.6567	0.6567	0.6567	0.6567	-0.1705	0.3433	0
Os01t0188100-01	0.1569	1	0.8632	1	1	1	-0.8431	0	-0.1368
Os01t0188400-01	0.0811	1	0.9008	0.7991	0.7991	0.7991	-0.718	0.2009	0.1017
Os01t0188900-01	0.577	1	0.6824	0.6824	0.6824	0.6824	-0.1054	0.3176	0
Os01t0189100-01	0.6829	1	0.4983	0.4983	0.4983	0.4983	0.1846	0.5017	0
Os01t0189800-01	0.1379	1	0.2116	0.2116	0.2116	0.2116	-0.0737	0.7884	0
Os01t0190300-01	0.428	1	0.5815	0.5815	0.5815	0.4297	-0.1535	0.4185	0
Os01t0190400-01	0.1739	1	1	1	1	0.1524	-0.8261	0	0
Os01t0190400-02	0.1143	1	1	1	1	0.0861	-0.8857	0	0
Os01t0190500-01	0.1346	1	0.1932	0.1932	0.1932	0.1932	-0.0586	0.8068	0
Os01t0191100-01	0.3654	1	0.5144	0.5144	0.5144	0.5144	-0.149	0.4856	0
Os01t0191200-01	0.178	1	0.3932	0.3932	0.3932	0.3932	-0.2152	0.6068	0
Os01t0191200-02	0.101	1	0.4575	0.4575	0.4575	0.4575	-0.3565	0.5425	0
Os01t0191300-01	0.0866	1	0.639	0.639	0.639	0.639	-0.5524	0.361	0
Os01t0191500-01	0.2934	1	0.6388	0.6388	0.6388	0.6388	-0.3454	0.3612	0
Os01t0191700-01	0.1392	1	0.5446	0.5446	0.5446	0.5446	-0.4054	0.4554	0
Os01t0191800-01	0.1842	1	1	1	1	1	-0.8158	0	0
Os01t0191800-02	0.17	1	1	1	1	1	-0.83	0	0
Os01t0191900-01	0.1561	1	0.4153	0.4153	0.4153	0.4153	-0.2592	0.5847	0
Os01t0192000-01	0.2633	1	1	0.1682	0.1682	0.1682	0.0951	0.8318	0.8318
Os01t0192300-01	0.3202	1	0.3754	0.3754	0.3754	0.3754	-0.0552	0.6246	0
Os01t0192500-00	0.1569	1	1	0.3864	0.3864	0.3864	-0.2295	0.6136	0.6136
Os01t0192550-01	1	1	0.5904	0.5904	0.5904	0.5904	0.4096	0.4096	0
Os01t0192600-01	0.1727	1	1	0.537	0.537	0.537	-0.3643	0.463	0.463
Os01t0192900-00	0.0848	1	0.1858	0.1858	0.1858	0.1858	-0.101	0.8142	0
Os01t0193400-02	0.299	1	0.4699	0.4699	0.4699	0.4699	-0.1709	0.5301	0
Os01t0193400-03	0.3021	1	0.4954	0.4954	0.4954	0.4954	-0.1933	0.5046	0
Os01t0193500-00	0.6489	1	1	1	1	1	-0.3511	0	0
Os01t0193600-01	0.2742	1	1	0.367	0.367	0.367	-0.0928	0.633	0.633
Os01t0194200-01	0.1234	1	0.3416	0.3416	0.3416	0.3416	-0.2182	0.6584	0
Os01t0194300-01	0.4874	1	0.4703	0.4703	0.7802	0.7802	0.0171	0.5297	0
Os01t0195000-01	0.2357	1	0.4863	0.4863	0.4863	0.4863	-0.2506	0.5137	0
Os01t0195500-01	0.2714	1	0.5268	0.5268	0.5268	0.5268	-0.2554	0.4732	0
Os01t0196500-01	0.2781	1	0.4624	0.4624	0.4624	0.4624	-0.1843	0.5376	0
Os01t0197100-01	0.0041	1	0.7411	0.7411	0.7411	0.0051	-0.737	0.2589	0
Os01t0197400-01	0.1482	1	0.8241	1	1	1	-0.8518	0	-0.1759
Os01t0197450-00	0	1	1	0.6876	0.6876	0.6876	-0.6876	0.3124	0.3124
Os01t0197700-01	0.1168	1	0.4562	0.4562	0.4562	0.4562	-0.3394	0.5438	0
Os01t0198500-01	0.2122	1	0.0903	0.0903	0.0903	0.0903	0.1219	0.9097	0
Os01t0198900-02	0.1878	1	0.3222	0.3222	0.3222	0.3222	-0.1344	0.6778	0
Os01t0199300-00	0.2133	1	0.0794	0.0794	0.0794	0.0794	0.1339	0.9206	0
Os01t0199400-01	0.1108	1	0.565	0.565	0.565	0.565	-0.4542	0.435	0
Os01t0200000-01	0.2569	1	1	0.8328	0.8328	0.8328	-0.5759	0.1672	0.1672
Os01t0200400-01	1	1	0.7421	0.7421	0.7421	0.7421	0.2579	0.2579	0
Os01t0200500-01	0.3466	1	0.517	0.517	0.517	0.517	-0.1704	0.483	0
Os01t0200600-01	0.132	1	0.1843	0.1843	0.1843	0.1843	-0.0523	0.8157	0
Os01t0200700-01	1	1	0.7413	0.7413	0.7413	0.7413	0.2587	0.2587	0
Os01t0201100-01	0.097	1	0.6524	0.6524	0.6524	0.6524	-0.5554	0.3476	0
Os01t0201250-00	0.2812	1	1	0.1882	0.1882	0.1882	0.093	0.8118	0.8118
Os01t0201400-01	0.3373	1	0.1624	0.1624	0.1624	0.1624	0.1749	0.8376	0
Os01t0201600-01	0.133	1	0.1763	0.1763	0.1763	0.1763	-0.0433	0.8237	0
Os01t0201700-02	0.1768	1	0.6444	0.6444	0.6444	0.6444	-0.4676	0.3556	0
Os01t0202500-01	0.1519	1	0.1092	0.1092	0.1092	0.1092	0.0427	0.8908	0
Os01t0202800-00	0.0889	1	0.83	0.83	0.83	0.1341	-0.7411	0.17	0
Os01t0203000-01	0.5083	1	1	0.7551	0.7551	0.0593	-0.2468	0.2449	0.2449
Os01t0203300-01	0.3832	1	0.6792	0.6843	0.6843	0.6843	-0.3011	0.3157	-0.0051
Os01t0203400-01	0.4238	1	0.1709	0.1709	0.1709	0.1709	0.2529	0.8291	0
Os01t0203800-02	0.076	1	1	0.7198	0.7198	0.7198	-0.6438	0.2802	0.2802
Os01t0204000-01	0.4768	1	0.47	0.47	0.47	0.47	0.0068	0.53	0
Os01t0205100-01	0.3777	1	0.7231	1	1	1	-0.6223	0	-0.2769
Os01t0205300-00	0.4115	1	0.8849	1	1	1	-0.5885	0	-0.1151
Os01t0205500-01	0.2278	1	0.8298	0.8298	0.2278	0.2278	-0.602	0.1702	0
Os01t0205600-01	0.082	1	0.8291	0.8291	0.8291	0.8291	-0.7471	0.1709	0
Os01t0205900-01	0.1222	1	0.2186	0.2186	0.2186	0.2186	-0.0964	0.7814	0
Os01t0205900-02	0.0918	1	0.2477	0.2477	0.2477	0.2477	-0.1559	0.7523	0
Os01t0206200-01	0.3763	1	0.5277	0.5277	0.5277	0.5277	-0.1514	0.4723	0
Os01t0206300-00	0.0029	1	0.1228	0.1228	0.1228	0.1228	-0.1199	0.8772	0
Os01t0206600-01	1	1	0.7942	1	1	1	0	0	-0.2058
Os01t0206800-01	0.2377	1	1	0.365	0.365	0.365	-0.1273	0.635	0.635
Os01t0207200-01	0.5854	1	0.076	0.076	0.076	0.076	0.5094	0.924	0
Os01t0207300-00	0	1	1	1	0	0	-1	0	0
Os01t0207500-01	1	1	0.5729	1	1	1	0	0	-0.4271
Os01t0208400-01	0.0525	1	0.0994	0.0994	0.0994	0.0994	-0.0469	0.9006	0
Os01t0208700-01	0.0687	1	0.599	0.599	0.599	0.599	-0.5303	0.401	0
Os01t0209000-01	0.5175	1	0.4742	0.4742	0.4742	0.4742	0.0433	0.5258	0
Os01t0209000-02	0.4685	1	0.4992	0.4992	0.4992	0.4992	-0.0307	0.5008	0
Os01t0209150-01	0.4268	1	1	1	1	1	-0.5732	0	0
Os01t0209700-01	0.1399	1	1	0.5355	0.5355	0.5355	-0.3956	0.4645	0.4645
Os01t0209800-01	0.0551	1	1	0.1575	0.1575	0.1575	-0.1024	0.8425	0.8425
Os01t0209800-02	0.0659	1	1	0.147	0.147	0.147	-0.0811	0.853	0.853
Os01t0210200-00	0	1	1	1	1	1	-1	0	0
Os01t0210300-01	0.073	1	0.6114	1	1	1	-0.927	0	-0.3886
Os01t0210500-01	0.1833	1	1	0.6422	0.6422	0.6422	-0.4589	0.3578	0.3578
Os01t0210700-01	0.8057	1	1	1	1	0.1524	-0.1943	0	0
Os01t0210700-02	0.8149	1	1	1	1	0.1313	-0.1851	0	0
Os01t0210900-01	0.0816	1	1	0.6374	0.6374	0.6374	-0.5558	0.3626	0.3626
Os01t0211000-00	0.0097	1	0.0843	0.0843	0.0843	0.0843	-0.0746	0.9157	0
Os01t0211200-00	0	1	0.202	0.202	0.202	0.202	-0.202	0.798	0
Os01t0211800-01	0.2132	1	0.2723	0.2723	0.2723	0.1994	-0.0591	0.7277	0
Os01t0212100-01	0.1174	1	0.7353	0.7353	0.7353	0.7353	-0.6179	0.2647	0
Os01t0212400-01	0.1177	1	0.6199	1	0.1177	0.1177	-0.8823	0	-0.3801
Os01t0213400-01	0.1459	1	1	0.4456	0.4456	0.4456	-0.2997	0.5544	0.5544
Os01t0213800-01	0.1637	1	1	0.2863	0.2863	0.2863	-0.1226	0.7137	0.7137
Os01t0214200-01	0.3994	1	0.4863	0.4863	0.4863	0.4863	-0.0869	0.5137	0
Os01t0214500-01	0.3953	1	0.9298	0.9298	0.9298	0.9298	-0.5345	0.0702	0
Os01t0215000-01	0.1096	1	0.5053	0.5053	0.5053	0.5053	-0.3957	0.4947	0
Os01t0215500-01	0.1784	1	0.3572	0.3572	0.3572	0.3572	-0.1788	0.6428	0
Os01t0215700-01	0.1959	1	0.3425	0.3425	0.3425	0.3425	-0.1466	0.6575	0
Os01t0215700-02	0.1615	1	0.3735	0.3735	0.3735	0.3735	-0.212	0.6265	0
Os01t0216000-01	0.1337	1	0.4422	0.4422	0.4422	0.4422	-0.3085	0.5578	0
Os01t0216400-00	0.0106	1	0.3634	0.3634	0.3634	0.3634	-0.3528	0.6366	0
Os01t0216500-00	0.0856	1	0.6686	0.6686	0.6686	0.6686	-0.583	0.3314	0
Os01t0217000-01	0.1637	1	1	0.4305	0.4305	0.4305	-0.2668	0.5695	0.5695
Os01t0217000-02	0.1198	1	1	0.4981	0.4981	0.4981	-0.3783	0.5019	0.5019
Os01t0217100-01	0.3471	1	0.1881	0.1881	0.1881	0.1881	0.159	0.8119	0
Os01t0217800-01	0.2964	1	0.4295	0.4295	0.4295	0.4295	-0.1331	0.5705	0
Os01t0218100-01	0.444	1	0.1924	0.1924	0.1924	0.1924	0.2516	0.8076	0
Os01t0218200-00	0.2637	1	0.3511	0.3511	0.3511	0.3511	-0.0874	0.6489	0
Os01t0218500-02	0.1963	1	0.8869	1	1	1	-0.8037	0	-0.1131
Os01t0219000-00	0.1298	1	0.7583	0.7583	0.7583	0.7583	-0.6285	0.2417	0
Os01t0219100-01	0.1733	1	0.6927	0.6927	0.6927	0.6927	-0.5194	0.3073	0
Os01t0219200-01	0.0539	1	0.8412	0.8412	0.8412	0.8412	-0.7873	0.1588	0
Os01t0219500-01	0.6818	1	0.2546	1	1	1	-0.3182	0	-0.7454
Os01t0219600-00	0	1	1	0.3478	0.3478	0.3478	-0.3478	0.6522	0.6522
Os01t0220100-01	0.0967	1	1	0.3026	0.3026	0.3026	-0.2059	0.6974	0.6974
Os01t0220300-01	0.3091	1	0.7076	1	1	1	-0.6909	0	-0.2924
Os01t0221300-01	0.5101	1	0.4223	0.4223	0.4223	0.4223	0.0878	0.5777	0
Os01t0221400-00	0	1	0.7175	0.7175	0.7175	0.7175	-0.7175	0.2825	0
Os01t0221600-01	0.5504	1	0.8521	0.8521	0.8521	0.8521	-0.3017	0.1479	0
Os01t0223000-01	0.2596	1	1	0.6451	0.6451	0.6451	-0.3855	0.3549	0.3549
Os01t0223200-01	0.1045	1	0.6073	0.6073	0.6073	0.6073	-0.5028	0.3927	0
Os01t0223300-01	0.3349	1	0.8447	0.8447	0.8447	0.8447	-0.5098	0.1553	0
Os01t0223600-01	0.1904	1	1	0.7729	0.7729	0.7729	-0.5825	0.2271	0.2271
Os01t0224200-00	0.4808	1	1	1	1	1	-0.5192	0	0
Os01t0224300-01	0.5293	1	0.842	0.842	0.842	0.842	-0.3127	0.158	0
Os01t0224500-01	0.1261	1	1	1	1	1	-0.8739	0	0
Os01t0224700-01	0.2809	1	0.3827	0.3827	0.3827	0.3827	-0.1018	0.6173	0
Os01t0225000-00	0.0286	1	0.5937	0.5937	0.5937	0.5937	-0.5651	0.4063	0
Os01t0225500-00	0.1973	1	0.2575	0.2575	0.2575	0.2575	-0.0602	0.7425	0
Os01t0225600-00	0.1648	1	1	0.9371	0.9371	0.9371	-0.7723	0.0629	0.0629
Os01t0226400-01	0.2811	1	1	0.4547	0.4547	0.4547	-0.1736	0.5453	0.5453
Os01t0226666-00	1	1	1	1	1	1	0	0	0
Os01t0227100-01	0.5083	1	0.6631	0.6631	0.6631	0.173	-0.1548	0.3369	0
Os01t0227200-01	0.2793	1	0.8119	0.8119	0.8119	0.8119	-0.5326	0.1881	0
Os01t0227300-01	0.3109	1	0.8985	0.8985	0.8985	0.8985	-0.5876	0.1015	0
Os01t0227500-01	0.1557	1	0.8433	0.8433	0.8433	0.8433	-0.6876	0.1567	0
Os01t0227700-01	0.034	1	0.546	0.546	0.546	0.546	-0.512	0.454	0
Os01t0227800-01	0.0623	1	0.4215	0.4215	0.4215	0.4215	-0.3592	0.5785	0
Os01t0228300-01	0.4902	1	0.644	0.644	0.644	0.644	-0.1538	0.356	0
Os01t0228400-01	0.1234	1	0.4456	0.4456	0.4456	0.4456	-0.3222	0.5544	0
Os01t0228600-01	0.1889	1	0.5242	0.5242	0.5242	0.5242	-0.3353	0.4758	0
Os01t0228600-02	0.6165	1	0.5485	0.5485	0.5485	0.5485	0.068	0.4515	0
Os01t0228600-03	0.1456	1	0.5558	0.5558	0.5558	0.5558	-0.4102	0.4442	0
Os01t0228800-01	0.9237	1	0.2911	0.2911	0.2911	0.2911	0.6326	0.7089	0
Os01t0229100-02	0.7757	1	1	0.5914	0.5914	0.5914	0.1843	0.4086	0.4086
Os01t0229200-01	0.3301	1	0.5145	0.5145	0.5145	0.5145	-0.1844	0.4855	0
Os01t0229300-01	0.8408	1	0.4057	0.4057	0.4057	0.4057	0.4351	0.5943	0
Os01t0229400-02	0.2042	1	1	1	0.2042	0.2042	-0.7958	0	0
Os01t0229500-01	0.2032	1	0.7656	1	1	1	-0.7968	0	-0.2344
Os01t0229900-02	0.3838	0.8466	0.7308	0.7723	0.7723	0.7723	-0.3885	0.0743	-0.0415
Os01t0230200-01	0.1822	1	0.5393	0.5393	0.5393	0.5393	-0.3571	0.4607	0
Os01t0230800-01	1	1	0.3584	0.3584	0.3584	0.3584	0.6416	0.6416	0
Os01t0231000-01	0.2396	1	0.6483	0.6483	0.6483	0.6483	-0.4087	0.3517	0
Os01t0231000-03	0.2084	1	0.6815	0.6815	0.6815	0.6815	-0.4731	0.3185	0
Os01t0231500-01	0.2285	1	0.8251	0.8251	0.8251	0.8251	-0.5966	0.1749	0
Os01t0231700-01	0.3239	1	1	1	0.3239	0.3239	-0.6761	0	0
Os01t0231800-01	0.4885	1	0.5013	0.5013	0.5013	0.5013	-0.0128	0.4987	0
Os01t0231900-01	0.2421	1	0.6572	0.6572	0.6572	0.6572	-0.4151	0.3428	0
Os01t0232000-00	0	1	0.4202	0.4202	0.4202	0.4202	-0.4202	0.5798	0
Os01t0232100-01	0.1565	1	0.4183	0.4183	0.4183	0.4183	-0.2618	0.5817	0
Os01t0232200-00	0	1	0.2457	0.2457	0.2457	0.2457	-0.2457	0.7543	0
Os01t0232400-01	0.8132	1	0.4224	0.4224	0.4224	0.4224	0.3908	0.5776	0
Os01t0232400-02	0.8129	1	0.406	0.406	0.406	0.406	0.4069	0.594	0
Os01t0232500-01	0.2617	1	0.603	0.8331	0.8331	0.8331	-0.5714	0.1669	-0.2301
Os01t0232700-01	0.1758	1	0.7486	1	0.1758	0.1758	-0.8242	0	-0.2514
Os01t0233000-01	0.3373	1	0.4799	0.4799	0.4799	0.4799	-0.1426	0.5201	0
Os01t0233400-00	0.3987	0.4781	1	1	1	1	-0.6013	-0.5219	0
Os01t0233500-01	0.382	1	0.3789	0.3789	0.3789	0.3789	0.0031	0.6211	0
Os01t0233800-01	0.141	1	1	1	1	1	-0.859	0	0
Os01t0233900-01	0.3941	1	0.5019	0.5019	0.5019	0.5019	-0.1078	0.4981	0
Os01t0234001-01	1	1	0.7635	0.7635	0.7635	0.7635	0.2365	0.2365	0
Os01t0234200-00	0	1	1	1	1	1	-1	0	0
Os01t0234700-01	0.1333	1	0.7143	0.7143	0.7143	0.7143	-0.581	0.2857	0
Os01t0234800-01	0.6404	1	1	1	1	1	-0.3596	0	0
Os01t0234900-01	0.357	1	0.5106	0.5106	0.5106	0.5106	-0.1536	0.4894	0
Os01t0235100-01	0.2811	1	0.783	0.783	0.783	0.783	-0.5019	0.217	0
Os01t0235200-02	0.4353	1	1	1	1	1	-0.5647	0	0
Os01t0235300-01	0.2289	1	0.8736	1	1	1	-0.7711	0	-0.1264
Os01t0235300-02	0.2153	1	0.8769	1	1	1	-0.7847	0	-0.1231
Os01t0235700-01	0.7857	1	1	0.3626	0.3626	0.3626	0.4231	0.6374	0.6374
Os01t0235700-02	0.8897	1	1	0.3923	0.3923	0.3923	0.4974	0.6077	0.6077
Os01t0235900-00	0	1	0.7424	0.7424	0.7424	0.7424	-0.7424	0.2576	0
Os01t0236000-01	0.4932	1	0.7348	0.7348	0.7348	0.7348	-0.2416	0.2652	0
Os01t0236300-01	0.2277	1	0.3304	0.3304	0.3304	0.0982	-0.1027	0.6696	0
Os01t0236300-02	0.2243	1	0.325	0.325	0.325	0.0947	-0.1007	0.675	0
Os01t0236700-01	0.6776	1	0.6047	1	1	0.0847	-0.3224	0	-0.3953
Os01t0236800-01	0.2407	1	1	0.7592	0.7592	0.7592	-0.5185	0.2408	0.2408
Os01t0237000-01	0.3484	1	0.7675	1	0.3484	0.3484	-0.6516	0	-0.2325
Os01t0237366-00	0.3405	1	1	1	1	1	-0.6595	0	0
Os01t0238500-01	0.2062	1	0.3919	0.3919	0.3919	0.3919	-0.1857	0.6081	0
Os01t0238500-02	0.1845	1	0.4109	0.4109	0.4109	0.4109	-0.2264	0.5891	0
Os01t0238600-01	0.8423	1	0.5946	0.5946	0.5946	0.5946	0.2477	0.4054	0
Os01t0238700-01	0.0935	1	0.8407	0.8407	0.8407	0.8407	-0.7472	0.1593	0
Os01t0238800-01	0.3559	1	1	1	1	1	-0.6441	0	0
Os01t0238800-02	0.338	1	1	1	1	1	-0.662	0	0
Os01t0239000-02	0.1892	1	1	1	0.1892	0.1892	-0.8108	0	0
Os01t0239100-01	0.4447	1	0.7192	1	1	1	-0.5553	0	-0.2808
Os01t0239200-01	0.1218	1	1	0.7369	0.7369	0.7369	-0.6151	0.2631	0.2631
Os01t0239700-01	0.2391	1	0.1339	0.1339	0.1339	0.1339	0.1052	0.8661	0
Os01t0239700-02	0.2526	1	0.125	0.125	0.125	0.125	0.1276	0.875	0
Os01t0239700-03	0.6337	1	0.489	0.489	0.489	0.489	0.1447	0.511	0
Os01t0241000-01	0.1399	1	0.6454	0.6454	0.6454	0.6454	-0.5055	0.3546	0
Os01t0241100-01	0.2401	1	1	1	1	1	-0.7599	0	0
Os01t0241400-01	0.2541	1	0.2365	0.2365	0.2365	0.2365	0.0176	0.7635	0
Os01t0242300-01	0.3636	1	0.78	0.78	0.78	0.78	-0.4164	0.22	0
Os01t0242500-01	0.5267	1	1	1	1	1	-0.4733	0	0
Os01t0242600-01	0.4796	1	0.4827	0.4827	0.4827	0.4827	-0.0031	0.5173	0
Os01t0242600-02	0.4688	1	0.4967	0.4967	0.4967	0.4967	-0.0279	0.5033	0
Os01t0242900-01	0.1956	1	0.8882	0.8882	0.8882	0.8882	-0.6926	0.1118	0
Os01t0243000-01	0.3876	1	1	1	1	1	-0.6124	0	0
Os01t0243600-00	0.0035	1	0.8311	0.8311	0.8311	0.8311	-0.8276	0.1689	0
Os01t0244400-01	0.1633	1	1	1	1	1	-0.8367	0	0
Os01t0245600-00	0	1	1	1	1	1	-1	0	0
Os01t0245700-00	0	1	1	1	1	1	-1	0	0
Os01t0245901-00	0	1	1	1	1	1	-1	0	0
Os01t0246100-01	0.5764	1	0.3399	0.3399	0.8178	0.8178	0.2365	0.6601	0
Os01t0246400-01	0.2147	1	0.3413	1	1	1	-0.7853	0	-0.6587
Os01t0246500-01	0.3737	1	0.5769	0.5769	0.5769	0.5769	-0.2032	0.4231	0
Os01t0246601-00	0	1	0.346	0.346	0.346	0.346	-0.346	0.654	0
Os01t0247500-01	0.2072	1	1	0.2599	0.2599	0.2599	-0.0527	0.7401	0.7401
Os01t0247700-01	0.4203	1	0.1247	0.1247	0.1247	0.1247	0.2956	0.8753	0
Os01t0247900-01	0.2681	1	0.3491	0.3491	0.3491	0.3491	-0.081	0.6509	0
Os01t0248000-01	0.3718	1	0.132	0.132	0.132	0.132	0.2398	0.868	0
Os01t0248300-00	0.1048	1	0.568	0.568	0.568	0.568	-0.4632	0.432	0
Os01t0248400-01	0.2862	1	0.7607	0.7607	0.7607	0.7607	-0.4745	0.2393	0
Os01t0248500-01	0.2894	1	1	1	1	1	-0.7106	0	0
Os01t0248600-01	0.4034	1	1	1	1	1	-0.5966	0	0
Os01t0248701-00	0.0532	1	0.2306	0.2306	0.2306	0.2306	-0.1774	0.7694	0
Os01t0248900-01	0.0831	1	0.253	0.253	0.253	0.253	-0.1699	0.747	0
Os01t0249100-00	0.0775	1	1	0.6347	0.6347	0.6347	-0.5572	0.3653	0.3653
Os01t0249200-01	0.206	1	0.5695	0.5695	0.5695	0.5695	-0.3635	0.4305	0
Os01t0249300-02	0.328	1	0.5473	0.5473	0.5473	0.5473	-0.2193	0.4527	0
Os01t0249900-01	0.1257	1	0.2587	0.2587	0.2587	0.2587	-0.133	0.7413	0
Os01t0250600-01	0.4317	1	0.6764	0.6764	0.6764	0.6764	-0.2447	0.3236	0
Os01t0251100-01	0.4409	1	0.6574	0.6574	0.6574	0.6574	-0.2165	0.3426	0
Os01t0251100-02	0.4573	1	0.6688	0.6688	0.6688	0.6688	-0.2115	0.3312	0
Os01t0252200-01	0.5474	1	0.7176	0.7176	0.5474	0.5474	-0.1702	0.2824	0
Os01t0252600-00	0.1814	1	0.2653	0.2653	0.2653	0.2653	-0.0839	0.7347	0
Os01t0253050-00	1	1	0.6589	1	1	1	0	0	-0.3411
Os01t0253100-01	0.7703	1	1	0.6156	0.6156	0.6156	0.1547	0.3844	0.3844
Os01t0253200-00	0.1331	1	1	1	1	1	-0.8669	0	0
Os01t0253300-01	0.3284	1	0.55	1	1	1	-0.6716	0	-0.45
Os01t0253300-02	0.3202	1	0.5564	1	1	1	-0.6798	0	-0.4436
Os01t0253400-01	0.1404	1	1	0.723	0.723	0.723	-0.5826	0.277	0.277
Os01t0253500-01	0.0938	1	0.2146	0.2146	0.2146	0.2146	-0.1208	0.7854	0
Os01t0253600-01	0.5298	1	0.5767	0.5767	0.5767	0.3908	-0.0469	0.4233	0
Os01t0253800-00	0.3212	1	0.4047	0.4047	0.4047	0.4047	-0.0835	0.5953	0
Os01t0253900-01	0.2872	1	0.4181	0.4181	0.4181	0.4181	-0.1309	0.5819	0
Os01t0254000-01	0.2859	1	0.695	0.695	0.695	0.695	-0.4091	0.305	0
Os01t0254100-01	0.442	1	0.4029	0.4029	0.4029	0.0981	0.0391	0.5971	0
Os01t0254200-01	0.3838	1	0.6206	0.6206	0.6206	0.6206	-0.2368	0.3794	0
Os01t0254300-00	0.0081	1	1	0.2992	0.2992	0.2992	-0.2911	0.7008	0.7008
Os01t0254400-00	0	1	1	1	1	1	-1	0	0
Os01t0255000-01	0.5837	1	0.757	0.757	0.757	0.757	-0.1733	0.243	0
Os01t0255100-01	0.2666	1	0.7201	1	1	1	-0.7334	0	-0.2799
Os01t0256400-01	0.4628	1	0.8116	0.8116	0.8116	0.8116	-0.3488	0.1884	0
Os01t0256600-01	0.6276	1	0.2717	0.2717	0.2717	0.2717	0.3559	0.7283	0
Os01t0256800-01	0.6195	0.0728	0.0586	0.0586	0.0586	0.0586	0.5609	0.0142	0
Os01t0256900-01	0.3648	0.3648	0.2253	0.1055	0.1055	0.1055	0.2593	0.2593	0.1198
Os01t0257400-01	0.6429	1	0.5203	0.5203	0.5203	0.2478	0.1226	0.4797	0
Os01t0258000-01	0.4832	1	0.7309	0.7309	0.7309	0.7309	-0.2477	0.2691	0
Os01t0258100-01	0.739	1	1	1	1	1	-0.261	0	0
Os01t0258100-02	0.8603	1	1	1	1	1	-0.1397	0	0
Os01t0258600-00	0.7965	1	0.6417	0.6417	0.6417	0.6417	0.1548	0.3583	0
Os01t0258700-01	0.4462	1	0.477	0.477	0.477	0.208	-0.0308	0.523	0
Os01t0258700-03	0.4604	1	0.4631	0.4631	0.4631	0.225	-0.0027	0.5369	0
Os01t0259200-02	1	1	0.5166	0.5166	0.5166	0.5166	0.4834	0.4834	0
Os01t0259400-01	0.7544	1	0.5706	0.5706	0.5706	0.5706	0.1838	0.4294	0
Os01t0259600-01	0.3067	1	1	1	1	1	-0.6933	0	0
Os01t0260100-01	0.7581	1	1	1	0.7581	0.7581	-0.2419	0	0
Os01t0260700-01	0.209	1	0.6576	0.6576	0.6576	0.6576	-0.4486	0.3424	0
Os01t0260800-01	0.4978	1	0.6919	0.6919	0.6919	0.6919	-0.1941	0.3081	0
Os01t0261100-01	0.7818	1	0.7166	0.7166	0.7166	0.7166	0.0652	0.2834	0
Os01t0261200-01	1	1	1	1	1	0.1528	0	0	0
Os01t0262000-00	0.0367	1	1	1	1	1	-0.9633	0	0
Os01t0262401-00	0	1	0.6071	0.6071	0.6071	0.6071	-0.6071	0.3929	0
Os01t0262500-01	0.1532	1	0.903	0.903	0.903	0.903	-0.7498	0.097	0
Os01t0262600-01	0.2174	1	1	1	1	1	-0.7826	0	0
Os01t0263000-00	0.0128	1	0.3771	0.3771	0.3771	0.3771	-0.3643	0.6229	0
Os01t0263300-01	0.1297	1	0.8327	1	1	1	-0.8703	0	-0.1673
Os01t0263500-01	0.7478	1	0.8011	1	1	1	-0.2522	0	-0.1989
Os01t0263600-01	0.6799	1	0.6879	0.6879	0.6879	0.6879	-0.008	0.3121	0
Os01t0264400-01	0.5037	1	0.2404	0.2404	0.2404	0.2404	0.2633	0.7596	0
Os01t0264500-01	0.7785	1	0.6945	0.6945	0.6945	0.6945	0.084	0.3055	0
Os01t0264600-00	0.1409	1	0.1689	0.1689	0.1689	0.1689	-0.028	0.8311	0
Os01t0265000-01	0.0819	1	0.5968	0.5968	0.5968	0.5968	-0.5149	0.4032	0
Os01t0265100-01	0.2327	1	1	1	1	1	-0.7673	0	0
Os01t0265200-01	0.3192	1	0.3933	0.3933	0.3933	0.3933	-0.0741	0.6067	0
Os01t0265700-01	0.3982	1	0.7724	0.7724	0.7724	0.7724	-0.3742	0.2276	0
Os01t0265800-01	0.4606	1	1	0.6594	0.6594	0.6594	-0.1988	0.3406	0.3406
Os01t0265800-02	0.4444	1	1	0.6757	0.6757	0.6757	-0.2313	0.3243	0.3243
Os01t0266000-01	0.4605	1	0.5551	0.5551	0.5551	0.5551	-0.0946	0.4449	0
Os01t0266600-01	0.3058	1	1	1	1	0.1973	-0.6942	0	0
Os01t0266600-02	0.2776	1	1	1	1	0.1675	-0.7224	0	0
Os01t0267100-01	0.7765	1	0.1285	0.1285	0.1285	0.1285	0.648	0.8715	0
Os01t0267200-01	0.2971	1	0.7758	0.7758	0.7758	0.7758	-0.4787	0.2242	0
Os01t0267300-00	0.0025	1	0.7186	0.7186	0.7186	0.1092	-0.7161	0.2814	0
Os01t0267400-01	0.4611	1	1	1	1	1	-0.5389	0	0
Os01t0267600-01	0.2604	1	0.3988	0.3988	0.3988	0.3988	-0.1384	0.6012	0
Os01t0267900-01	0.2987	1	0.6807	0.6807	0.6807	0.6807	-0.382	0.3193	0
Os01t0268100-01	0.1656	1	1	1	1	1	-0.8344	0	0
Os01t0268300-01	0.1615	1	0.6261	0.6261	0.6261	0.6261	-0.4646	0.3739	0
Os01t0268600-01	0.0995	1	0.5026	0.5026	0.5026	0.5026	-0.4031	0.4974	0
Os01t0268700-00	0.0383	1	1	1	1	1	-0.9617	0	0
Os01t0268800-01	0.1999	1	1	0.5527	0.5527	0.5527	-0.3528	0.4473	0.4473
Os01t0268800-02	0.1898	1	1	0.5605	0.5605	0.5605	-0.3707	0.4395	0.4395
Os01t0268900-01	0.1188	1	1	1	1	1	-0.8812	0	0
Os01t0269550-01	0.9698	1	0.1769	0.6349	0.6349	0.6349	0.3349	0.3651	-0.458
Os01t0270100-01	0.1851	0.1851	0.1351	0.1351	0.1351	0.1351	0.05	0.05	0
Os01t0270100-02	0.1565	0.1565	0.1683	0.1683	0.1683	0.1683	-0.0118	-0.0118	0
Os01t0270300-01	0.2427	1	0.3137	0.3137	0.3137	0.3137	-0.071	0.6863	0
Os01t0270300-02	0.1755	1	0.3757	0.3757	0.3757	0.3757	-0.2002	0.6243	0
Os01t0271000-01	0.3302	1	0.8596	1	1	1	-0.6698	0	-0.1404
Os01t0271400-00	0.1795	1	1	0.8542	0.8542	0.8542	-0.6747	0.1458	0.1458
Os01t0271500-01	0.344	1	0.5673	0.5673	0.5673	0.5673	-0.2233	0.4327	0
Os01t0272600-01	0.1802	1	0.5098	0.5098	0.5098	0.5098	-0.3296	0.4902	0
Os01t0272700-00	0	1	1	1	1	1	-1	0	0
Os01t0273000-01	0.3592	1	0.7767	0.7767	0.7767	0.7767	-0.4175	0.2233	0
Os01t0273100-01	0.1688	1	0.1772	0.1772	0.1772	0.1772	-0.0084	0.8228	0
Os01t0273150-00	0.8506	1	0.3724	0.3724	0.3724	0.3724	0.4782	0.6276	0
Os01t0273300-01	0.0938	1	0.1569	0.1569	0.1569	0.1569	-0.0631	0.8431	0
Os01t0273800-01	0.0725	1	0.6326	0.6326	0.6326	0.6326	-0.5601	0.3674	0
Os01t0274100-00	0.0306	1	0.5333	0.5333	0.5333	0.5333	-0.5027	0.4667	0
Os01t0274300-01	0.1653	1	1	1	1	1	-0.8347	0	0
Os01t0274500-00	0.0619	1	0.3009	0.3009	0.3009	0.3009	-0.239	0.6991	0
Os01t0275300-01	0.7394	1	0.9227	0.9227	0.9227	0.9227	-0.1833	0.0773	0
Os01t0275800-01	1	1	0.7951	1	1	1	0	0	-0.2049
Os01t0276000-01	0.3266	1	0.6968	0.6968	0.6968	0.3084	-0.3702	0.3032	0
Os01t0276100-01	0.3036	1	0.7623	0.7623	0.7623	0.7623	-0.4587	0.2377	0
Os01t0276300-01	0.1352	1	0.404	0.404	0.404	0.404	-0.2688	0.596	0
Os01t0276500-01	0.1825	1	1	1	1	1	-0.8175	0	0
Os01t0276500-02	0.1648	1	1	1	1	1	-0.8352	0	0
Os01t0276600-01	0.1117	1	0.8415	0.8415	0.8415	0.8415	-0.7298	0.1585	0
Os01t0276700-01	0.6813	1	1	1	1	1	-0.3187	0	0
Os01t0276700-02	0.7244	1	1	1	1	1	-0.2756	0	0
Os01t0276800-01	0.2043	1	0.6012	0.6012	0.6012	0.7384	-0.3969	0.3988	0
Os01t0276900-01	0.307	1	0.5757	0.5757	0.5757	0.5757	-0.2687	0.4243	0
Os01t0277500-01	0.7509	1	0.6942	1	1	1	-0.2491	0	-0.3058
Os01t0277700-01	0.2915	1	0.5468	0.5468	0.5468	0.5468	-0.2553	0.4532	0
Os01t0278600-01	0.6056	1	0.5795	0.6264	0.6264	0.6264	-0.0208	0.3736	-0.0469
Os01t0278600-02	0.642	1	0.5297	0.5657	0.5657	0.5657	0.0763	0.4343	-0.036
Os01t0278900-01	0.1818	1	0.658	0.658	0.658	0.658	-0.4762	0.342	0
Os01t0278950-00	0.0019	1	0.5955	0.5955	0.5955	0.5955	-0.5936	0.4045	0
Os01t0279100-01	0.1573	1	0.8887	0.8887	0.8887	0.8887	-0.7314	0.1113	0
Os01t0279200-02	0.1737	1	0.884	0.884	0.884	0.884	-0.7103	0.116	0
Os01t0279300-01	1	1	0.9531	0.9531	0.9531	0.9531	0.0469	0.0469	0
Os01t0279400-01	0.0896	1	1	1	1	1	-0.9104	0	0
Os01t0279700-01	0.1925	1	0.5691	0.5691	0.5691	0.1889	-0.3766	0.4309	0
Os01t0279700-02	0.1747	1	0.5814	0.5814	0.5814	0.1711	-0.4067	0.4186	0
Os01t0279800-01	0.2125	1	1	1	1	1	-0.7875	0	0
Os01t0280000-01	0.4433	1	0.8176	0.8621	0.8621	0.8621	-0.4188	0.1379	-0.0445
Os01t0280400-00	0.8982	0.0597	0.3156	0.0705	0.0705	0.0705	0.8277	-0.0108	0.2451
Os01t0281000-01	0.3057	1	0.6328	1	1	1	-0.6943	0	-0.3672
Os01t0281100-01	0.4327	1	1	0.727	0.727	0.727	-0.2943	0.273	0.273
Os01t0281200-01	0.1512	0.4233	1	0.9313	0.9313	0.1904	-0.7801	-0.508	0.0687
Os01t0281301-00	0	1	0.8293	0.8293	0.8293	0.8293	-0.8293	0.1707	0
Os01t0281400-00	0.3332	1	1	0.3995	0.3995	0.3995	-0.0663	0.6005	0.6005
Os01t0281600-01	0.1733	1	0.3607	0.3607	0.3607	0.3607	-0.1874	0.6393	0
Os01t0282800-02	0.1645	1	1	0.3816	0.3816	0.3816	-0.2171	0.6184	0.6184
Os01t0283000-01	0.5679	1	0.38	0.38	0.38	0.38	0.1879	0.62	0
Os01t0283000-02	0.5003	1	0.4734	0.4734	0.4734	0.4734	0.0269	0.5266	0
Os01t0283100-01	0.178	1	0.7331	1	1	1	-0.822	0	-0.2669
Os01t0283100-02	0.2047	1	0.7443	1	1	1	-0.7953	0	-0.2557
Os01t0283500-02	0.5902	1	1	0.69	0.69	0.69	-0.0998	0.31	0.31
Os01t0283600-00	0.4148	1	0.3929	0.3929	0.3929	0.3929	0.0219	0.6071	0
Os01t0283700-01	0.4409	1	0.5329	0.5329	0.5329	0.5329	-0.092	0.4671	0
Os01t0284300-00	0.016	1	1	1	1	1	-0.984	0	0
Os01t0284500-01	0.4741	1	0.3952	0.3952	0.3952	0.3952	0.0789	0.6048	0
Os01t0284900-01	0.2587	1	0.4565	0.4565	0.4565	0.4565	-0.1978	0.5435	0
Os01t0285300-01	0.5047	1	1	0.4054	0.4054	0.4054	0.0993	0.5946	0.5946
Os01t0286100-01	0.1861	1	0.745	0.7065	0.7065	0.7065	-0.5204	0.2935	0.0385
Os01t0286200-01	1	1	1	1	1	1	0	0	0
Os01t0286600-01	0.2086	1	0.586	0.586	0.586	0.09	-0.3774	0.414	0
Os01t0287600-01	0.1423	1	0.3612	0.3612	0.3612	0.0961	-0.2189	0.6388	0
Os01t0287700-01	0.6557	1	0.4006	0.4006	0.4006	0.4006	0.2551	0.5994	0
Os01t0288200-01	0.3825	1	0.5489	0.5489	0.5489	0.5489	-0.1664	0.4511	0
Os01t0288800-01	0.5689	1	1	1	1	1	-0.4311	0	0
Os01t0289100-00	0.2721	1	1	1	1	1	-0.7279	0	0
Os01t0291500-01	0.1102	1	1	0.5596	0.1102	0.1102	-0.4494	0.4404	0.4404
Os01t0291500-02	0.0811	1	1	0.5794	0.0811	0.0811	-0.4983	0.4206	0.4206
Os01t0292200-01	0.1258	1	0.6402	0.6402	0.1258	0.1258	-0.5144	0.3598	0
Os01t0292900-01	0.3589	0.3683	0.6469	0.3368	0.3368	0.3368	0.0221	0.0315	0.3101
Os01t0292900-02	0.4005	0.4096	0.6177	0.301	0.301	0.301	0.0995	0.1086	0.3167
Os01t0293000-01	0.1099	1	0.3094	0.3094	0.3094	0.3094	-0.1995	0.6906	0
Os01t0293100-01	0.173	1	1	1	0.173	0.173	-0.827	0	0
Os01t0293200-01	0.5919	1	0.0581	0.5301	0.5301	0.5301	0.0618	0.4699	-0.472
Os01t0294500-00	0.0227	1	0.319	0.319	0.319	0.319	-0.2963	0.681	0
Os01t0294700-01	0.1208	1	0.319	0.319	0.319	0.319	-0.1982	0.681	0
Os01t0295700-01	0.1789	1	1	0.4561	0.1789	0.1789	-0.2772	0.5439	0.5439
Os01t0295900-01	0.4358	1	1	0.8396	0.8396	0.8396	-0.4038	0.1604	0.1604
Os01t0296000-01	1	1	1	0.8259	0.8259	0.8259	0.1741	0.1741	0.1741
Os01t0296100-01	0.7089	1	0.7282	1	1	1	-0.2911	0	-0.2718
Os01t0296700-01	0.268	1	0.2582	0.2582	0.2582	0.2582	0.0098	0.7418	0
Os01t0297200-01	0.1778	1	0.1325	0.1325	0.1325	0.1325	0.0453	0.8675	0
Os01t0297700-01	0.1603	1	0.4444	0.4444	0.4444	0.4444	-0.2841	0.5556	0
Os01t0298400-01	0.1091	1	0.0309	0.0309	0.0309	0.0309	0.0782	0.9691	0
Os01t0299300-00	0.1914	1	1	0.6414	0.6414	0.6414	-0.45	0.3586	0.3586
Os01t0299400-01	0.2518	1	0.7308	0.7308	0.7308	0.7308	-0.479	0.2692	0
Os01t0299500-01	0.6529	1	0.3706	0.3706	0.3706	0.3706	0.2823	0.6294	0
Os01t0300000-01	0.1374	1	1	1	1	1	-0.8626	0	0
Os01t0300200-01	0.1995	1	0.5635	0.5635	0.1995	0.1995	-0.364	0.4365	0
Os01t0300200-02	0.1748	1	0.5807	0.5807	0.1748	0.1748	-0.4059	0.4193	0
Os01t0300900-01	0.1807	1	0.4491	0.516	0.516	0.516	-0.3353	0.484	-0.0669
Os01t0301000-01	0.5881	1	0.3858	0.3858	0.3858	0.3858	0.2023	0.6142	0
Os01t0301100-01	0.5057	1	0.1104	0.1104	0.1104	0.1104	0.3953	0.8896	0
Os01t0302000-00	1	1	0.5588	0.5588	0.5588	0.5588	0.4412	0.4412	0
Os01t0302500-01	0.254	1	0.4319	0.4319	0.4319	0.2556	-0.1779	0.5681	0
Os01t0303100-01	0.13	1	0.0252	0.0252	0.0252	0.0252	0.1048	0.9748	0
Os01t0303200-01	0.4621	1	0.4878	0.4878	0.4878	0.4878	-0.0257	0.5122	0
Os01t0303300-01	0.2657	1	1	1	1	1	-0.7343	0	0
Os01t0303600-01	0.4728	1	0.6709	0.6709	0.6709	0.6709	-0.1981	0.3291	0
Os01t0303800-01	0.2611	1	0.3278	0.3278	0.3278	0.3278	-0.0667	0.6722	0
Os01t0303800-02	0.2719	1	0.3174	0.3174	0.3174	0.3174	-0.0455	0.6826	0
Os01t0304000-01	0.3682	1	0.6558	0.6558	0.6558	0.6558	-0.2876	0.3442	0
Os01t0304300-01	0.7408	1	0.5072	0.5072	0.5072	0.5072	0.2336	0.4928	0
Os01t0304400-00	0.2137	1	0.0969	0.0969	0.0969	0.0969	0.1168	0.9031	0
Os01t0305200-01	0.5863	1	0.7855	0.7855	0.7855	0.7855	-0.1992	0.2145	0
Os01t0305900-01	0.1524	1	0.701	0.701	0.701	0.701	-0.5486	0.299	0
Os01t0306100-01	0.1138	1	0.1933	0.1933	0.1933	0.1933	-0.0795	0.8067	0
Os01t0306200-01	0.5376	1	1	1	1	1	-0.4624	0	0
Os01t0306400-01	0.326	1	0.1973	0.1973	0.1973	0.1973	0.1287	0.8027	0
Os01t0306800-01	0.3685	1	0.6249	0.6249	0.6249	0.6249	-0.2564	0.3751	0
Os01t0306900-01	0.4786	1	0.4998	0.4998	0.4998	0.4998	-0.0212	0.5002	0
Os01t0307500-01	0.1705	1	0.3988	0.3988	0.3988	0.3988	-0.2283	0.6012	0
Os01t0308200-01	1	1	1	1	1	1	0	0	0
Os01t0308300-00	1	1	0.1444	0.1444	0.1444	0.1444	0.8556	0.8556	0
Os01t0308600-00	0.3752	1	0.0921	0.0921	0.0921	0.0921	0.2831	0.9079	0
Os01t0309100-01	0.203	1	0.1543	0.1543	0.1543	0.1543	0.0487	0.8457	0
Os01t0309800-01	0.2275	1	0.7133	0.7133	0.7133	0.7133	-0.4858	0.2867	0
Os01t0309900-01	0.4862	1	0.424	0.424	0.424	0.424	0.0622	0.576	0
Os01t0310500-01	0.8405	1	0.4442	0.4442	0.4442	0.4442	0.3963	0.5558	0
Os01t0310500-02	0.7814	1	0.5074	0.5074	0.5074	0.5074	0.274	0.4926	0
Os01t0311100-00	0	1	0.9222	0.9222	0.9222	0.9222	-0.9222	0.0778	0
Os01t0311400-00	0	1	0.4917	0.4917	0.4917	0.4917	-0.4917	0.5083	0
Os01t0311500-01	0.7113	1	0.3102	0.3102	0.3102	0.3102	0.4011	0.6898	0
Os01t0311600-01	0.1495	1	0.0801	0.0801	0.0801	0.0801	0.0694	0.9199	0
Os01t0311700-01	0.2078	1	1	1	1	1	-0.7922	0	0
Os01t0311800-01	0.1098	1	0.124	0.124	0.124	0.124	-0.0142	0.876	0
Os01t0312500-01	0.2063	1	0.7369	0.7369	0.7369	0.7369	-0.5306	0.2631	0
Os01t0313300-01	0.1854	1	0.5022	0.5022	0.5022	0.5022	-0.3168	0.4978	0
Os01t0313600-01	1	1	0.0835	0.0835	0.0835	0.0835	0.9165	0.9165	0
Os01t0314300-01	0.2778	0.2778	0.4455	0.0173	0.0173	0.0173	0.2605	0.2605	0.4282
Os01t0314300-02	0.2244	0.2244	0.4899	0.0741	0.0741	0.0741	0.1503	0.1503	0.4158
Os01t0314800-01	0.3605	1	0.858	1	1	1	-0.6395	0	-0.142
Os01t0315800-01	0.4729	1	1	0.5313	0.5313	0.5313	-0.0584	0.4687	0.4687
Os01t0315800-02	0.2268	1	1	0.7038	0.7038	0.7038	-0.477	0.2962	0.2962
Os01t0316100-00	0.0774	1	0.0675	0.0675	0.0675	0.0675	0.0099	0.9325	0
Os01t0316500-01	0.178	1	0.5522	0.5522	0.5522	0.5522	-0.3742	0.4478	0
Os01t0317500-00	0	1	0.6167	0.6167	0.6167	0.6167	-0.6167	0.3833	0
Os01t0317800-01	0.1223	1	0.4783	0.4783	0.4783	0.4783	-0.356	0.5217	0
Os01t0319000-01	0.2666	1	0.5709	0.5709	0.5709	0.5709	-0.3043	0.4291	0
Os01t0319000-02	0.1429	1	0.5421	0.5421	0.5421	0.5421	-0.3992	0.4579	0
Os01t0320400-01	0.25	1	1	1	1	1	-0.75	0	0
Os01t0321800-01	0.1811	1	0.7293	0.7293	0.7293	0.7293	-0.5482	0.2707	0
Os01t0322800-01	0.1178	1	0.6442	0.7017	0.7017	0.7017	-0.5839	0.2983	-0.0575
Os01t0323000-01	0.3796	1	0.4045	0.4045	0.4045	0.4045	-0.0249	0.5955	0
Os01t0323100-01	0.2974	1	0.6378	0.6378	0.6378	0.6378	-0.3404	0.3622	0
Os01t0323300-00	0.1819	0.0164	0.4067	0.215	0.215	0.215	-0.0331	-0.1986	0.1917
Os01t0323600-01	0.1854	1	1	0.3192	0.3192	0.3192	-0.1338	0.6808	0.6808
Os01t0324400-03	0.5904	1	0.5347	0.5347	0.5347	0.5347	0.0557	0.4653	0
Os01t0326000-01	0.1251	1	0.5395	0.5395	0.5395	0.5395	-0.4144	0.4605	0
Os01t0327000-01	0.6943	1	0.0232	0.0232	0.0232	0.0232	0.6711	0.9768	0
Os01t0327100-01	0.1671	1	0.3892	0.3892	0.3892	0.3892	-0.2221	0.6108	0
Os01t0327400-01	0.1218	1	0.6104	0.6104	0.6104	0.6104	-0.4886	0.3896	0
Os01t0328300-01	0.7271	1	0.5447	0.5447	0.5447	0.5447	0.1824	0.4553	0
Os01t0328300-03	0.6667	1	0.662	0.662	0.662	0.662	0.0047	0.338	0
Os01t0328500-01	0.2656	1	0.8527	1	1	1	-0.7344	0	-0.1473
Os01t0328600-01	0.4255	1	0.796	1	1	1	-0.5745	0	-0.204
Os01t0328700-01	0.6045	1	1	0.7924	0.7924	0.7924	-0.1879	0.2076	0.2076
Os01t0328900-01	0.6942	1	0.4814	0.4814	0.4814	0.4814	0.2128	0.5186	0
Os01t0329300-01	0.0361	1	0.642	0.642	0.642	0.642	-0.6059	0.358	0
Os01t0329400-01	0.4212	1	1	1	1	1	-0.5788	0	0
Os01t0329800-01	0.6711	1	0.444	0.444	0.444	0.444	0.2271	0.556	0
Os01t0330200-00	0.1411	1	1	0.5889	0.5889	0.5889	-0.4478	0.4111	0.4111
Os01t0331100-01	0.1554	1	0.5106	0.5106	0.5106	0.5106	-0.3552	0.4894	0
Os01t0331900-01	0.3256	1	0.6799	0.6799	0.6799	0.6799	-0.3543	0.3201	0
Os01t0331900-02	0.2822	1	0.7048	0.7048	0.7048	0.7048	-0.4226	0.2952	0
Os01t0332100-01	0.2863	1	0.493	0.493	0.493	0.493	-0.2067	0.507	0
Os01t0332200-01	0.0313	1	0.7769	0.7769	0.7769	0.0013	-0.7456	0.2231	0
Os01t0332500-01	0.2995	1	0.6712	0.6712	0.6712	0.6712	-0.3717	0.3288	0
Os01t0332800-01	0.447	1	1	0.7897	0.7897	0.7897	-0.3427	0.2103	0.2103
Os01t0332800-02	0.4352	1	1	0.7978	0.7978	0.7978	-0.3626	0.2022	0.2022
Os01t0332900-01	0.8415	1	0.1948	0.1948	0.1948	0.1948	0.6467	0.8052	0
Os01t0335600-01	0.4346	1	1	1	1	1	-0.5654	0	0
Os01t0335700-01	0.4911	1	0.0775	0.0775	0.0775	0.0775	0.4136	0.9225	0
Os01t0337500-00	0.0555	1	0.7934	0.7934	0.7934	0.7934	-0.7379	0.2066	0
Os01t0337700-02	0.6119	1	0.3972	0.3048	0.3048	0.3048	0.3071	0.6952	0.0924
Os01t0337900-01	0.1184	0.1184	0.4021	0.3742	0.3742	0.3742	-0.2558	-0.2558	0.0279
Os01t0338000-01	0.6839	0.3279	0.1762	0.1762	0.1762	0.1762	0.5077	0.1517	0
Os01t0338000-02	0.6793	0.3067	0.199	0.199	0.199	0.199	0.4803	0.1077	0
Os01t0338100-00	0.7046	1	0.7368	0.4642	0.4642	0.4642	0.2404	0.5358	0.2726
Os01t0338200-01	0.4502	0.1077	0.277	0.1131	0.1131	0.1131	0.3371	-0.0054	0.1639
Os01t0338600-01	0.3009	0.3593	0.3678	0.0772	0.0772	0.0772	0.2237	0.2821	0.2906
Os01t0339400-00	0	1	0.3681	0.3681	0.3681	0.3681	-0.3681	0.6319	0
Os01t0339500-01	0.2275	0.2275	0.0952	0.0952	0.0952	0.0952	0.1323	0.1323	0
Os01t0339600-01	0.8144	1	0.4205	1	1	1	-0.1856	0	-0.5795
Os01t0339900-01	0.1618	1	0.4467	0.4467	0.4467	0.1632	-0.2849	0.5533	0
Os01t0340100-00	0.0274	1	1	1	1	1	-0.9726	0	0
Os01t0340600-00	0	1	1	1	1	1	-1	0	0
Os01t0341200-01	0.047	1	0.1771	0.1771	0.1771	0.1771	-0.1301	0.8229	0
Os01t0341300-01	0.1377	1	0.1261	0.1261	0.1261	0.1261	0.0116	0.8739	0
Os01t0342800-01	0.4075	1	1	0.9067	0.9067	0.9067	-0.4992	0.0933	0.0933
Os01t0342900-01	0.0602	1	0.1266	0.1266	0.1266	0.1266	-0.0664	0.8734	0
Os01t0343100-01	1	1	0.0883	0.0883	0.0883	0.0883	0.9117	0.9117	0
Os01t0343300-01	0.8123	1	0.8607	1	1	1	-0.1877	0	-0.1393
Os01t0347000-01	0.6471	1	0.7891	0.7891	0.7891	0.7891	-0.142	0.2109	0
Os01t0347100-01	0.4432	1	1	1	1	1	-0.5568	0	0
Os01t0347200-01	0.7772	1	0.1248	0.1248	0.1248	0.1248	0.6524	0.8752	0
Os01t0347300-01	0.0507	1	0.354	0.354	0.354	0.354	-0.3033	0.646	0
Os01t0347600-01	0.1819	1	0.1194	0.1194	0.1194	0.1194	0.0625	0.8806	0
Os01t0348600-01	0.4466	1	0.4	0.4	0.4	0.4	0.0466	0.6	0
Os01t0348700-01	0.8548	1	0.7506	0.7506	0.7506	0.7506	0.1042	0.2494	0
Os01t0348800-01	0.552	1	1	0.7765	0.7765	0.7765	-0.2245	0.2235	0.2235
Os01t0348900-01	0.5487	1	0.6204	0.6204	0.6204	0.4853	-0.0717	0.3796	0
Os01t0349400-01	0.4826	1	0.6442	0.6442	0.6442	0.6442	-0.1616	0.3558	0
Os01t0349800-01	0.0452	1	0.413	0.413	0.413	0.413	-0.3678	0.587	0
Os01t0350000-01	0.1114	1	0.1194	0.1194	0.1194	0.1194	-0.008	0.8806	0
Os01t0351300-01	0.3992	1	0.4228	0.4228	0.4228	0.4228	-0.0236	0.5772	0
Os01t0351800-01	0.2536	1	0.6905	0.6905	0.6905	0.6905	-0.4369	0.3095	0
Os01t0352100-01	0.1429	1	0.6769	0.7008	0.7008	0.7008	-0.5579	0.2992	-0.0239
Os01t0353400-00	0.0246	1	0.3142	0.3142	0.3142	0.3142	-0.2896	0.6858	0
Os01t0354200-01	0.1345	1	1	0.7385	0.7385	0.7385	-0.604	0.2615	0.2615
Os01t0355100-01	0.7348	1	0.1689	0.1689	0.1689	0.1689	0.5659	0.8311	0
Os01t0355400-01	0.1502	1	1	1	1	1	-0.8498	0	0
Os01t0355500-02	0.7428	1	0.5547	0.5547	0.5547	0.5547	0.1881	0.4453	0
Os01t0355800-00	0.0756	1	0.1658	0.1658	0.1658	0.1658	-0.0902	0.8342	0
Os01t0355900-01	0.1521	1	0.4199	0.4199	0.4199	0.4199	-0.2678	0.5801	0
Os01t0356400-01	0.0622	1	0.621	0.621	0.621	0.621	-0.5588	0.379	0
Os01t0356500-01	0.5526	1	0.6304	0.6304	0.6304	0.3532	-0.0778	0.3696	0
Os01t0356900-01	0.1057	1	0.0247	0.0247	0.0247	0.0247	0.081	0.9753	0
Os01t0357100-01	0.1654	0.1291	0.5824	0.5824	0.5824	0.5824	-0.417	-0.4533	0
Os01t0357200-01	0.3517	1	0.8878	0.8878	0.8878	0.8878	-0.5361	0.1122	0
Os01t0357800-01	1	0.2769	0.182	0.0715	0.0715	0.0715	0.9285	0.2054	0.1105
Os01t0358300-01	0.183	0.3031	0.1338	0.1127	0.1127	0.1127	0.0703	0.1904	0.0211
Os01t0358400-01	0.1293	0.1293	0.2631	0.1786	0.1786	0.1786	-0.0493	-0.0493	0.0845
Os01t0359800-00	0.839	1	0.0824	0.0824	0.0824	0.0824	0.7566	0.9176	0
Os01t0360200-01	0.1761	1	1	0.6504	0.6504	0.6504	-0.4743	0.3496	0.3496
Os01t0360600-01	0.9694	1	0.607	0.607	0.607	0.2208	0.3624	0.393	0
Os01t0361800-02	0.9312	1	0.1683	0.1683	0.1683	0.1683	0.7629	0.8317	0
Os01t0362100-01	0.3694	1	1	0.6731	0.6731	0.6731	-0.3037	0.3269	0.3269
Os01t0363000-01	0.6013	1	1	1	1	1	-0.3987	0	0
Os01t0363300-01	0.1797	1	0.8109	0.6462	0.6462	0.6462	-0.4665	0.3538	0.1647
Os01t0363300-02	0.154	1	0.8198	0.6614	0.6614	0.6614	-0.5074	0.3386	0.1584
Os01t0363500-01	0.7103	1	0.6402	0.1606	0.1606	0.1606	0.5497	0.8394	0.4796
Os01t0363500-02	0.5689	1	0.7736	0.4182	0.4182	0.4182	0.1507	0.5818	0.3554
Os01t0363900-01	0.4405	0.071	0.1441	0.0244	0.0244	0.0244	0.4161	0.0466	0.1197
Os01t0364000-02	1	1	0.0593	0.0593	0.0593	0.0593	0.9407	0.9407	0
Os01t0364400-00	0.7585	1	0.2687	0.2687	0.2687	0.2687	0.4898	0.7313	0
Os01t0364900-01	0.4676	1	0.5036	0.5036	0.5036	0.5036	-0.036	0.4964	0
Os01t0365300-01	0.546	1	1	1	1	1	-0.454	0	0
Os01t0366100-01	0.8668	1	0.0971	0.0971	0.0971	0.0971	0.7697	0.9029	0
Os01t0366300-01	0.279	1	0.1463	0.3113	0.3113	0.3113	-0.0323	0.6887	-0.165
Os01t0367300-01	0.8067	0.2956	0.3146	0.1638	0.1638	0.1638	0.6429	0.1318	0.1508
Os01t0367700-01	0.259	0.1261	0.1346	0.1346	0.1346	0.1346	0.1244	-0.0085	0
Os01t0367900-01	0.1802	0.0601	0.1135	0.1135	0.1135	0.1135	0.0667	-0.0534	0
Os01t0368700-01	0.243	1	0.1629	0.1629	0.1629	0.1629	0.0801	0.8371	0
Os01t0369000-01	0.2914	0.1508	0.0473	0.0473	0.0473	0.0473	0.2441	0.1035	0
Os01t0369000-02	0.2793	0.1379	0.0605	0.0605	0.0605	0.0605	0.2188	0.0774	0
Os01t0369200-01	0.2918	0.0594	0.267	0.0094	0.0094	0.0094	0.2824	0.05	0.2576
Os01t0369500-01	0.0833	1	0.7772	0.6417	0.6417	0.6417	-0.5584	0.3583	0.1355
Os01t0369700-01	0.1206	1	1	0.3146	0.3146	0.3146	-0.194	0.6854	0.6854
Os01t0369700-03	0.1229	1	1	0.3125	0.3125	0.3125	-0.1896	0.6875	0.6875
Os01t0369900-01	0.4141	1	1	0.2131	0.2131	0.2131	0.201	0.7869	0.7869
Os01t0370000-01	0.1927	1	0.3293	0.3293	0.3293	0.1311	-0.1366	0.6707	0
Os01t0370200-00	0.1539	1	1	0.2123	0.2123	0.2123	-0.0584	0.7877	0.7877
Os01t0371200-01	0.3085	1	1	0.4838	0.4838	0.4838	-0.1753	0.5162	0.5162
Os01t0371500-01	0.1707	1	0.5237	0.5237	0.5237	0.5237	-0.353	0.4763	0
Os01t0372400-01	0.1042	1	0.4886	0.4886	0.4886	0.4886	-0.3844	0.5114	0
Os01t0372500-00	0.17	1	1	1	0.17	0.17	-0.83	0	0
Os01t0372700-01	0.602	1	1	0.5486	0.5486	0.5486	0.0534	0.4514	0.4514
Os01t0373200-00	0.4246	1	1	1	1	1	-0.5754	0	0
Os01t0373400-01	0.7099	1	0.475	0.475	0.475	0.475	0.2349	0.525	0
Os01t0373500-01	0.0409	1	1	1	1	1	-0.9591	0	0
Os01t0374000-01	0.1382	1	0.2689	0.2689	0.2689	0.2689	-0.1307	0.7311	0
Os01t0374200-00	0.6123	1	0.067	0.067	0.067	0.067	0.5453	0.933	0
Os01t0374900-01	0.4991	1	0.5482	0.5482	0.5482	0.5482	-0.0491	0.4518	0
Os01t0375000-01	0.4495	1	0.3133	0.3133	0.3133	0.3133	0.1362	0.6867	0
Os01t0375100-01	0.8625	1	0.2131	0.2131	0.2131	0.2131	0.6494	0.7869	0
Os01t0375200-01	0.3623	1	0.7658	0.7658	0.7658	0.7658	-0.4035	0.2342	0
Os01t0375200-02	0.3294	1	0.7662	0.7662	0.7662	0.7662	-0.4368	0.2338	0
Os01t0376600-00	0.1886	1	0.2571	0.2571	0.2571	0.2571	-0.0685	0.7429	0
Os01t0377000-01	0.0679	1	1	0.0699	0.0699	0.0699	-0.002	0.9301	0.9301
Os01t0377500-01	0.6328	1	0.5705	0.5705	0.5705	0.1794	0.0623	0.4295	0
Os01t0377700-02	0.3281	1	0.6611	0.6611	0.6611	0.6611	-0.333	0.3389	0
Os01t0379101-01	0.6918	1	0.7616	0.7616	0.7616	0.7616	-0.0698	0.2384	0
Os01t0379400-01	0.961	1	0.4057	0.4057	0.4057	0.4057	0.5553	0.5943	0
Os01t0379400-02	0.9541	1	0.5332	0.5332	0.5332	0.5332	0.4209	0.4668	0
Os01t0382200-01	0.0634	1	0.2334	0.2334	0.2334	0.2334	-0.17	0.7666	0
Os01t0382400-01	0.1962	1	0.6633	0.6633	0.6633	0.6633	-0.4671	0.3367	0
Os01t0382450-01	0.7497	1	1	0.647	0.647	0.647	0.1027	0.353	0.353
Os01t0382700-01	0.2828	1	0.6477	0.6477	0.6477	0.6477	-0.3649	0.3523	0
Os01t0382700-02	0.2982	1	0.6515	0.6515	0.6515	0.6515	-0.3533	0.3485	0
Os01t0382900-01	0.3861	1	0.5915	0.5915	0.5915	0.5915	-0.2054	0.4085	0
Os01t0383100-01	0.4243	1	0.1203	0.1203	0.1203	0.1203	0.304	0.8797	0
Os01t0383900-01	0.3127	1	0.3092	0.4541	0.4541	0.4541	-0.1414	0.5459	-0.1449
Os01t0383900-02	0.3345	1	0.324	0.4708	0.4708	0.4708	-0.1363	0.5292	-0.1468
Os01t0384300-00	0.2145	1	0.084	0.084	0.084	0.084	0.1305	0.916	0
Os01t0385000-01	0.4746	1	1	1	1	1	-0.5254	0	0
Os01t0385400-01	0.1197	1	0.2544	0.2544	0.2544	0.2544	-0.1347	0.7456	0
Os01t0386600-00	0	1	0.9636	0.9636	0.9636	0.9636	-0.9636	0.0364	0
Os01t0387566-00	1	1	1	1	1	1	0	0	0
Os01t0388200-01	1	1	0.5681	0.5681	0.5681	0.5681	0.4319	0.4319	0
Os01t0388700-01	0.2474	1	0.0572	0.0572	0.0572	0.0572	0.1902	0.9428	0
Os01t0389200-01	0.1109	1	0.1688	0.1688	0.1688	0.1688	-0.0579	0.8312	0
Os01t0389700-01	0.1204	1	0.3692	0.3692	0.3692	0.3692	-0.2488	0.6308	0
Os01t0390300-01	0.5231	1	0.3155	0.2214	0.2214	0.2214	0.3017	0.7786	0.0941
Os01t0390300-02	0.637	1	0.4823	0.4185	0.4185	0.4185	0.2185	0.5815	0.0638
Os01t0390400-01	0.2286	0.1794	0.2142	0.0646	0.0646	0.0646	0.164	0.1148	0.1496
Os01t0390400-03	0.099	0.0476	0.3435	0.1983	0.1983	0.1983	-0.0993	-0.1507	0.1452
Os01t0390900-01	0.1995	0.1995	0.826	0.2646	0.2646	0.2646	-0.0651	-0.0651	0.5614
Os01t0391100-02	0.771	1	0.6342	0.6267	0.6267	0.6267	0.1443	0.3733	0.0075
Os01t0391100-03	0.4205	1	0.6973	0.6877	0.6877	0.6877	-0.2672	0.3123	0.0096
Os01t0391500-01	0.7542	1	0.3144	0.0648	0.0648	0.0648	0.6894	0.9352	0.2496
Os01t0392100-01	0.4053	0.3192	0.1365	0.1365	0.1365	0.1365	0.2688	0.1827	0
Os01t0392600-01	1	1	0.756	0.756	0.756	0.756	0.244	0.244	0
Os01t0393000-01	0.5426	1	0.1091	0.1091	0.1091	0.1091	0.4335	0.8909	0
Os01t0393000-02	0.7192	1	0.2046	0.2046	0.2046	0.2046	0.5146	0.7954	0
Os01t0495200-00	0.0769	1	1	1	1	1	-0.9231	0	0
Os01t0495900-01	0.4064	0.0501	0.266	0.1822	0.1822	0.1822	0.2242	-0.1321	0.0838
Os01t0498200-01	0.5007	0.395	0.633	0.3619	0.3619	0.3619	0.1388	0.0331	0.2711
Os01t0498300-01	0.1002	1	0.1527	0.1527	0.1527	0.1527	-0.0525	0.8473	0
Os01t0499300-01	0.2249	0.185	0.0966	0.0335	0.0335	0.0335	0.1914	0.1515	0.0631
Os01t0500600-01	0.9512	1	0.1411	0.1411	0.1411	0.1411	0.8101	0.8589	0
Os01t0501700-01	0.438	1	0.6544	0.6544	0.6544	0.1293	-0.2164	0.3456	0
Os01t0501800-01	0.141	1	0.5243	0.5243	0.5243	0.5243	-0.3833	0.4757	0
Os01t0502400-01	0.5411	0.7216	0.6532	0.7567	0.7567	0.7567	-0.2156	-0.0351	-0.1035
Os01t0503400-03	0.2641	1	0.8082	0.8082	0.2641	0.2641	-0.5441	0.1918	0
Os01t0504100-01	0.081	1	0.4852	0.4852	0.4852	0.4852	-0.4042	0.5148	0
Os01t0504500-02	0.438	1	0.6497	0.6497	0.6497	0.6497	-0.2117	0.3503	0
Os01t0506100-02	0.3536	1	0.3737	0.3737	0.3737	0.3737	-0.0201	0.6263	0
Os01t0506200-01	0.2212	1	0.7598	0.7598	0.7598	0.7598	-0.5386	0.2402	0
Os01t0507300-01	0.4439	1	0.7543	0.7543	0.7543	0.7543	-0.3104	0.2457	0
Os01t0507500-01	0.5942	1	0.5834	0.5834	0.5834	0.5834	0.0108	0.4166	0
Os01t0507700-01	0.3829	1	0.3455	0.3455	0.3455	0.3455	0.0374	0.6545	0
Os01t0507900-01	0.2248	1	0.7173	0.7173	0.7173	0.7173	-0.4925	0.2827	0
Os01t0508000-01	0.1602	1	0.7264	0.7264	0.7264	0.084	-0.5662	0.2736	0
Os01t0508300-01	1	1	0.7303	0.7303	0.7303	0.7303	0.2697	0.2697	0
Os01t0508500-01	0.1777	1	0.4701	0.4701	0.4701	0.4701	-0.2924	0.5299	0
Os01t0509700-01	0.8975	1	0.2147	0.2147	0.2147	0.2147	0.6828	0.7853	0
Os01t0509900-01	0.2393	1	0.3271	0.3271	0.3271	0.3271	-0.0878	0.6729	0
Os01t0510100-01	0.3009	1	0.6775	1	0.3009	0.3009	-0.6991	0	-0.3225
Os01t0510600-01	0.5843	1	0.5444	0.5444	0.5444	0.5444	0.0399	0.4556	0
Os01t0510701-01	0.667	1	0.8908	1	1	1	-0.333	0	-0.1092
Os01t0510800-01	0.1556	1	1	0.6658	0.6658	0.6658	-0.5102	0.3342	0.3342
Os01t0511100-01	0.3429	1	0.7704	0.7704	0.7704	0.7704	-0.4275	0.2296	0
Os01t0511300-01	0.3752	1	0.4807	0.4807	0.4807	0.4807	-0.1055	0.5193	0
Os01t0512100-01	0.4636	1	0.6996	0.6996	0.6996	0.6996	-0.236	0.3004	0
Os01t0512200-01	0.5647	1	0.1972	0.1972	0.1972	0.1972	0.3675	0.8028	0
Os01t0512700-00	0.0027	1	0.1927	0.1927	0.1927	0.1927	-0.19	0.8073	0
Os01t0513700-01	0.2932	1	1	0.8873	0.8873	0.8873	-0.5941	0.1127	0.1127
Os01t0513700-02	0.3026	1	1	0.8845	0.8845	0.8845	-0.5819	0.1155	0.1155
Os01t0513800-01	0.4516	0.1693	0.1909	0.171	0.171	0.171	0.2806	-0.0017	0.0199
Os01t0513900-01	0.6655	0.1376	0.0154	0.0154	0.0154	0.0154	0.6501	0.1222	0
Os01t0514000-01	0.2805	0.2805	0.1114	0.1114	0.1114	0.1114	0.1691	0.1691	0
Os01t0514300-01	0.2872	0.041	0.0264	0.0264	0.0264	0.0264	0.2608	0.0146	0
Os01t0514600-01	0.241	0.0969	0.1354	0.0613	0.0613	0.0613	0.1797	0.0356	0.0741
Os01t0514700-01	0.3083	0.1052	0.1155	0.1155	0.1155	0.1155	0.1928	-0.0103	0
Os01t0515300-01	0.7703	0.3801	0.0196	0.4174	0.4174	0.4174	0.3529	-0.0373	-0.3978
Os01t0516600-01	1	1	0.327	0.327	0.327	0.327	0.673	0.673	0
Os01t0516600-02	1	1	0.5403	0.5403	0.5403	0.5403	0.4597	0.4597	0
Os01t0517500-01	0.0869	1	1	1	1	1	-0.9131	0	0
Os01t0517800-01	1	1	0.28	0.28	0.28	0.28	0.72	0.72	0
Os01t0518000-01	1	1	1	1	1	1	0	0	0
Os01t0518400-01	0.5494	1	1	1	0.5494	0.5494	-0.4506	0	0
Os01t0518500-01	0.2375	0.0481	0.4712	0.4712	0.4712	0.4712	-0.2337	-0.4231	0
Os01t0518500-02	0.2625	0.0747	0.4501	0.4501	0.4501	0.4501	-0.1876	-0.3754	0
Os01t0519100-01	0.1132	1	1	0.9065	0.9065	0.9065	-0.7933	0.0935	0.0935
Os01t0519400-01	0.7511	0.6604	0.3928	0.3928	0.3928	0.3928	0.3583	0.2676	0
Os01t0520500-01	0.4198	1	1	1	1	1	-0.5802	0	0
Os01t0520600-01	0.9005	1	0.4217	0.4217	0.4217	0.4217	0.4788	0.5783	0
Os01t0520800-01	0.5359	1	0.6731	0.6731	0.6731	0.6731	-0.1372	0.3269	0
Os01t0521500-01	0.2668	1	0.6588	0.6588	0.6588	0.6588	-0.392	0.3412	0
Os01t0521600-00	0.9971	1	0.1952	0.1952	0.1952	0.1952	0.8019	0.8048	0
Os01t0523100-00	1	1	1	1	1	1	0	0	0
Os01t0523401-00	1	1	1	1	1	1	0	0	0
Os01t0524500-02	0.1758	1	0.3049	0.3049	0.3049	0.3049	-0.1291	0.6951	0
Os01t0524700-01	0.6632	0.2204	0.1988	0.1677	0.1677	0.1677	0.4955	0.0527	0.0311
Os01t0525100-01	0.4086	1	0.1555	0.1555	0.1555	0.1555	0.2531	0.8445	0
Os01t0525350-00	0.5967	1	0.1584	0.1584	0.1584	0.1584	0.4383	0.8416	0
Os01t0526100-01	0.1607	0.1607	0.1636	0.279	0.279	0.279	-0.1183	-0.1183	-0.1154
Os01t0526200-01	0.1988	0.1373	0.1828	0.0833	0.0833	0.0833	0.1155	0.054	0.0995
Os01t0527400-01	0.2759	1	0.0612	0.0612	0.0612	0.0612	0.2147	0.9388	0
Os01t0527600-01	0.4319	0.0362	0.0462	0.2093	0.2093	0.2093	0.2226	-0.1731	-0.1631
Os01t0527700-01	0.336	0.0723	0.0669	0.0669	0.0669	0.0669	0.2691	0.0054	0
Os01t0527700-02	0.327	0.0864	0.0803	0.0803	0.0803	0.0803	0.2467	0.0061	0
Os01t0527900-00	0.7532	0.1655	0.0778	0.0778	0.0778	0.0778	0.6754	0.0877	0
Os01t0528300-01	0.7512	1	1	1	1	1	-0.2488	0	0
Os01t0528800-01	0.2701	0.1333	0.1052	0.1052	0.1052	0.1052	0.1649	0.0281	0
Os01t0529800-01	0.1469	1	0.0412	0.0412	0.0412	0.0412	0.1057	0.9588	0
Os01t0530366-01	0.3982	1	0.5095	0.5095	0.5095	0.5095	-0.1113	0.4905	0
Os01t0531400-00	0.2984	1	0.6385	0.2639	0.2639	0.2639	0.0345	0.7361	0.3746
Os01t0531500-01	0.1242	0.1242	0.2513	0.2513	0.2513	0.2513	-0.1271	-0.1271	0
Os01t0531500-02	0.1022	0.1022	0.2831	0.2831	0.2831	0.2831	-0.1809	-0.1809	0
Os01t0532600-00	0.5674	0.0183	0.3721	0.3058	0.3058	0.3058	0.2616	-0.2875	0.0663
Os01t0533400-01	0.0711	1	1	1	0.0711	0.0711	-0.9289	0	0
Os01t0534800-01	0.6721	0.3012	0.2725	0.2725	0.2725	0.2725	0.3996	0.0287	0
Os01t0534800-02	0.7173	0.2858	0.2484	0.2484	0.2484	0.2484	0.4689	0.0374	0
Os01t0534900-01	0.6473	0.1067	0.1524	0.1524	0.1524	0.1524	0.4949	-0.0457	0
Os01t0535100-00	0	1	1	1	1	1	-1	0	0
Os01t0536000-01	0.5145	0.1464	0.1604	0.1104	0.1104	0.1104	0.4041	0.036	0.05
Os01t0536400-01	0.1001	0.1001	0.1734	0.4511	0.4511	0.4511	-0.351	-0.351	-0.2777
Os01t0538000-01	0.5701	1	0.0885	0.0885	0.0885	0.0885	0.4816	0.9115	0
Os01t0538000-02	0.5841	1	0.2321	0.2321	0.2321	0.2321	0.352	0.7679	0
Os01t0538000-03	0.59	1	0.1414	0.1414	0.1414	0.1414	0.4486	0.8586	0
Os01t0539400-01	0.6074	1	0.3253	0.3253	0.3253	0.3253	0.2821	0.6747	0
Os01t0540800-01	0.7427	1	0.3403	0.3744	0.3744	0.3744	0.3683	0.6256	-0.0341
Os01t0541600-01	0.7074	0.1143	0.0958	0.0958	0.0958	0.0958	0.6116	0.0185	0
Os01t0541800-01	0.2469	1	0.5838	0.1704	0.1704	0.1704	0.0765	0.8296	0.4134
Os01t0542000-00	0	1	0.6303	0.6303	0.6303	0.6303	-0.6303	0.3697	0
Os01t0543100-01	0.1582	0.1524	0.1651	0.1651	0.1651	0.1651	-0.0069	-0.0127	0
Os01t0544200-01	0.4072	0.2379	0.09	0.09	0.09	0.09	0.3172	0.1479	0
Os01t0544450-01	0.0481	0.0411	0.047	0.047	0.047	0.047	0.0011	-0.0059	0
Os01t0544700-01	0.9835	1	0.2611	0.1695	0.1695	0.1695	0.814	0.8305	0.0916
Os01t0545500-01	0.8596	1	1	1	1	1	-0.1404	0	0
Os01t0545900-00	0.5136	1	0.0805	0.0805	0.0805	0.0805	0.4331	0.9195	0
Os01t0546100-01	0.6884	1	1	1	1	1	-0.3116	0	0
Os01t0546400-01	0.45	0.2672	0.5776	0.5636	0.5636	0.5636	-0.1136	-0.2964	0.014
Os01t0546500-01	0.1111	1	1	0.5482	0.5482	0.5482	-0.4371	0.4518	0.4518
Os01t0546800-01	0.512	1	0.3605	0.1829	0.1829	0.1829	0.3291	0.8171	0.1776
Os01t0547600-01	0.0961	0.0961	0.1271	0.2477	0.2477	0.2477	-0.1516	-0.1516	-0.1206
Os01t0549300-01	0.6059	1	0.315	0.315	0.315	0.315	0.2909	0.685	0
Os01t0549400-01	0.6577	0.2023	0.1227	0.1227	0.1227	0.1227	0.535	0.0796	0
Os01t0549400-02	0.7454	0.1678	0.2091	0.1087	0.1087	0.1087	0.6367	0.0591	0.1004
Os01t0549500-01	0.6163	0.6921	0.5727	0.1575	0.1575	0.1575	0.4588	0.5346	0.4152
Os01t0549500-02	0.6284	0.7026	0.5476	0.1272	0.1272	0.1272	0.5012	0.5754	0.4204
Os01t0550200-00	0.1822	0.1462	0.5433	0.4456	0.4456	0.4456	-0.2634	-0.2994	0.0977
Os01t0550300-02	0.1688	0.277	0.4288	0.283	0.283	0.283	-0.1142	-0.006	0.1458
Os01t0550600-00	0.0912	0	0.2657	0.3886	0.3886	0.3886	-0.2974	-0.3886	-0.1229
Os01t0550800-01	0.3092	0.1281	0.0822	0.0822	0.0822	0.0822	0.227	0.0459	0
Os01t0551000-01	0.2004	0.2004	0.1982	0.3356	0.3356	0.3356	-0.1352	-0.1352	-0.1374
Os01t0551100-01	0.3765	0.2547	0.1472	0.2038	0.2038	0.2038	0.1727	0.0509	-0.0566
Os01t0551400-00	0.429	1	0.5787	0.5787	0.5787	0.5787	-0.1497	0.4213	0
Os01t0551800-01	0.1766	0.2209	0.4989	0.4388	0.4388	0.4388	-0.2622	-0.2179	0.0601
Os01t0551900-01	0.5327	0.1581	0.1651	0.1651	0.1651	0.1651	0.3676	-0.007	0
Os01t0552000-01	0.731	0.6379	0.2468	0.2468	0.2468	0.2468	0.4842	0.3911	0
Os01t0552500-01	0.637	1	0.3398	0.1038	0.1038	0.1038	0.5332	0.8962	0.236
Os01t0553400-01	0.71	0.1152	0.0539	0.0539	0.0539	0.0539	0.6561	0.0613	0
Os01t0555100-01	0.3782	0.3782	0.2658	1	1	1	-0.6218	-0.6218	-0.7342
Os01t0555200-01	0.7471	0.391	0.1302	0.1302	0.1302	0.1302	0.6169	0.2608	0
Os01t0555300-01	0.3636	0.1306	0.3098	0.1198	0.1198	0.1198	0.2438	0.0108	0.19
Os01t0555600-00	0.4859	1	0.6021	0.6021	0.6021	0.6021	-0.1162	0.3979	0
Os01t0556400-01	0.3284	0.2068	0.3143	0.3143	0.3143	0.3143	0.0141	-0.1075	0
Os01t0557100-01	0.1493	1	0.5517	0.5517	0.5517	0.5517	-0.4024	0.4483	0
Os01t0557200-00	0.0486	1	0.4653	0.6135	0.6135	0.6135	-0.5649	0.3865	-0.1482
Os01t0557400-01	0.1399	0.1217	0.2742	0.085	0.085	0.085	0.0549	0.0367	0.1892
Os01t0557500-01	0.1965	0.1824	0.1247	0.1247	0.1247	0.1247	0.0718	0.0577	0
Os01t0558100-01	0.1285	1	0.5603	0.5603	0.5603	0.5603	-0.4318	0.4397	0
Os01t0558200-01	0.205	0.2742	0.1703	0.1373	0.1373	0.1373	0.0677	0.1369	0.033
Os01t0558300-01	0.2286	1	0.2315	0.141	0.141	0.141	0.0876	0.859	0.0905
Os01t0558500-01	0.942	0.2696	0.2073	0.2073	0.2073	0.2073	0.7347	0.0623	0
Os01t0558500-02	1	0.1028	0.0567	0.0567	0.0567	0.0567	0.9433	0.0461	0
Os01t0558600-01	0.2013	0.2013	0.3232	0.1688	0.1688	0.1688	0.0325	0.0325	0.1544
Os01t0558800-01	0.3381	0.3102	0.6082	0.4098	0.4098	0.4098	-0.0717	-0.0996	0.1984
Os01t0559000-01	0.2541	0.2541	0.7233	0.328	0.328	0.328	-0.0739	-0.0739	0.3953
Os01t0559200-01	0.4037	0.4353	0.1409	0.3229	0.3229	0.3229	0.0808	0.1124	-0.182
Os01t0559300-01	0.483	0.154	0.4648	0.2849	0.2849	0.2849	0.1981	-0.1309	0.1799
Os01t0559500-01	0.4097	0.0529	0.2241	0.2241	0.2241	0.2241	0.1856	-0.1712	0
Os01t0559600-01	0.2404	0.1247	0.2619	0.2619	0.2619	0.2619	-0.0215	-0.1372	0
Os01t0560000-01	0.2434	1	0.4765	0.4305	0.4305	0.4305	-0.1871	0.5695	0.046
Os01t0560200-01	0.9162	0.1737	0.1512	0.1029	0.1029	0.1029	0.8133	0.0708	0.0483
Os01t0561500-01	0.8535	1	0.112	0.112	0.112	0.112	0.7415	0.888	0
Os01t0561600-01	0.1866	1	0.0437	0.0437	0.0437	0.0437	0.1429	0.9563	0
Os01t0562400-01	0.235	0.1621	0.0674	0.0674	0.0674	0.0674	0.1676	0.0947	0
Os01t0562600-01	0.0905	1	0.1621	0.1621	0.1621	0.1621	-0.0716	0.8379	0
Os01t0563000-02	0.2936	0.0772	0.2568	0.0747	0.0747	0.0747	0.2189	0.0025	0.1821
Os01t0563000-04	0.2896	0.05	0.2744	0.0921	0.0921	0.0921	0.1975	-0.0421	0.1823
Os01t0563500-01	0.4161	1	0.1262	0.1262	0.1262	0.1262	0.2899	0.8738	0
Os01t0564300-01	0.3982	0.5474	0.0745	0.0745	0.0745	0.0745	0.3237	0.4729	0
Os01t0564532-01	1	1	0.0057	1	1	1	0	0	-0.9943
Os01t0564600-00	0.2594	1	1	0.1335	0.1335	0.1335	0.1259	0.8665	0.8665
Os01t0565600-01	0.2799	1	0.5332	0.2737	0.2737	0.2737	0.0062	0.7263	0.2595
Os01t0565800-00	0.0484	0.0366	0.321	0.321	0.321	0.321	-0.2726	-0.2844	0
Os01t0566000-01	0.2215	1	0.4885	0.4885	0.4885	0.4885	-0.267	0.5115	0
Os01t0566100-02	0.6857	0.1191	0.0979	0.0591	0.0591	0.0591	0.6266	0.06	0.0388
Os01t0566500-01	0.0867	0.0371	0.2563	0.0707	0.0707	0.0707	0.016	-0.0336	0.1856
Os01t0566800-00	0.022	0	0.3104	1	1	1	-0.978	-1	-0.6896
Os01t0566900-01	0.2281	0.1476	0.5923	0.5923	0.5923	0.5923	-0.3642	-0.4447	0
Os01t0567400-00	0.0153	1	1	0.4369	0.4369	0.4369	-0.4216	0.5631	0.5631
Os01t0567500-01	0.049	1	1	1	0.049	0.049	-0.951	0	0
Os01t0567600-00	0	1	1	1	0	0	-1	0	0
Os01t0570500-01	0.262	0.1318	0.2747	0.2747	0.2747	0.2747	-0.0127	-0.1429	0
Os01t0570601-00	0.0016	1	1	1	1	1	-0.9984	0	0
Os01t0570800-01	0.1182	0.1176	0.2698	0.2698	0.2698	0.2698	-0.1516	-0.1522	0
Os01t0571000-02	0.4342	0.3109	0.1815	0.1815	0.1815	0.1815	0.2527	0.1294	0
Os01t0571200-01	0.1818	0.1818	0.587	0.3764	0.3764	0.3764	-0.1946	-0.1946	0.2106
Os01t0571300-01	0.5285	0.1162	0.2012	0.1229	0.1229	0.1229	0.4056	-0.0067	0.0783
Os01t0571700-01	0.8013	1	0.4493	1	1	1	-0.1987	0	-0.5507
Os01t0571800-00	0	1	1	0.7337	0.7337	0.7337	-0.7337	0.2663	0.2663
Os01t0572300-01	0.2367	0.2367	0.2546	0.0794	0.0794	0.0794	0.1573	0.1573	0.1752
Os01t0574400-01	0.6855	0.1003	0.2666	0.0613	0.0613	0.0613	0.6242	0.039	0.2053
Os01t0574500-01	0.6883	0.2684	0.3238	0.3238	0.3238	0.3238	0.3645	-0.0554	0
Os01t0574600-01	0.8007	1	0.5965	0.5688	0.5688	0.5688	0.2319	0.4312	0.0277
Os01t0575200-01	0.3262	0.1863	0.3059	0.3059	0.3059	0.3059	0.0203	-0.1196	0
Os01t0575500-01	0.3245	0.0469	0.038	0.038	0.038	0.038	0.2865	0.0089	0
Os01t0575801-00	0.608	1	0.1652	0.1652	0.1652	0.1652	0.4428	0.8348	0
Os01t0576000-01	0.5887	1	0.4024	0.1715	0.1715	0.1715	0.4172	0.8285	0.2309
Os01t0576050-00	1	1	0.2685	0.2685	0.2685	0.2685	0.7315	0.7315	0
Os01t0578000-01	0.2044	1	0.0983	0.0983	0.0983	0.0983	0.1061	0.9017	0
Os01t0578000-02	0.1744	1	0.1355	0.1355	0.1355	0.1355	0.0389	0.8645	0
Os01t0578000-03	0.2279	1	0.094	0.094	0.094	0.094	0.1339	0.906	0
Os01t0578500-01	0.5086	0	0.3148	0.4196	0.4196	0.4196	0.089	-0.4196	-0.1048
Os01t0579800-01	0.2342	0.5211	0.2043	0.2043	0.2043	0.2043	0.0299	0.3168	0
Os01t0579900-01	0.3846	1	0.0834	0.0834	0.0834	0.0834	0.3012	0.9166	0
Os01t0580000-01	0.2357	0.1188	0.2088	0.2088	0.2088	0.2088	0.0269	-0.09	0
Os01t0580100-01	0.4973	0.0792	0.3108	0.3108	0.3108	0.3108	0.1865	-0.2316	0
Os01t0580100-03	0.587	0.2038	0.1917	0.1917	0.1917	0.1917	0.3953	0.0121	0
Os01t0580300-01	0.5678	1	0.2091	0.0587	0.0587	0.0587	0.5091	0.9413	0.1504
Os01t0580400-01	0.8618	0.142	0.179	0.073	0.073	0.073	0.7888	0.069	0.106
Os01t0580500-01	0.2324	0.115	0.3039	0.3039	0.3039	0.3039	-0.0715	-0.1889	0
Os01t0580800-01	0.0468	0.0468	0.1609	0.0734	0.0734	0.0734	-0.0266	-0.0266	0.0875
Os01t0581300-01	0.1054	0.0683	0.1366	0.1366	0.1366	0.1366	-0.0312	-0.0683	0
Os01t0581400-01	0.102	0.102	0.0039	0.3388	0.3388	0.3388	-0.2368	-0.2368	-0.3349
Os01t0581800-01	0.832	1	0.0413	0.0413	0.0413	0.0413	0.7907	0.9587	0
Os01t0582400-01	0.1814	0.1289	0.1498	0.1498	0.1498	0.1498	0.0316	-0.0209	0
Os01t0582600-01	0.1291	1	0.4073	0.4073	0.4073	0.4073	-0.2782	0.5927	0
Os01t0583100-01	0.2389	0.3531	0.2756	0.2247	0.2247	0.2247	0.0142	0.1284	0.0509
Os01t0583200-01	0.4465	0.1625	0.125	0.125	0.125	0.125	0.3215	0.0375	0
Os01t0583200-02	0.4346	0.148	0.1396	0.1396	0.1396	0.1396	0.295	0.0084	0
Os01t0583600-00	0.5149	1	1	1	1	1	-0.4851	0	0
Os01t0584900-01	0.191	0.191	0.3255	0.3255	0.3255	0.3255	-0.1345	-0.1345	0
Os01t0585100-01	0.2436	0.1079	0.6935	0.2957	0.2957	0.2957	-0.0521	-0.1878	0.3978
Os01t0585300-01	0.1442	1	0.5712	0.5448	0.5448	0.5448	-0.4006	0.4552	0.0264
Os01t0585400-01	0.5278	1	1	1	1	1	-0.4722	0	0
Os01t0585600-01	0.7751	0.2095	0.1763	0.1763	0.1763	0.1763	0.5988	0.0332	0
Os01t0585600-02	0.663	0.1835	0.1413	0.1413	0.1413	0.1413	0.5217	0.0422	0
Os01t0587000-01	0.1911	0.1911	0.1409	0.1409	0.1409	0.1409	0.0502	0.0502	0
Os01t0587300-00	0	1	1	0.1975	0.1975	0.1975	-0.1975	0.8025	0.8025
Os01t0587500-00	0.1241	1	1	0.8721	0.8721	0.8721	-0.748	0.1279	0.1279
Os01t0588000-01	0.1374	0.1374	0.2803	0.2803	0.2803	0.2803	-0.1429	-0.1429	0
Os01t0588100-00	0.0074	0.0074	0.4339	0.4976	0.4976	0.4976	-0.4902	-0.4902	-0.0637
Os01t0588200-01	0.2915	0.1894	0.1453	0.1453	0.1453	0.1453	0.1462	0.0441	0
Os01t0588200-02	0.2838	0.167	0.1679	0.1679	0.1679	0.1679	0.1159	-0.0009	0
Os01t0588400-01	0.1132	0.1132	0.0813	0.0813	0.0813	0.0813	0.0319	0.0319	0
Os01t0588500-01	0.2909	0.2379	0.0712	0.0724	0.0724	0.0724	0.2185	0.1655	-0.0012
Os01t0588600-00	0.0509	1	1	1	1	1	-0.9491	0	0
Os01t0588700-01	0.435	0.2373	0.3775	0.024	0.024	0.024	0.411	0.2133	0.3535
Os01t0588800-01	0.2402	0.1721	0.3859	0.0892	0.0892	0.0892	0.151	0.0829	0.2967
Os01t0588900-01	0.2402	0.2402	0.6354	0.6354	0.6354	0.6354	-0.3952	-0.3952	0
Os01t0589100-01	0.5632	1	0.1651	0.1651	0.1651	0.1651	0.3981	0.8349	0
Os01t0589300-01	0.3638	0.3107	0.548	0.4551	0.4551	0.4551	-0.0913	-0.1444	0.0929
Os01t0589500-01	0.6071	0.2885	0.495	0.3659	0.3659	0.3659	0.2412	-0.0774	0.1291
Os01t0589500-02	0.5711	0.2372	0.5355	0.4126	0.4126	0.4126	0.1585	-0.1754	0.1229
Os01t0589700-01	0.866	0.3647	0.2694	0.0883	0.0883	0.0883	0.7777	0.2764	0.1811
Os01t0589800-01	0.6118	1	0.9186	0.8876	0.8876	0.8876	-0.2758	0.1124	0.031
Os01t0590200-01	0.4606	0.1673	0.1108	0.1108	0.1108	0.1108	0.3498	0.0565	0
Os01t0590900-01	0.2484	0.1466	0.3079	0.0804	0.0804	0.0804	0.168	0.0662	0.2275
Os01t0591300-01	0.1251	0.1251	0.3731	0.233	0.233	0.233	-0.1079	-0.1079	0.1401
Os01t0592500-01	0.6787	1	0.1131	0.1131	0.1131	0.1131	0.5656	0.8869	0
Os01t0592900-02	0.2244	0.0801	0.0274	0.0274	0.0274	0.0274	0.197	0.0527	0
Os01t0593200-01	0.5016	0.255	0.288	0.251	0.251	0.251	0.2506	0.004	0.037
Os01t0593500-00	0.2817	0.1703	0.0725	0.0725	0.0725	0.0725	0.2092	0.0978	0
Os01t0593600-01	0.5295	0.5049	0.2791	0.2791	0.2791	0.2791	0.2504	0.2258	0
Os01t0593700-01	0.0846	0.0239	0.1455	0.1455	0.1455	0.1455	-0.0609	-0.1216	0
Os01t0594300-01	0.0736	1	0.2362	0.2362	0.2362	0.2362	-0.1626	0.7638	0
Os01t0594500-01	0.2306	0.2742	0.1358	0.1358	0.1358	0.1358	0.0948	0.1384	0
Os01t0594900-01	0.1438	1	1	1	1	1	-0.8562	0	0
Os01t0595201-00	0.0063	0.0063	0.4116	0.4116	0.4116	0.4116	-0.4053	-0.4053	0
Os01t0595300-01	0.7197	0.0496	0.1963	0.1963	0.1963	0.1963	0.5234	-0.1467	0
Os01t0595400-01	0.2944	1	0.4275	0.3381	0.3381	0.3381	-0.0437	0.6619	0.0894
Os01t0595600-01	0.1097	0.1097	0.4676	0.1103	0.1103	0.1103	-0.0006	-0.0006	0.3573
Os01t0595900-01	0.5643	1	1	1	1	1	-0.4357	0	0
Os01t0596100-01	0.5619	0.1918	0.1923	0.1923	0.1923	0.1923	0.3696	-0.0005	0
Os01t0596300-01	0.1841	1	0.2442	0.2442	0.2442	0.2442	-0.0601	0.7558	0
Os01t0596700-01	0.1807	0.0863	0.0466	0.0466	0.0466	0.0466	0.1341	0.0397	0
Os01t0597400-00	0	1	1	1	1	1	-1	0	0
Os01t0597600-01	0.2741	1	0.1436	0.1436	0.1436	0.1436	0.1305	0.8564	0
Os01t0597800-01	0.1384	1	0.2995	0.2995	0.2995	0.2995	-0.1611	0.7005	0
Os01t0598200-01	0.201	0.2835	0.1974	0.111	0.111	0.111	0.09	0.1725	0.0864
Os01t0598400-01	0.0992	0.0992	0.248	0.302	0.302	0.302	-0.2028	-0.2028	-0.054
Os01t0598600-01	0.0782	1	0.3308	0.3308	0.3308	0.3308	-0.2526	0.6692	0
Os01t0600000-01	0.4771	0.3126	0.1474	0.1474	0.1474	0.1474	0.3297	0.1652	0
Os01t0600200-01	0.5217	0.1846	0.2168	0.2168	0.2168	0.2168	0.3049	-0.0322	0
Os01t0600300-02	0.5074	1	0.1989	0.0067	0.0067	0.0067	0.5007	0.9933	0.1922
Os01t0600900-02	0.1945	1	0.2213	0.2213	0.2213	0.2213	-0.0268	0.7787	0
Os01t0601625-00	1	1	0.1033	0.6402	0.6402	0.6402	0.3598	0.3598	-0.5369
Os01t0601651-01	0.6517	1	0.7567	1	1	1	-0.3483	0	-0.2433
Os01t0601675-01	1	1	1	0.032	0.032	0.032	0.968	0.968	0.968
Os01t0601700-01	0.8749	1	0.0262	0.3832	0.3832	0.3832	0.4917	0.6168	-0.357
Os01t0602200-01	1	1	1	1	1	1	0	0	0
Os01t0602400-01	0.3425	0.0599	0.3348	0.1778	0.1778	0.1778	0.1647	-0.1179	0.157
Os01t0602800-01	0.4691	0.3641	0.3185	0.3185	0.3185	0.3185	0.1506	0.0456	0
Os01t0603000-01	0.1553	0.1553	0.1951	0.0941	0.0941	0.0941	0.0612	0.0612	0.101
Os01t0603100-01	0.2778	1	1	1	1	1	-0.7222	0	0
Os01t0603200-02	1	0.5484	0.2615	0.2615	0.2615	0.2615	0.7385	0.2869	0
Os01t0603300-01	0.2434	0.2434	0.525	0.0668	0.0668	0.0668	0.1766	0.1766	0.4582
Os01t0603300-02	0.1325	0.1325	0.609	0.175	0.175	0.175	-0.0425	-0.0425	0.434
Os01t0603700-01	0.8097	1	0.5248	0.5248	0.5248	0.5248	0.2849	0.4752	0
Os01t0604100-01	0.7568	1	0.1588	0.5369	0.5369	0.5369	0.2199	0.4631	-0.3781
Os01t0604500-01	0.1776	1	0.5592	0.258	0.258	0.258	-0.0804	0.742	0.3012
Os01t0605300-01	0.637	0.0968	0.1581	0.1277	0.1277	0.1277	0.5093	-0.0309	0.0304
Os01t0605500-00	0.0862	0.0455	0.461	0.2865	0.2865	0.2865	-0.2003	-0.241	0.1745
Os01t0605650-01	0.7243	0.4447	0.444	0.444	0.444	0.444	0.2803	0.0007	0
Os01t0605700-01	0.1287	0.1287	0.3068	0.0854	0.0854	0.0854	0.0433	0.0433	0.2214
Os01t0606000-00	0.1635	0.1635	0.2478	0.1246	0.1246	0.1246	0.0389	0.0389	0.1232
Os01t0606133-00	0.1573	1	1	0.1757	0.1757	0.1757	-0.0184	0.8243	0.8243
Os01t0606166-01	1	1	0.1926	1	1	1	0	0	-0.8074
Os01t0606200-00	0	0	0.331	0.331	0.331	0.331	-0.331	-0.331	0
Os01t0606400-01	0.7779	0.842	0.5065	0.5065	0.5065	0.5065	0.2714	0.3355	0
Os01t0606900-01	0.3429	0.3429	0.5694	0.4017	0.4017	0.4017	-0.0588	-0.0588	0.1677
Os01t0607000-01	0.2065	1	0.7377	0.0275	0.0275	0.0275	0.179	0.9725	0.7102
Os01t0607100-00	0.1929	1	1	0.3394	0.3394	0.3394	-0.1465	0.6606	0.6606
Os01t0607200-01	0.3335	0.1127	0.3752	0.0414	0.0414	0.0414	0.2921	0.0713	0.3338
Os01t0607200-02	0.1224	0.3391	0.6492	0.5636	0.5636	0.5636	-0.4412	-0.2245	0.0856
Os01t0607300-01	0.3369	0.2756	0.558	0.2559	0.2559	0.2559	0.081	0.0197	0.3021
Os01t0607400-01	0.3017	0.0652	0.1079	0.1079	0.1079	0.1079	0.1938	-0.0427	0
Os01t0607900-01	0.1026	0.1026	0.1436	0.1436	0.1436	0.1436	-0.041	-0.041	0
Os01t0608101-00	1	1	0.7329	1	1	1	0	0	-0.2671
Os01t0608900-01	0.8956	0.8375	0.5443	0.5443	0.5443	0.5443	0.3513	0.2932	0
Os01t0609000-00	0.3422	0.011	0.0489	0.0489	0.0489	0.0489	0.2933	-0.0379	0
Os01t0609200-00	0.7498	0	0.1152	0.0815	0.0815	0.0815	0.6683	-0.0815	0.0337
Os01t0609900-02	0.6764	0.0789	0.1612	0.0727	0.0727	0.0727	0.6037	0.0062	0.0885
Os01t0610100-01	0.4644	0.3192	0.1853	0.1853	0.1853	0.1853	0.2791	0.1339	0
Os01t0610300-01	0.4608	0.1788	0.1991	0.0561	0.0561	0.0561	0.4047	0.1227	0.143
Os01t0610400-01	0.4198	0.2378	0.4444	0.1531	0.1531	0.1531	0.2667	0.0847	0.2913
Os01t0610500-01	0.1967	0.1593	0.426	0.2206	0.2206	0.2206	-0.0239	-0.0613	0.2054
Os01t0610600-01	0.4018	0.5004	0.284	0.284	0.284	0.284	0.1178	0.2164	0
Os01t0610700-01	0.6481	0.2224	0.2462	0.2462	0.2462	0.2462	0.4019	-0.0238	0
Os01t0611000-01	0.2011	0.2011	0.1732	0.1732	0.1732	0.1732	0.0279	0.0279	0
Os01t0611000-02	0.1448	0.1448	0.2378	0.2378	0.2378	0.2378	-0.093	-0.093	0
Os01t0611100-01	0.1752	0.1752	0.5175	0.2595	0.2595	0.2595	-0.0843	-0.0843	0.258
Os01t0611900-01	0.5495	0.1498	0.136	0.204	0.204	0.204	0.3455	-0.0542	-0.068
Os01t0611900-02	0.4808	0.0573	0.1727	0.2362	0.2362	0.2362	0.2446	-0.1789	-0.0635
Os01t0612200-01	0.4529	0.2979	0.2621	0.2621	0.2621	0.2621	0.1908	0.0358	0
Os01t0612700-01	0.9039	0.2829	0.2749	0.2749	0.2749	0.2749	0.629	0.008	0
Os01t0612700-02	0.8086	0.8064	0.7513	0.7513	0.7513	0.2049	0.0573	0.0551	0
Os01t0612800-01	0.6171	0.2377	0.6199	0.1347	0.1347	0.1347	0.4824	0.103	0.4852
Os01t0612900-01	0.3511	0.1298	0.452	0.4169	0.4169	0.4169	-0.0658	-0.2871	0.0351
Os01t0613100-00	0.005	1	0.1084	0.1084	0.1084	0.1084	-0.1034	0.8916	0
Os01t0613300-01	0.0939	0.0939	0.1571	0.1571	0.1571	0.1571	-0.0632	-0.0632	0
Os01t0613500-01	0.1284	0.1338	0.1194	0.1194	0.1194	0.1194	0.009	0.0144	0
Os01t0613800-01	0.123	0.0891	0.2088	0.2088	0.2088	0.2088	-0.0858	-0.1197	0
Os01t0613900-03	0.131	1	0.1687	0.0526	0.0526	0.0526	0.0784	0.9474	0.1161
Os01t0614300-01	0.0234	1	0.5837	1	1	1	-0.9766	0	-0.4163
Os01t0614500-01	0.2208	0.1321	0.1382	0.0165	0.0165	0.0165	0.2043	0.1156	0.1217
Os01t0614700-01	0.1765	0.1765	0.186	0.0913	0.0913	0.0913	0.0852	0.0852	0.0947
Os01t0614700-02	0.213	0.213	0.1883	0.1018	0.1018	0.1018	0.1112	0.1112	0.0865
Os01t0614900-01	0.5447	0.0504	0.1733	0.0058	0.0058	0.0058	0.5389	0.0446	0.1675
Os01t0615100-01	1	1	0.5862	1	1	1	0	0	-0.4138
Os01t0615200-01	0.0933	0.1079	0.1802	0.1802	0.1802	0.1802	-0.0869	-0.0723	0
Os01t0615300-01	0.1008	0.1008	0.278	0.1701	0.1701	0.1701	-0.0693	-0.0693	0.1079
Os01t0615300-02	0.0993	0.0993	0.2795	0.1717	0.1717	0.1717	-0.0724	-0.0724	0.1078
Os01t0615500-00	0.0019	1	0.1048	0.1048	0.1048	0.1048	-0.1029	0.8952	0
Os01t0616400-01	0.2312	1	0.0665	0.0665	0.0665	0.0665	0.1647	0.9335	0
Os01t0616400-02	0.2177	1	0.0801	0.0801	0.0801	0.0801	0.1376	0.9199	0
Os01t0616500-01	0.2351	1	0.5007	0.0422	0.0422	0.0422	0.1929	0.9578	0.4585
Os01t0616600-01	0.0998	1	0.4426	0.0392	0.0392	0.0392	0.0606	0.9608	0.4034
Os01t0616800-01	0.2061	1	0.3166	0.3166	0.3166	0.3166	-0.1105	0.6834	0
Os01t0616900-00	0.2316	0.0899	0.1281	0.0263	0.0263	0.0263	0.2053	0.0636	0.1018
Os01t0617500-01	0.3188	0.1192	0.067	0.067	0.067	0.067	0.2518	0.0522	0
Os01t0617700-01	0.2044	0.0807	0.1579	0.0469	0.0469	0.0469	0.1575	0.0338	0.111
Os01t0617800-01	0.4587	0.3172	0.3222	0.0949	0.0949	0.0949	0.3638	0.2223	0.2273
Os01t0617900-01	0.1226	0.1226	0.332	0.0198	0.0198	0.0198	0.1028	0.1028	0.3122
Os01t0617900-02	0.1043	0.1043	0.351	0.0413	0.0413	0.0413	0.063	0.063	0.3097
Os01t0617900-03	0.0924	0.0924	0.359	0.0504	0.0504	0.0504	0.042	0.042	0.3086
Os01t0618000-01	0.1069	1	0.8764	0.2572	0.2572	0.2572	-0.1503	0.7428	0.6192
Os01t0618100-01	0.1681	1	0.5582	0.1393	0.1393	0.1393	0.0288	0.8607	0.4189
Os01t0618200-01	0.0817	0.2802	0.3026	0.3026	0.3026	0.3026	-0.2209	-0.0224	0
Os01t0618300-01	0.0426	1	1	0.3258	0.3258	0.3258	-0.2832	0.6742	0.6742
Os01t0618400-01	0.4601	0.1211	0.0229	0.0229	0.0229	0.0229	0.4372	0.0982	0
Os01t0618500-01	0.4776	0.1206	0.1365	0.1365	0.1365	0.1365	0.3411	-0.0159	0
Os01t0619000-01	0.2684	0.2348	0.0629	0.0629	0.0629	0.0629	0.2055	0.1719	0
Os01t0619000-02	0.2391	0.2375	0.0816	0.0816	0.0816	0.0816	0.1575	0.1559	0
Os01t0620100-01	0.2425	0.0718	0.3231	0.0566	0.0566	0.0566	0.1859	0.0152	0.2665
Os01t0620800-01	0.1085	1	0.2666	0.2666	0.2666	0.2666	-0.1581	0.7334	0
Os01t0621300-01	0.684	0.1982	0.2844	0.248	0.248	0.248	0.436	-0.0498	0.0364
Os01t0621600-01	0.1205	0.4179	0.378	0.378	0.378	0.378	-0.2575	0.0399	0
Os01t0621700-01	0.2271	0.1499	0.3094	0.3094	0.3094	0.3094	-0.0823	-0.1595	0
Os01t0621900-01	0.8849	0.204	0.0407	0.0407	0.0407	0.0407	0.8442	0.1633	0
Os01t0621900-02	0.8795	0.1798	0.0658	0.0658	0.0658	0.0658	0.8137	0.114	0
Os01t0621900-03	0.8753	0.1616	0.0844	0.0844	0.0844	0.0844	0.7909	0.0772	0
Os01t0622066-00	0.3038	0.7025	0.7165	0.9146	0.9146	0.9146	-0.6108	-0.2121	-0.1981
Os01t0622300-01	0.3752	0.128	0.4949	0.4949	0.4949	0.122	-0.1197	-0.3669	0
Os01t0622400-00	0.1638	1	1	1	1	1	-0.8362	0	0
Os01t0622600-01	0.1585	0.1342	0.065	0.065	0.065	0.065	0.0935	0.0692	0
Os01t0622700-01	0.306	0.2838	0.1361	0.1361	0.1361	0.1361	0.1699	0.1477	0
Os01t0622700-02	0.2889	0.2664	0.1545	0.1545	0.1545	0.1545	0.1344	0.1119	0
Os01t0623000-00	0	1	0.1073	0.1073	0.1073	0.1073	-0.1073	0.8927	0
Os01t0623200-01	0.1277	0.3568	0.371	0.371	0.371	0.371	-0.2433	-0.0142	0
Os01t0623500-01	0.2976	1	0.2081	0.124	0.124	0.124	0.1736	0.876	0.0841
Os01t0623600-01	0.1594	0.1179	0.1908	0.2197	0.2197	0.2197	-0.0603	-0.1018	-0.0289
Os01t0624000-01	0.8043	0.1312	0.1181	0.1181	0.1181	0.1181	0.6862	0.0131	0
Os01t0624000-02	0.8024	0.1259	0.1234	0.1234	0.1234	0.1234	0.679	0.0025	0
Os01t0624700-01	0.1397	0.1397	0.2016	0.2016	0.2016	0.2016	-0.0619	-0.0619	0
Os01t0625300-01	0.3563	0.2127	0.1592	0.1592	0.1592	0.1592	0.1971	0.0535	0
Os01t0625900-01	0.1188	1	0.2218	0.2218	0.2218	0.2218	-0.103	0.7782	0
Os01t0626400-01	0.1337	0.1337	0.2147	0.2147	0.2147	0.2147	-0.081	-0.081	0
Os01t0626900-01	0.8749	1	0.1308	0.1308	0.1308	0.1308	0.7441	0.8692	0
Os01t0627400-01	0.5926	0.0722	0.23	0.1525	0.1525	0.1525	0.4401	-0.0803	0.0775
Os01t0627500-01	0.5862	0.0769	0.2813	0.2813	0.2813	0.2813	0.3049	-0.2044	0
Os01t0627600-01	0.3581	0.2256	0.0716	0.0716	0.0716	0.0716	0.2865	0.154	0
Os01t0627701-01	1	1	1	1	1	1	0	0	0
Os01t0628700-01	0.1236	0.1236	0.2138	0.1053	0.1053	0.1053	0.0183	0.0183	0.1085
Os01t0628900-01	0.0494	0.2492	0.1796	0.0288	0.0288	0.0288	0.0206	0.2204	0.1508
Os01t0629600-01	0.0317	1	0.5914	0.5914	0.5914	0.5914	-0.5597	0.4086	0
Os01t0629900-01	0.5164	0.1995	0.1314	0.1314	0.1314	0.1314	0.385	0.0681	0
Os01t0630200-00	0	1	1	1	1	1	-1	0	0
Os01t0630300-01	0.3155	1	0.1767	0.1767	0.1767	0.1767	0.1388	0.8233	0
Os01t0631100-01	0.6756	0.1912	0.4279	0.0515	0.0515	0.0515	0.6241	0.1397	0.3764
Os01t0631400-01	0.3115	0.3115	0.3055	0.3055	0.3055	0.3055	0.006	0.006	0
Os01t0631500-01	0.2057	0.2057	0.2529	0.2529	0.2529	0.2529	-0.0472	-0.0472	0
Os01t0631700-01	0.6596	0.1847	0.1117	0.1117	0.1117	0.1117	0.5479	0.073	0
Os01t0631800-01	0.5914	1	0.1374	0.1374	0.1374	0.1374	0.454	0.8626	0
Os01t0631900-00	0.2355	0.0079	0.2626	0.2626	0.2626	0.2626	-0.0271	-0.2547	0
Os01t0632000-01	0.4155	1	1	0.1487	0.1487	0.1487	0.2668	0.8513	0.8513
Os01t0632100-01	1	1	0.1442	1	1	1	0	0	-0.8558
Os01t0632700-01	0.3318	0.1802	0.0471	0.0471	0.0471	0.0471	0.2847	0.1331	0
Os01t0633000-01	0.2941	1	0.2475	0.2475	0.2475	0.2475	0.0466	0.7525	0
Os01t0633100-01	0.2973	0.2092	0.2393	0.2393	0.2393	0.2393	0.058	-0.0301	0
Os01t0633200-01	0.7205	0.1448	0.2361	0.2361	0.2361	0.2361	0.4844	-0.0913	0
Os01t0633500-01	0.2632	1	1	0.3023	0.3023	0.3023	-0.0391	0.6977	0.6977
Os01t0633900-01	0.5558	1	0.278	0.278	0.278	0.278	0.2778	0.722	0
Os01t0635000-00	0.0647	1	1	1	1	1	-0.9353	0	0
Os01t0635200-01	0.3299	1	0.4781	1	1	1	-0.6701	0	-0.5219
Os01t0635400-01	0.1184	0.1184	0.2893	0.0762	0.0762	0.0762	0.0422	0.0422	0.2131
Os01t0636400-01	0.1274	0.1274	0.0862	0.0862	0.0862	0.0862	0.0412	0.0412	0
Os01t0636500-01	0.2868	0.1787	0.2532	0.2532	0.2532	0.2532	0.0336	-0.0745	0
Os01t0636600-01	0.741	1	0.6375	0.634	0.634	0.634	0.107	0.366	0.0035
Os01t0636700-01	0.5505	0.3793	0.06	0.06	0.06	0.06	0.4905	0.3193	0
Os01t0637500-00	0.8682	1	0.6325	0.6325	0.6325	0.6325	0.2357	0.3675	0
Os01t0637600-01	0.1363	0.1253	0.4032	0.1707	0.1707	0.1707	-0.0344	-0.0454	0.2325
Os01t0637800-00	0.0984	0.0984	0.2421	0.2421	0.2421	0.2421	-0.1437	-0.1437	0
Os01t0638000-01	0.1243	1	0.1414	0.1414	0.1414	0.1414	-0.0171	0.8586	0
Os01t0638600-01	0.028	1	0.1153	0.1153	0.1153	0.1153	-0.0873	0.8847	0
Os01t0639200-01	0.1912	0.1912	0.1156	0.1704	0.1704	0.1704	0.0208	0.0208	-0.0548
Os01t0639900-01	0.1744	0.3767	0.6495	0.1329	0.1329	0.1329	0.0415	0.2438	0.5166
Os01t0640800-01	0.4598	0.2767	0.0604	0.0604	0.0604	0.0604	0.3994	0.2163	0
Os01t0641000-01	0.1932	0.3484	0.4587	0.019	0.019	0.019	0.1742	0.3294	0.4397
Os01t0641100-01	0.2294	1	0.5655	0.0489	0.0489	0.0489	0.1805	0.9511	0.5166
Os01t0642000-01	0.3241	0.2583	0.4941	0.4486	0.4486	0.1987	-0.1245	-0.1903	0.0455
Os01t0642200-01	1	1	0.4922	0.4922	0.4922	0.4922	0.5078	0.5078	0
Os01t0642600-00	0.0741	1	0.3352	0.3352	0.3352	0.3352	-0.2611	0.6648	0
Os01t0642900-01	0.1932	0.1876	0.1339	0.1339	0.1339	0.1339	0.0593	0.0537	0
Os01t0643300-01	0.1389	0.1389	0.1274	0.1274	0.1274	0.1274	0.0115	0.0115	0
Os01t0643600-00	0.3685	1	0.3197	0.5897	0.5897	0.5897	-0.2212	0.4103	-0.27
Os01t0643900-01	0.1571	1	1	0.1048	0.1048	0.1048	0.0523	0.8952	0.8952
Os01t0644000-01	0.5213	0.2362	0.1648	0.1648	0.1648	0.1648	0.3565	0.0714	0
Os01t0644000-02	0.6485	0.1812	0.2201	0.2201	0.2201	0.2201	0.4284	-0.0389	0
Os01t0644500-00	0.1784	0.1647	0.3481	0.3481	0.3481	0.3481	-0.1697	-0.1834	0
Os01t0644900-01	0.2116	1	0.2747	0.2747	0.2747	0.2747	-0.0631	0.7253	0
Os01t0645000-01	0.1258	0.1282	0.1898	0.1898	0.1898	0.1898	-0.064	-0.0616	0
Os01t0645200-02	0.1299	0.1985	0.1304	0.1304	0.1304	0.1304	-0.0005	0.0681	0
Os01t0645200-03	0.2055	0.1238	0.2049	0.2049	0.2049	0.2049	0.0006	-0.0811	0
Os01t0645400-02	0.1243	0	0.1576	0.2275	0.2275	0.2275	-0.1032	-0.2275	-0.0699
Os01t0645900-01	0.0911	1	1	0.3612	0.3612	0.3612	-0.2701	0.6388	0.6388
Os01t0646300-01	0.095	1	0.2106	0.2106	0.2106	0.2106	-0.1156	0.7894	0
Os01t0646700-01	0.9416	0.4725	0.1029	0.1029	0.1029	0.1029	0.8387	0.3696	0
Os01t0647000-01	0.1286	0.1286	0.2565	0.2197	0.2197	0.2197	-0.0911	-0.0911	0.0368
Os01t0647100-01	0.2874	0.0558	0.6225	0.1724	0.1724	0.1724	0.115	-0.1166	0.4501
Os01t0647700-01	0.5217	0.127	0.1082	0.1576	0.1576	0.1576	0.3641	-0.0306	-0.0494
Os01t0648500-01	0.33	0.33	0.5804	0.0325	0.0325	0.0325	0.2975	0.2975	0.5479
Os01t0648600-00	0.0098	1	0.2529	0.2529	0.2529	0.2529	-0.2431	0.7471	0
Os01t0648700-01	0.2311	0.2311	0.1021	0.6217	0.6217	0.6217	-0.3906	-0.3906	-0.5196
Os01t0649000-01	0.291	0.101	0.1139	0.0341	0.0341	0.0341	0.2569	0.0669	0.0798
Os01t0649100-01	0.1439	0.1439	0.1866	0.1866	0.1866	0.1866	-0.0427	-0.0427	0
Os01t0649100-02	0.1112	0.1112	0.2185	0.2185	0.2185	0.2185	-0.1073	-0.1073	0
Os01t0649400-00	0.3577	0.1413	1	0.4643	0.4643	0.4643	-0.1066	-0.323	0.5357
Os01t0649900-01	0.4006	0.0747	0.0583	0.0583	0.0583	0.0583	0.3423	0.0164	0
Os01t0651000-01	0.0995	1	0.3435	0.3435	0.3435	0.3435	-0.244	0.6565	0
Os01t0651500-00	0.0134	1	0.496	0.7871	0.7871	0.7871	-0.7737	0.2129	-0.2911
Os01t0651800-01	0.1103	0.1103	0.0605	0.0605	0.0605	0.0605	0.0498	0.0498	0
Os01t0652100-01	0.3855	1	0.2764	0.2764	0.2764	0.2764	0.1091	0.7236	0
Os01t0652700-00	0.0627	1	1	1	1	1	-0.9373	0	0
Os01t0652800-01	0.1779	0.1779	0.133	0.133	0.133	0.133	0.0449	0.0449	0
Os01t0653200-01	0.0641	1	0.2144	0.2144	0.2144	0.2144	-0.1503	0.7856	0
Os01t0653300-00	0	1	0.6783	0.6783	0.6783	0.6783	-0.6783	0.3217	0
Os01t0653700-01	0.4036	0.3743	0.4444	0.3259	0.3259	0.3259	0.0777	0.0484	0.1185
Os01t0653700-02	0.5159	0.2388	0.3883	0.232	0.232	0.232	0.2839	0.0068	0.1563
Os01t0653800-02	0.581	0.0292	0.0138	0.0138	0.0138	0.0138	0.5672	0.0154	0
Os01t0654100-01	0.1743	0.1914	0.0574	0.0574	0.0574	0.0574	0.1169	0.134	0
Os01t0654500-01	0.2818	0.1528	0.3885	0.228	0.228	0.228	0.0538	-0.0752	0.1605
Os01t0655400-01	0.7856	0.4817	0.27	0.27	0.27	0.27	0.5156	0.2117	0
Os01t0655400-02	0.852	0.3421	0.5209	0.5209	0.5209	0.5209	0.3311	-0.1788	0
Os01t0655400-03	0.7325	1	0.2813	0.2813	0.2813	0.2813	0.4512	0.7187	0
Os01t0655500-01	0.2943	1	0.4639	0.4639	0.4639	0.4639	-0.1696	0.5361	0
Os01t0656200-01	0.1997	0.1131	0.3282	0.2074	0.2074	0.2074	-0.0077	-0.0943	0.1208
Os01t0656300-00	0	1	0.572	0.572	0.572	0.572	-0.572	0.428	0
Os01t0656400-00	0.1162	0.0864	0.4906	0.4906	0.4906	0.4906	-0.3744	-0.4042	0
Os01t0656900-01	0.5731	0.1056	0.0291	0.0291	0.0291	0.0291	0.544	0.0765	0
Os01t0657000-01	0.5616	1	1	1	1	1	-0.4384	0	0
Os01t0657100-01	0.0687	1	1	1	0.0687	0.0687	-0.9313	0	0
Os01t0657801-00	0.7136	1	0.1192	1	1	1	-0.2864	0	-0.8808
Os01t0658500-02	0.5011	1	0.762	0.1524	0.1524	0.1524	0.3487	0.8476	0.6096
Os01t0658700-01	0.331	0.3281	0.1295	0.1804	0.1804	0.1804	0.1506	0.1477	-0.0509
Os01t0658700-02	0.2862	0.2833	0.1793	0.1322	0.1322	0.1322	0.154	0.1511	0.0471
Os01t0658900-01	0.1908	0.1758	0.3048	0.1915	0.1915	0.1915	-0.0007	-0.0157	0.1133
Os01t0659200-01	0.3163	0.3869	0.4211	0.4211	0.4211	0.4211	-0.1048	-0.0342	0
Os01t0659800-01	0.2062	1	0.0206	0.0206	0.0206	0.0206	0.1856	0.9794	0
Os01t0659900-01	0.7563	0.2313	0.0921	0.0921	0.0921	0.0921	0.6642	0.1392	0
Os01t0660000-01	1	1	1	0.1401	0.1401	0.1401	0.8599	0.8599	0.8599
Os01t0660100-01	0.6695	1	0.1929	1	1	1	-0.3305	0	-0.8071
Os01t0660200-01	0.1541	1	0.0735	0.0735	0.0735	0.0735	0.0806	0.9265	0
Os01t0660400-01	1	1	1	1	1	1	0	0	0
Os01t0660700-01	0.0889	1	0.0906	0.0906	0.0906	0.0906	-0.0017	0.9094	0
Os01t0660800-01	0.2486	1	0.1154	0.1154	0.1154	0.1154	0.1332	0.8846	0
Os01t0660900-00	0.4917	0.0644	0.4848	0.2905	0.2905	0.2905	0.2012	-0.2261	0.1943
Os01t0661400-01	0.3522	0.2381	0.1734	0.1086	0.1086	0.1086	0.2436	0.1295	0.0648
Os01t0662600-01	0.235	0.235	0.7155	0.3402	0.3402	0.3402	-0.1052	-0.1052	0.3753
Os01t0662600-02	0.265	0.265	0.6995	0.3116	0.3116	0.3116	-0.0466	-0.0466	0.3879
Os01t0662700-01	0.1902	0.4635	0.5486	0.0324	0.0324	0.0324	0.1578	0.4311	0.5162
Os01t0662800-00	0.0082	0.0082	0.2851	0.2851	0.2851	0.2851	-0.2769	-0.2769	0
Os01t0663051-00	0.5846	1	0.364	1	1	1	-0.4154	0	-0.636
Os01t0663400-01	0.1007	0.0851	0.2251	0.0403	0.0403	0.0403	0.0604	0.0448	0.1848
Os01t0663400-02	0.1835	0.1485	0.2931	0.1423	0.1423	0.1423	0.0412	0.0062	0.1508
Os01t0663500-01	0.1935	0.1935	0.3783	0.2868	0.2868	0.2868	-0.0933	-0.0933	0.0915
Os01t0663800-01	0.715	0.0915	0.189	0.1175	0.1175	0.1175	0.5975	-0.026	0.0715
Os01t0664100-01	0.6437	1	0.4214	0.3789	0.3789	0.3789	0.2648	0.6211	0.0425
Os01t0664200-01	0.7446	0.237	0.417	0.2496	0.2496	0.2496	0.495	-0.0126	0.1674
Os01t0664200-02	0.734	0.2148	0.4362	0.2715	0.2715	0.2715	0.4625	-0.0567	0.1647
Os01t0664500-01	0.8185	0.3906	0.2791	0.2791	0.2791	0.2791	0.5394	0.1115	0
Os01t0664500-03	0.812	0.34	0.2631	0.2631	0.2631	0.2631	0.5489	0.0769	0
Os01t0665300-02	0.6271	0.2437	0.0936	0.0936	0.0936	0.0936	0.5335	0.1501	0
Os01t0665400-01	0.3391	0.1465	0.2803	0.4736	0.4736	0.4736	-0.1345	-0.3271	-0.1933
Os01t0665900-00	0.0691	1	1	0.4471	0.4471	0.4471	-0.378	0.5529	0.5529
Os01t0666000-01	0.2697	0.2697	0.7059	0.0678	0.0678	0.0678	0.2019	0.2019	0.6381
Os01t0666200-01	0.2789	0.2789	0.532	0.1088	0.1088	0.1088	0.1701	0.1701	0.4232
Os01t0666500-01	0.5853	0.1492	0.6064	0.1941	0.1941	0.1941	0.3912	-0.0449	0.4123
Os01t0666600-00	0.303	1	0.3033	0.1497	0.1497	0.1497	0.1533	0.8503	0.1536
Os01t0667000-00	0.0973	1	0.4955	0.0962	0.0962	0.0962	0.0011	0.9038	0.3993
Os01t0667100-01	0.2896	0.2375	0.456	0.2305	0.2305	0.2305	0.0591	0.007	0.2255
Os01t0667200-01	0.2347	0.2347	0.186	0.186	0.186	0.186	0.0487	0.0487	0
Os01t0667200-02	0.0933	0.0933	0.3219	0.3219	0.3219	0.3219	-0.2286	-0.2286	0
Os01t0667600-01	0.1828	0.1828	0.2519	0.2519	0.2519	0.2519	-0.0691	-0.0691	0
Os01t0667700-01	0.7749	0.1988	0.4259	0.4259	0.4259	0.4259	0.349	-0.2271	0
Os01t0667700-02	0.7728	0.1921	0.4305	0.4305	0.4305	0.4305	0.3423	-0.2384	0
Os01t0667700-04	0.781	0.1746	0.4462	0.4462	0.4462	0.4462	0.3348	-0.2716	0
Os01t0667900-01	0.3746	1	0.531	0.531	0.531	0.531	-0.1564	0.469	0
Os01t0668000-01	0.3499	0.4045	0.3284	0.3284	0.3284	0.3284	0.0215	0.0761	0
Os01t0668000-02	0.3378	0.3927	0.3408	0.3408	0.3408	0.3408	-0.003	0.0519	0
Os01t0668100-01	0.1659	1	0.362	0.362	0.362	0.362	-0.1961	0.638	0
Os01t0668300-01	1	0.1742	0.1738	0.1738	0.1738	0.1738	0.8262	0.0004	0
Os01t0668600-00	1	1	0.3415	0.3415	0.3415	0.3415	0.6585	0.6585	0
Os01t0669100-01	0.0648	1	0.4672	0.4672	0.4672	0.4672	-0.4024	0.5328	0
Os01t0669100-02	0.0347	1	0.4905	0.4905	0.4905	0.4905	-0.4558	0.5095	0
Os01t0670100-01	0.0477	1	1	1	1	1	-0.9523	0	0
Os01t0670600-01	0.8789	1	0.0943	0.0943	0.0943	0.0943	0.7846	0.9057	0
Os01t0670800-02	0.5682	0.1098	0.0531	0.0236	0.0236	0.0236	0.5446	0.0862	0.0295
Os01t0672166-00	0.3494	1	0.3974	0.0833	0.0833	0.0833	0.2661	0.9167	0.3141
Os01t0672400-01	0.4543	0.2993	0.4888	0.2846	0.2846	0.2846	0.1697	0.0147	0.2042
Os01t0672400-03	0.452	0.296	0.4916	0.2879	0.2879	0.2879	0.1641	0.0081	0.2037
Os01t0672400-04	0.3983	0.2192	0.5515	0.3615	0.3615	0.3615	0.0368	-0.1423	0.19
Os01t0672500-01	0.9298	0.5942	0.6011	0.5729	0.5729	0.5729	0.3569	0.0213	0.0282
Os01t0673300-01	0.166	1	1	0.1693	0.1693	0.1693	-0.0033	0.8307	0.8307
Os01t0673400-00	0.0592	1	0.9141	1	1	1	-0.9408	0	-0.0859
Os01t0673500-01	0.378	0.152	0.6035	0.0342	0.0342	0.0342	0.3438	0.1178	0.5693
Os01t0673600-01	0.3176	0.3176	0.7274	0.3848	0.3848	0.3848	-0.0672	-0.0672	0.3426
Os01t0674000-01	0.1573	1	0.178	0.178	0.178	0.178	-0.0207	0.822	0
Os01t0674150-01	1	0.2538	0.1839	0.1839	0.1839	0.1839	0.8161	0.0699	0
Os01t0674500-01	0.5267	0.1574	0.3141	0.2074	0.2074	0.2074	0.3193	-0.05	0.1067
Os01t0674500-02	0.5022	0.1246	0.3438	0.2391	0.2391	0.2391	0.2631	-0.1145	0.1047
Os01t0674700-00	0.478	0.0005	0.1851	0.0658	0.0658	0.0658	0.4122	-0.0653	0.1193
Os01t0675100-01	0.2232	1	0.7652	0.7652	0.7652	0.7652	-0.542	0.2348	0
Os01t0675500-01	0.9683	0.3869	0.288	0.288	0.288	0.288	0.6803	0.0989	0
Os01t0675700-01	0.2027	1	0.5377	0.5377	0.5377	0.5377	-0.335	0.4623	0
Os01t0675700-02	0.1656	1	0.5644	0.5644	0.5644	0.5644	-0.3988	0.4356	0
Os01t0676200-01	0.1578	1	0.3788	0.3788	0.3788	0.3788	-0.221	0.6212	0
Os01t0676200-02	0.1388	1	0.3953	0.3953	0.3953	0.3953	-0.2565	0.6047	0
Os01t0676900-01	0.3131	0.2875	0.6139	0.3561	0.3561	0.3561	-0.043	-0.0686	0.2578
Os01t0677000-01	0.03	1	1	1	1	1	-0.97	0	0
Os01t0677900-01	0.7521	1	0.2056	0.2056	0.2056	0.2056	0.5465	0.7944	0
Os01t0678000-00	1	1	0.1195	0.1195	0.1195	0.1195	0.8805	0.8805	0
Os01t0678500-01	0.1638	0.1017	0.1751	0.1309	0.1309	0.1309	0.0329	-0.0292	0.0442
Os01t0678600-01	0.213	0.2671	0.1615	0.1615	0.1615	0.1615	0.0515	0.1056	0
Os01t0678800-01	0.1971	1	0.5827	0.5827	0.5827	0.5827	-0.3856	0.4173	0
Os01t0679600-01	0.1716	0.1716	0.6587	0.2079	0.2079	0.2079	-0.0363	-0.0363	0.4508
Os01t0679600-02	0.2136	0.2136	0.6443	0.1662	0.1662	0.1662	0.0474	0.0474	0.4781
Os01t0679700-02	0.3381	0.3381	0.4559	0.3562	0.3562	0.3562	-0.0181	-0.0181	0.0997
Os01t0679900-01	0.7263	0.2136	0.187	0.1555	0.1555	0.1555	0.5708	0.0581	0.0315
Os01t0680200-01	0.1528	1	0.305	0.305	0.305	0.305	-0.1522	0.695	0
Os01t0680500-01	0.7648	1	0.8953	0.7174	0.7174	0.7174	0.0474	0.2826	0.1779
Os01t0680600-02	0.1792	1	0.3027	0.3027	0.3027	0.3027	-0.1235	0.6973	0
Os01t0680700-01	0.4571	1	0.5226	0.4212	0.4212	0.4212	0.0359	0.5788	0.1014
Os01t0680900-01	0.4311	0.1751	0.2196	0.2196	0.2196	0.2196	0.2115	-0.0445	0
Os01t0681000-01	0.2162	1	0.1996	0.1673	0.1673	0.1673	0.0489	0.8327	0.0323
Os01t0681200-01	0.1674	0.1204	0.1277	0.1277	0.1277	0.1277	0.0397	-0.0073	0
Os01t0681200-02	0.1328	0.0854	0.1372	0.1372	0.1372	0.1372	-0.0044	-0.0518	0
Os01t0681332-01	1	1	1	1	1	1	0	0	0
Os01t0681400-01	0.4423	0.1739	0.0538	0.0538	0.0538	0.0538	0.3885	0.1201	0
Os01t0681600-02	0.366	0.0558	0.3751	0.0383	0.0383	0.0383	0.3277	0.0175	0.3368
Os01t0683100-01	0.5866	0.128	0.2824	0.2824	0.2824	0.2824	0.3042	-0.1544	0
Os01t0683400-01	0.2037	0.0737	0.2406	0.1959	0.1959	0.1959	0.0078	-0.1222	0.0447
Os01t0683700-01	0.0947	0.0986	0.1789	0.1789	0.1789	0.1789	-0.0842	-0.0803	0
Os01t0684200-01	0.356	0.2187	0.1298	0.1298	0.1298	0.1298	0.2262	0.0889	0
Os01t0684900-01	0.384	0.1546	0.202	0.1215	0.1215	0.1215	0.2625	0.0331	0.0805
Os01t0685200-01	0.1872	0.1277	0.6996	0.6173	0.6173	0.6173	-0.4301	-0.4896	0.0823
Os01t0685800-01	0.1499	0.0759	0.2641	0.0425	0.0425	0.0425	0.1074	0.0334	0.2216
Os01t0685800-02	0.1687	0.1489	0.352	0.1388	0.1388	0.1388	0.0299	0.0101	0.2132
Os01t0685900-01	0.4707	0.2999	0.2731	0.2704	0.2704	0.2704	0.2003	0.0295	0.0027
Os01t0685900-02	0.458	0.2848	0.2528	0.2477	0.2477	0.2477	0.2103	0.0371	0.0051
Os01t0686000-01	0.1674	1	0.4617	0.4617	0.4617	0.4617	-0.2943	0.5383	0
Os01t0686200-01	0.1014	1	0.1765	0.1765	0.1765	0.1765	-0.0751	0.8235	0
Os01t0686300-01	0.1337	1	0.0671	0.0671	0.0671	0.0671	0.0666	0.9329	0
Os01t0686800-01	0.212	1	0.4599	0.2134	0.2134	0.2134	-0.0014	0.7866	0.2465
Os01t0686800-02	0.2343	1	0.4341	0.1824	0.1824	0.1824	0.0519	0.8176	0.2517
Os01t0687150-00	0.3647	1	1	1	1	1	-0.6353	0	0
Os01t0687400-01	0.1322	1	0.1926	0.1926	0.1926	0.1926	-0.0604	0.8074	0
Os01t0687500-01	0.2215	0.1728	0.1222	0.0608	0.0608	0.0608	0.1607	0.112	0.0614
Os01t0687600-01	0.1408	0.1408	0.1683	0.105	0.105	0.105	0.0358	0.0358	0.0633
Os01t0687700-01	0.5443	0.1245	0.3717	0.3717	0.3717	0.3717	0.1726	-0.2472	0
Os01t0687800-00	0.2119	0.0075	0.6217	0.2018	0.2018	0.2018	0.0101	-0.1943	0.4199
Os01t0688200-01	0.1769	1	0.2073	0.0702	0.0702	0.0702	0.1067	0.9298	0.1371
Os01t0688300-00	0.0587	1	0.3807	0.3807	0.3807	0.3807	-0.322	0.6193	0
Os01t0688600-01	0.2702	0.1827	0.5149	0.0324	0.0324	0.0324	0.2378	0.1503	0.4825
Os01t0688600-02	0.2482	0.2082	0.532	0.0149	0.0149	0.0149	0.2333	0.1933	0.5171
Os01t0688900-00	0.05	1	0.1633	0.1633	0.1633	0.1633	-0.1133	0.8367	0
Os01t0689000-01	0.2411	1	0.3251	0.3251	0.3251	0.3251	-0.084	0.6749	0
Os01t0689451-02	0.6784	0.3977	0.5127	0.3406	0.3406	0.3406	0.3378	0.0571	0.1721
Os01t0689600-01	0.2738	1	0.1464	0.1464	0.1464	0.1464	0.1274	0.8536	0
Os01t0689800-01	0.4331	1	0.4092	0.2041	0.2041	0.2041	0.229	0.7959	0.2051
Os01t0689900-02	0.4509	1	0.6408	0.6161	0.6161	0.6161	-0.1652	0.3839	0.0247
Os01t0689900-03	0.0718	1	0.7492	0.7378	0.7378	0.7378	-0.666	0.2622	0.0114
Os01t0690600-01	0.6355	1	0.2899	0.0088	0.0088	0.0088	0.6267	0.9912	0.2811
Os01t0690800-01	0.9357	1	0.6379	0.6379	0.6379	0.6379	0.2978	0.3621	0
Os01t0690900-00	0	1	0.9274	0.9274	0.9274	0.9274	-0.9274	0.0726	0
Os01t0691300-01	0.1812	1	0.7881	1	1	1	-0.8188	0	-0.2119
Os01t0691400-00	1	1	0.5917	0.1224	0.1224	0.1224	0.8776	0.8776	0.4693
Os01t0691500-01	0.2899	0.1777	0.4481	0.07	0.07	0.07	0.2199	0.1077	0.3781
Os01t0691500-02	0.3204	0.2019	0.4681	0.0942	0.0942	0.0942	0.2262	0.1077	0.3739
Os01t0691700-01	0.2212	0.2212	0.3407	0.3407	0.3407	0.3407	-0.1195	-0.1195	0
Os01t0692100-01	0.2353	1	0.3638	0.3638	0.3638	0.3638	-0.1285	0.6362	0
Os01t0692400-01	0.3344	1	1	0.1304	0.1304	0.1304	0.204	0.8696	0.8696
Os01t0692600-01	0.6064	0.1114	0.3165	0.1449	0.1449	0.1449	0.4615	-0.0335	0.1716
Os01t0693300-01	0.5155	0.3591	0.0979	0.0979	0.0979	0.0979	0.4176	0.2612	0
Os01t0693400-01	0.1293	1	0.5038	0.5038	0.5038	0.5038	-0.3745	0.4962	0
Os01t0693900-01	0.2227	0.2328	0.2849	0.2849	0.2849	0.2849	-0.0622	-0.0521	0
Os01t0693900-02	0.2576	0.247	0.271	0.271	0.271	0.271	-0.0134	-0.024	0
Os01t0694000-01	0.647	0.4019	0.5788	0.4825	0.4825	0.4825	0.1645	-0.0806	0.0963
Os01t0694100-01	0.9911	0.2927	0.1549	0.0405	0.0405	0.0405	0.9506	0.2522	0.1144
Os01t0694200-01	0.3208	0.2983	0.1808	0.1808	0.1808	0.1808	0.14	0.1175	0
Os01t0694400-00	1	0.8681	0.3276	0.3276	0.3276	0.3276	0.6724	0.5405	0
Os01t0695700-00	0.9	0.002	0.3566	0.2091	0.2091	0.2091	0.6909	-0.2071	0.1475
Os01t0695900-01	0.1092	0.1092	0.2556	0.2556	0.2556	0.2556	-0.1464	-0.1464	0
Os01t0696100-00	1	0.5467	0.5447	0.5447	0.5447	0.5447	0.4553	0.002	0
Os01t0696500-01	1	1	0.5346	1	1	1	0	0	-0.4654
Os01t0696800-01	0.1042	1	0.0639	0.0639	0.0639	0.0639	0.0403	0.9361	0
Os01t0697100-01	0.0849	1	0.2712	0.2712	0.2712	0.2712	-0.1863	0.7288	0
Os01t0698100-01	0.695	0.1531	0.1172	0.1172	0.1172	0.1172	0.5778	0.0359	0
Os01t0698200-00	0.1474	1	1	1	1	1	-0.8526	0	0
Os01t0698300-01	0.8068	0.2459	0.1663	0.1663	0.1663	0.1663	0.6405	0.0796	0
Os01t0698300-02	0.8977	0.0841	0.0406	0.0406	0.0406	0.0406	0.8571	0.0435	0
Os01t0698900-00	0.4064	0	0.258	0.2465	0.2465	0.2465	0.1599	-0.2465	0.0115
Os01t0699500-01	0.0675	1	1	0.1844	0.1844	0.1844	-0.1169	0.8156	0.8156
Os01t0699900-01	0.3857	0.3385	0.3044	0.3044	0.3044	0.3044	0.0813	0.0341	0
Os01t0700000-01	0.269	0.162	0.7993	0.2729	0.2729	0.2729	-0.0039	-0.1109	0.5264
Os01t0700000-02	0.3288	0.2508	0.7742	0.211	0.211	0.211	0.1178	0.0398	0.5632
Os01t0700100-01	0.252	0.252	0.8057	0.4262	0.4262	0.4262	-0.1742	-0.1742	0.3795
Os01t0700500-01	0.2793	1	1	1	1	1	-0.7207	0	0
Os01t0700500-02	0.3026	1	1	1	1	1	-0.6974	0	0
Os01t0700900-02	0.0646	1	0.1806	0.1806	0.1806	0.1806	-0.116	0.8194	0
Os01t0701400-01	0.0847	1	1	1	1	1	-0.9153	0	0
Os01t0701500-01	0	1	0.3161	0.3161	0.3161	0.3161	-0.3161	0.6839	0
Os01t0701700-01	0.1552	0.1139	0.2122	0.2122	0.2122	0.2122	-0.057	-0.0983	0
Os01t0701900-01	0.3043	0.1035	0.3671	0.3671	0.3671	0.3671	-0.0628	-0.2636	0
Os01t0702000-01	0.1847	0.1498	0.1423	0.1423	0.1423	0.1423	0.0424	0.0075	0
Os01t0702400-01	0.4622	0.3691	0.0608	0.0608	0.0608	0.0608	0.4014	0.3083	0
Os01t0702450-00	0.1086	0	0.4854	0.6959	0.6959	0.6959	-0.5873	-0.6959	-0.2105
Os01t0702700-01	0.2509	0.2509	0.1234	0.1234	0.1234	0.1234	0.1275	0.1275	0
Os01t0702900-01	0.4094	1	1	1	1	1	-0.5906	0	0
Os01t0703000-01	1	1	0.1682	0.1682	0.1682	0.1682	0.8318	0.8318	0
Os01t0703300-01	0.2186	0.2186	0.1205	0.0444	0.0444	0.0444	0.1742	0.1742	0.0761
Os01t0703400-01	0.1128	0.184	0.4357	0.4357	0.4357	0.4357	-0.3229	-0.2517	0
Os01t0703600-01	0.3383	0.1884	0.0727	0.0727	0.0727	0.0727	0.2656	0.1157	0
Os01t0703600-02	0.3424	0.1919	0.0782	0.0782	0.0782	0.0782	0.2642	0.1137	0
Os01t0704000-01	0.2383	1	1	1	1	1	-0.7617	0	0
Os01t0704100-02	0.0993	1	0.1543	0.1543	0.1543	0.1543	-0.055	0.8457	0
Os01t0704700-01	0.6802	1	0.3597	0.1151	0.1151	0.1151	0.5651	0.8849	0.2446
Os01t0705100-00	0	1	0.6483	0.6483	0.6483	0.6483	-0.6483	0.3517	0
Os01t0705200-01	0.3552	0.2164	0.0796	0.0796	0.0796	0.0796	0.2756	0.1368	0
Os01t0705300-01	0.6422	0.3487	0.223	0.106	0.106	0.106	0.5362	0.2427	0.117
Os01t0705400-00	1	0.4417	0.7626	1	1	1	0	-0.5583	-0.2374
Os01t0705500-01	0.7637	1	0.3277	0.2645	0.2645	0.2645	0.4992	0.7355	0.0632
Os01t0706000-01	0.3455	0.3455	0.3635	0.1128	0.1128	0.1128	0.2327	0.2327	0.2507
Os01t0706000-02	0.249	0.249	0.4517	0.2158	0.2158	0.2158	0.0332	0.0332	0.2359
Os01t0706000-03	0.2595	0.2595	0.4427	0.2051	0.2051	0.2051	0.0544	0.0544	0.2376
Os01t0706100-01	1	0.1467	0.3046	0.0039	0.0039	0.0039	0.9961	0.1428	0.3007
Os01t0706400-01	0.6941	0.0776	0.1117	0.1117	0.1117	0.1117	0.5824	-0.0341	0
Os01t0706900-01	0.129	0.129	0.2835	0.0832	0.0832	0.0832	0.0458	0.0458	0.2003
Os01t0707300-01	0.4413	0.2423	0.468	0.1133	0.1133	0.1133	0.328	0.129	0.3547
Os01t0707500-01	0.7897	0.2784	0.1046	0.1046	0.1046	0.1046	0.6851	0.1738	0
Os01t0707500-02	0.7531	0.212	0.1757	0.1757	0.1757	0.1757	0.5774	0.0363	0
Os01t0708000-00	0.2103	0.1372	0.2315	0.2315	0.2315	0.2315	-0.0212	-0.0943	0
Os01t0708300-01	0.3029	1	0.1413	0.1413	0.1413	0.1413	0.1616	0.8587	0
Os01t0708300-02	0.134	1	0.3087	0.3087	0.3087	0.3087	-0.1747	0.6913	0
Os01t0708500-01	0.25	0.25	0.3313	0.3313	0.3313	0.3313	-0.0813	-0.0813	0
Os01t0708500-02	0.1584	0.1584	0.412	0.412	0.412	0.412	-0.2536	-0.2536	0
Os01t0708500-03	0.5742	0.5742	0.3576	0.3576	0.3576	0.3576	0.2166	0.2166	0
Os01t0708600-01	0.1717	0.2057	0.1294	0.1294	0.1294	0.1294	0.0423	0.0763	0
Os01t0708700-01	0.3404	0.1495	0.1987	0.1254	0.1254	0.1254	0.215	0.0241	0.0733
Os01t0708900-01	0.4949	0.2176	0.3971	0.4772	0.4772	0.4772	0.0177	-0.2596	-0.0801
Os01t0709000-01	0.1794	1	0.2228	0.1758	0.1758	0.1758	0.0036	0.8242	0.047
Os01t0709400-01	0.2286	0.1753	0.3094	0.0152	0.0152	0.0152	0.2134	0.1601	0.2942
Os01t0709500-02	0.695	0.2844	0.1118	0.0761	0.0761	0.0761	0.6189	0.2083	0.0357
Os01t0710100-00	0.0004	1	0.1776	0.1776	0.1776	0.1776	-0.1772	0.8224	0
Os01t0710200-01	0.0074	1	0.3835	0.3835	0.3835	0.3835	-0.3761	0.6165	0
Os01t0710300-00	1	1	0.72	0.72	0.72	0.72	0.28	0.28	0
Os01t0710700-01	0.1284	1	0.3187	0.1739	0.1739	0.1739	-0.0455	0.8261	0.1448
Os01t0710800-01	0.7075	1	0.1784	0.1784	0.1784	0.1784	0.5291	0.8216	0
Os01t0710800-02	0.5673	1	0.4574	0.4574	0.4574	0.4574	0.1099	0.5426	0
Os01t0711000-01	0.1265	0.1265	0.034	0.034	0.034	0.034	0.0925	0.0925	0
Os01t0711200-01	0.0652	1	0.5444	0.1154	0.1154	0.1154	-0.0502	0.8846	0.429
Os01t0711600-01	0.8385	0.2057	0.3227	0.151	0.151	0.151	0.6875	0.0547	0.1717
Os01t0712500-00	0.0644	1	0.6601	0.6601	0.6601	0.6601	-0.5957	0.3399	0
Os01t0712600-00	0.1092	1	0.545	0.545	0.545	0.545	-0.4358	0.455	0
Os01t0712700-01	0.1877	1	0.4408	0.4408	0.4408	0.4408	-0.2531	0.5592	0
Os01t0712800-00	0.0455	1	1	1	1	1	-0.9545	0	0
Os01t0713200-01	0.0769	0.0733	0.341	0.1733	0.1733	0.1733	-0.0964	-0.1	0.1677
Os01t0713600-01	0.1757	1	1	0.3289	0.3289	0.3289	-0.1532	0.6711	0.6711
Os01t0714100-01	0.9267	0.5183	0.5499	0.4069	0.4069	0.4069	0.5198	0.1114	0.143
Os01t0714800-01	0.2356	0.2356	0.2017	0.2017	0.2017	0.2017	0.0339	0.0339	0
Os01t0714900-01	0.4541	1	0.3747	0.3747	0.3747	0.3747	0.0794	0.6253	0
Os01t0715600-00	0.5219	0.1486	0.2778	0.2778	0.2778	0.2778	0.2441	-0.1292	0
Os01t0715700-00	0.2649	1	1	0.0905	0.0905	0.0905	0.1744	0.9095	0.9095
Os01t0715800-01	0.3817	1	0.6675	0.1134	0.1134	0.1134	0.2683	0.8866	0.5541
Os01t0715900-01	0.3811	1	0.4969	0.0553	0.0553	0.0553	0.3258	0.9447	0.4416
Os01t0716200-01	0.6887	0.2645	0.2443	0.2443	0.2443	0.2443	0.4444	0.0202	0
Os01t0716200-03	0.681	0.2509	0.2639	0.2639	0.2639	0.2639	0.4171	-0.013	0
Os01t0716400-01	0.5653	0.0788	0.307	0.2683	0.2683	0.2683	0.297	-0.1895	0.0387
Os01t0716500-01	0.1382	1	0.5571	0.6047	0.6047	0.6047	-0.4665	0.3953	-0.0476
Os01t0717000-01	0.2199	0.2199	0.4546	0.2324	0.2324	0.2324	-0.0125	-0.0125	0.2222
Os01t0717400-01	0.1063	0.0985	0.1605	0.1605	0.1605	0.1605	-0.0542	-0.062	0
Os01t0717650-00	0	1	0.6458	0.6458	0.6458	0.6458	-0.6458	0.3542	0
Os01t0717700-01	0.1109	0.1109	0.0915	0.0915	0.0915	0.0915	0.0194	0.0194	0
Os01t0718300-01	0.2188	1	0.0403	0.0403	0.0403	0.0403	0.1785	0.9597	0
Os01t0718300-02	0.2095	1	0.0501	0.0501	0.0501	0.0501	0.1594	0.9499	0
Os01t0718500-01	0.4978	1	0.1695	0.1695	0.1695	0.1695	0.3283	0.8305	0
Os01t0718900-01	0.1363	0.1363	0.2354	0.2354	0.2354	0.2354	-0.0991	-0.0991	0
Os01t0719000-01	0.2766	0.2853	0.2412	0.2412	0.2412	0.2412	0.0354	0.0441	0
Os01t0719000-02	0.2602	0.2605	0.2662	0.2662	0.2662	0.2662	-0.006	-0.0057	0
Os01t0719000-03	0.2824	0.2388	0.2877	0.2877	0.2877	0.2877	-0.0053	-0.0489	0
Os01t0719100-02	0.3786	1	0.1788	0.1099	0.1099	0.1099	0.2687	0.8901	0.0689
Os01t0719200-01	0.1818	1	0.784	0.4814	0.4814	0.4814	-0.2996	0.5186	0.3026
Os01t0719300-01	0.1472	0.1675	0.041	0.041	0.041	0.041	0.1062	0.1265	0
Os01t0719600-01	0.4315	0.3344	0.5978	0.1079	0.1079	0.1079	0.3236	0.2265	0.4899
Os01t0720300-00	0	1	0.8895	0.7656	0.7656	0.7656	-0.7656	0.2344	0.1239
Os01t0720400-01	0.1429	1	0.8064	0.5839	0.5839	0.5839	-0.441	0.4161	0.2225
Os01t0720500-01	0.1396	1	0.3137	1	1	1	-0.8604	0	-0.6863
Os01t0720600-01	0.392	0.2767	0.1925	0.1925	0.1925	0.1925	0.1995	0.0842	0
Os01t0720600-02	0.395	0.2794	0.1921	0.1921	0.1921	0.1921	0.2029	0.0873	0
Os01t0721000-01	0.1858	0.0452	0.2297	0.4994	0.4994	0.4994	-0.3136	-0.4542	-0.2697
Os01t0721100-01	0.8056	1	0.6228	0.4942	0.4942	0.4942	0.3114	0.5058	0.1286
Os01t0721200-00	1	1	0.2752	0.2752	0.2752	0.2752	0.7248	0.7248	0
Os01t0721300-00	1	1	0.0869	0.0869	0.0869	0.0869	0.9131	0.9131	0
Os01t0721400-01	0.7653	1	0.0836	0.0836	0.0836	0.0836	0.6817	0.9164	0
Os01t0721800-01	1	1	0.1042	0.1042	0.1042	0.1042	0.8958	0.8958	0
Os01t0721900-01	0.3098	0.1693	0.2751	0.1698	0.1698	0.1698	0.14	-0.0005	0.1053
Os01t0722100-01	0.3449	0.2106	0.1426	0.1426	0.1426	0.1426	0.2023	0.068	0
Os01t0722300-01	0.1066	0.1066	0.1266	0.1266	0.1266	0.1266	-0.02	-0.02	0
Os01t0722700-01	0.3865	0.1591	0.0481	0.0481	0.0481	0.0481	0.3384	0.111	0
Os01t0722800-00	0.8606	0.2975	0.2681	0.2681	0.2681	0.2681	0.5925	0.0294	0
Os01t0723000-01	0.0499	1	1	1	1	1	-0.9501	0	0
Os01t0723200-01	0.3033	1	0.542	0.542	0.542	0.542	-0.2387	0.458	0
Os01t0723400-01	0.1612	0.1769	0.17	0.17	0.17	0.17	-0.0088	0.0069	0
Os01t0723400-03	0.1898	0.1513	0.1625	0.1625	0.1625	0.1625	0.0273	-0.0112	0
Os01t0723400-05	0.1433	0.1042	0.1506	0.1506	0.1506	0.1506	-0.0073	-0.0464	0
Os01t0723500-00	0	0	0.2365	0.2365	0.2365	0.2365	-0.2365	-0.2365	0
Os01t0723600-01	0.3289	0.1387	0.2694	0.0944	0.0944	0.0944	0.2345	0.0443	0.175
Os01t0723700-01	0.7988	0.1845	0.1376	0.1167	0.1167	0.1167	0.6821	0.0678	0.0209
Os01t0723800-01	0.5554	0.2878	0.3179	0.3179	0.3179	0.3179	0.2375	-0.0301	0
Os01t0723800-02	1	0.1869	0.2227	0.1371	0.1371	0.1371	0.8629	0.0498	0.0856
Os01t0724700-00	0.0931	1	0.4676	0.4676	0.4676	0.4676	-0.3745	0.5324	0
Os01t0725400-01	0.4596	1	0.7589	0.0287	0.0287	0.0287	0.4309	0.9713	0.7302
Os01t0725600-01	0.734	1	0.5473	0.0239	0.0239	0.0239	0.7101	0.9761	0.5234
Os01t0725900-01	0.274	1	0.3724	0.2618	0.2618	0.2618	0.0122	0.7382	0.1106
Os01t0726001-00	1	1	0.7201	1	1	1	0	0	-0.2799
Os01t0726100-01	0.2116	1	1	1	1	1	-0.7884	0	0
Os01t0726400-01	0.0729	0.0729	0.6545	0.3439	0.3439	0.3439	-0.271	-0.271	0.3106
Os01t0726700-01	0.2998	0.137	0.1895	0.1895	0.1895	0.1895	0.1103	-0.0525	0
Os01t0727400-01	0.233	0.2137	0.6508	0.0211	0.0211	0.0211	0.2119	0.1926	0.6297
Os01t0727700-00	0	1	1	0.7356	0.7356	0.7356	-0.7356	0.2644	0.2644
Os01t0727900-01	0.337	0.2898	0.1457	0.1457	0.1457	0.1457	0.1913	0.1441	0
Os01t0728300-01	0.6332	1	0.3427	0.0875	0.0875	0.0875	0.5457	0.9125	0.2552
Os01t0728400-01	0.6059	1	0.6394	0.5097	0.5097	0.5097	0.0962	0.4903	0.1297
Os01t0728700-01	0.0732	0.0732	0.2911	0.2911	0.2911	0.2911	-0.2179	-0.2179	0
Os01t0728900-02	1	1	0.8352	0.0384	0.0384	0.0384	0.9616	0.9616	0.7968
Os01t0729100-01	0.3827	0.1872	0.6285	0.1384	0.1384	0.1384	0.2443	0.0488	0.4901
Os01t0729100-02	0.3688	0.1627	0.6623	0.1948	0.1948	0.1948	0.174	-0.0321	0.4675
Os01t0729400-01	0.2022	1	0.5584	0.1939	0.1939	0.1939	0.0083	0.8061	0.3645
Os01t0729500-01	0.1835	1	0.6519	0.6519	0.6519	0.6519	-0.4684	0.3481	0
Os01t0729600-01	0.0439	0.0439	0.2213	0.2213	0.2213	0.2213	-0.1774	-0.1774	0
Os01t0729900-01	0.343	0.2608	0.6561	0.4886	0.4886	0.4886	-0.1456	-0.2278	0.1675
Os01t0729900-02	0.3412	0.2589	0.6572	0.4901	0.4901	0.4901	-0.1489	-0.2312	0.1671
Os01t0729900-03	0.2943	0.2096	0.6859	0.5287	0.5287	0.5287	-0.2344	-0.3191	0.1572
Os01t0730100-01	0.3116	1	0.7109	0.381	0.381	0.381	-0.0694	0.619	0.3299
Os01t0730200-01	0.4859	0.2395	0.3375	0.3375	0.3375	0.3375	0.1484	-0.098	0
Os01t0730300-02	0.4317	0.0841	0.1525	0.036	0.036	0.036	0.3957	0.0481	0.1165
Os01t0730300-03	0.6535	0.1995	0.2671	0.1548	0.1548	0.1548	0.4987	0.0447	0.1123
Os01t0730400-01	0.7514	1	1	1	1	1	-0.2486	0	0
Os01t0730500-01	0.161	0.161	0.3006	0.2195	0.2195	0.2195	-0.0585	-0.0585	0.0811
Os01t0730600-00	0.2178	1	1	0.052	0.052	0.052	0.1658	0.948	0.948
Os01t0730700-01	0.2509	1	0.2186	0.2186	0.2186	0.2186	0.0323	0.7814	0
Os01t0730800-01	0.5026	0.2175	0.1053	0.0581	0.0581	0.0581	0.4445	0.1594	0.0472
Os01t0731000-01	0.3904	0.3904	0.4018	0.136	0.136	0.136	0.2544	0.2544	0.2658
Os01t0731100-01	0.1695	0.1695	0.3118	0.3118	0.3118	0.3118	-0.1423	-0.1423	0
Os01t0731800-02	0.8708	1	0.5661	0.5661	0.5661	0.5661	0.3047	0.4339	0
Os01t0732300-01	0.1271	1	0.3059	0.3059	0.3059	0.3059	-0.1788	0.6941	0
Os01t0732700-01	0.3273	1	0.2734	0.2734	0.2734	0.2734	0.0539	0.7266	0
Os01t0732700-02	0.1492	1	0.4468	0.4468	0.4468	0.4468	-0.2976	0.5532	0
Os01t0733200-01	0.2968	1	0.6415	0.1737	0.1737	0.1737	0.1231	0.8263	0.4678
Os01t0733500-01	0.1125	0.1125	0.141	0.0672	0.0672	0.0672	0.0453	0.0453	0.0738
Os01t0734000-01	0.19	0.19	0.1495	0.1495	0.1495	0.1495	0.0405	0.0405	0
Os01t0734100-01	0.6541	0.3906	0.2038	0.2038	0.2038	0.2038	0.4503	0.1868	0
Os01t0734466-01	0.727	0.1712	0.2483	0.2483	0.2483	0.2483	0.4787	-0.0771	0
Os01t0734800-01	0.1061	1	0.5178	0.5178	0.5178	0.5178	-0.4117	0.4822	0
Os01t0734800-02	0.0732	1	0.5416	0.5416	0.5416	0.5416	-0.4684	0.4584	0
Os01t0735450-01	1	1	1	1	1	1	0	0	0
Os01t0735500-01	0.4674	1	0.1	0.1	0.1	0.1	0.3674	0.9	0
Os01t0735900-01	0.0546	1	1	1	1	1	-0.9454	0	0
Os01t0736100-01	0.09	1	0.1405	0.1405	0.1405	0.1405	-0.0505	0.8595	0
Os01t0736100-02	0.0929	1	0.1376	0.1376	0.1376	0.1376	-0.0447	0.8624	0
Os01t0736300-01	0.1066	1	1	1	1	1	-0.8934	0	0
Os01t0736500-01	0.1501	1	0.103	0.103	0.103	0.103	0.0471	0.897	0
Os01t0736900-01	0.4432	0.2694	0.6331	0.6331	0.6331	0.6331	-0.1899	-0.3637	0
Os01t0737100-01	0.1027	1	0.1141	0.1141	0.1141	0.1141	-0.0114	0.8859	0
Os01t0737600-00	0.0607	1	1	1	1	1	-0.9393	0	0
Os01t0737800-02	0.0743	0.0743	0.1737	0.1344	0.1344	0.1344	-0.0601	-0.0601	0.0393
Os01t0737900-01	0.8484	0.524	0.518	0.4859	0.4859	0.4859	0.3625	0.0381	0.0321
Os01t0738000-01	0.2445	1	0.4322	0.1972	0.1972	0.1972	0.0473	0.8028	0.235
Os01t0738300-01	0.3459	0.1392	0.1371	0.1371	0.1371	0.1371	0.2088	0.0021	0
Os01t0738400-01	0.6612	1	0.0067	0.0067	0.0067	0.0067	0.6545	0.9933	0
Os01t0738600-01	0.3977	0.1262	0.0951	0.0951	0.0951	0.0951	0.3026	0.0311	0
Os01t0738900-01	0.3311	1	0.0682	1	1	1	-0.6689	0	-0.9318
Os01t0739000-01	0.3915	0.12	0.4315	0.0047	0.0047	0.0047	0.3868	0.1153	0.4268
Os01t0739200-01	0.4486	0.1776	0.6316	0.2184	0.2184	0.2184	0.2302	-0.0408	0.4132
Os01t0739500-01	0.5968	1	0.4351	0.0961	0.0961	0.0961	0.5007	0.9039	0.339
Os01t0739700-01	0.424	0.3761	0.2888	0.2888	0.2888	0.2888	0.1352	0.0873	0
Os01t0740300-01	1	1	0.4003	0.0396	0.0396	0.0396	0.9604	0.9604	0.3607
Os01t0742200-01	0.911	0.0703	0.3319	0.0603	0.0603	0.0603	0.8507	0.01	0.2716
Os01t0742300-01	0.0744	1	1	0.2189	0.2189	0.2189	-0.1445	0.7811	0.7811
Os01t0742400-02	0.0617	0.0603	0.154	0.154	0.154	0.154	-0.0923	-0.0937	0
Os01t0742500-01	0.329	0.3274	0.0585	0.0585	0.0585	0.0585	0.2705	0.2689	0
Os01t0742766-01	0.8192	0.0504	0.3687	0.3687	0.3687	0.3687	0.4505	-0.3183	0
Os01t0743200-01	0.0764	0.0764	0.1062	0.1062	0.1062	0.1062	-0.0298	-0.0298	0
Os01t0743300-01	0.1555	0.0692	0.1462	0.0729	0.0729	0.0729	0.0826	-0.0037	0.0733
Os01t0743400-01	0.1491	1	0.2735	0.1105	0.1105	0.1105	0.0386	0.8895	0.163
Os01t0743400-02	0.1404	1	0.2708	0.1076	0.1076	0.1076	0.0328	0.8924	0.1632
Os01t0743500-01	0.0882	0.1395	0.3827	0.3691	0.3691	0.3691	-0.2809	-0.2296	0.0136
Os01t0743600-01	0.3845	0.0651	0.3415	0.3415	0.3415	0.3415	0.043	-0.2764	0
Os01t0743600-02	0.4402	0.1406	0.2203	0.2203	0.2203	0.2203	0.2199	-0.0797	0
Os01t0744000-01	0.6117	0.0636	0.1547	0.1547	0.1547	0.1547	0.457	-0.0911	0
Os01t0744200-01	0.0294	0.0294	0.1701	0.1227	0.1227	0.1227	-0.0933	-0.0933	0.0474
Os01t0744400-01	0.2609	0.2951	0.1093	0.1093	0.1093	0.1093	0.1516	0.1858	0
Os01t0745700-01	0.2014	0.2014	0.0772	0.0772	0.0772	0.0772	0.1242	0.1242	0
Os01t0746200-01	0.2445	0.0874	0.0952	0.0952	0.0952	0.0952	0.1493	-0.0078	0
Os01t0746400-01	0	0	0.1755	0.2105	0.2105	0.2105	-0.2105	-0.2105	-0.035
Os01t0747400-01	0.3288	0.4541	0.3161	0.3161	0.3161	0.3161	0.0127	0.138	0
Os01t0747500-01	0.3493	0.1775	0.2983	0.1785	0.1785	0.1785	0.1708	-0.001	0.1198
Os01t0747600-01	0.0673	1	1	0.4058	0.4058	0.4058	-0.3385	0.5942	0.5942
Os01t0748000-00	0.4295	0.054	0.0865	0.2813	0.2813	0.2813	0.1482	-0.2273	-0.1948
Os01t0748100-01	0.7526	1	0.0411	0.5286	0.5286	0.5286	0.224	0.4714	-0.4875
Os01t0748150-01	0.3555	1	1	1	1	0.1761	-0.6445	0	0
Os01t0748200-00	0.096	1	0.1774	0.1774	0.1774	0.1774	-0.0814	0.8226	0
Os01t0748500-01	0.1096	0.1096	0.1576	0.0915	0.0915	0.0915	0.0181	0.0181	0.0661
Os01t0748600-01	0.1773	0.2546	0.177	0.099	0.099	0.099	0.0783	0.1556	0.078
Os01t0748600-02	0.1737	0.2511	0.1796	0.1018	0.1018	0.1018	0.0719	0.1493	0.0778
Os01t0748900-01	0.5987	0.4008	0.408	0.0147	0.0147	0.0147	0.584	0.3861	0.3933
Os01t0748900-02	0.5834	0.3788	0.4291	0.0401	0.0401	0.0401	0.5433	0.3387	0.389
Os01t0749000-01	0.5704	0.1503	0.3513	0.3513	0.3513	0.3513	0.2191	-0.201	0
Os01t0749000-02	0.7032	0.3102	0.451	0.451	0.451	0.451	0.2522	-0.1408	0
Os01t0749100-01	0.6009	0.1012	0.6766	0.156	0.156	0.156	0.4449	-0.0548	0.5206
Os01t0749200-01	0.4692	0.1908	0.745	0.0264	0.0264	0.0264	0.4428	0.1644	0.7186
Os01t0749300-01	0.7207	0.0784	0.6408	0.1483	0.1483	0.1483	0.5724	-0.0699	0.4925
Os01t0749300-02	0.7369	0.1347	0.6059	0.1423	0.1423	0.1423	0.5946	-0.0076	0.4636
Os01t0749400-02	0.5606	0.1116	0.1614	0.2313	0.2313	0.2313	0.3293	-0.1197	-0.0699
Os01t0749900-01	0.2456	0.2188	0.3365	0.09	0.09	0.09	0.1556	0.1288	0.2465
Os01t0750000-02	0.4565	1	0.6841	0.1279	0.1279	0.1279	0.3286	0.8721	0.5562
Os01t0750100-02	0.1758	0.1758	0.7837	0.2221	0.2221	0.2221	-0.0463	-0.0463	0.5616
Os01t0750100-03	0.1267	0.1267	0.7554	0.1552	0.1552	0.1552	-0.0285	-0.0285	0.6002
Os01t0750300-01	0.2332	0.0763	0.0941	0.0526	0.0526	0.0526	0.1806	0.0237	0.0415
Os01t0750500-01	0.2784	1	0.2759	0.2759	0.2759	0.2759	0.0025	0.7241	0
Os01t0750600-01	0.2514	0.0726	0.1989	0.0644	0.0644	0.0644	0.187	0.0082	0.1345
Os01t0750800-02	0.8636	1	0.6431	0.5396	0.5396	0.5396	0.324	0.4604	0.1035
Os01t0751300-01	0.2814	0.2411	0.464	0.464	0.464	0.464	-0.1826	-0.2229	0
Os01t0751600-01	0.7217	0.0859	0.1546	0.1546	0.1546	0.1546	0.5671	-0.0687	0
Os01t0752100-01	0.2763	0.1025	0.1635	0.1851	0.1851	0.1851	0.0912	-0.0826	-0.0216
Os01t0752200-01	0.1173	0.2347	0.3812	0.0417	0.0417	0.0417	0.0756	0.193	0.3395
Os01t0752300-01	0.3985	0.2573	0.3877	0.1066	0.1066	0.1066	0.2919	0.1507	0.2811
Os01t0752500-01	0.1823	1	1	1	1	1	-0.8177	0	0
Os01t0752600-01	0.5489	0.3666	0.4097	0.1039	0.1039	0.1039	0.445	0.2627	0.3058
Os01t0752800-01	0.2713	0.2713	0.6545	0.2883	0.2883	0.2883	-0.017	-0.017	0.3662
Os01t0753100-01	0.1971	0.1241	0.1736	0.0797	0.0797	0.0797	0.1174	0.0444	0.0939
Os01t0753200-01	0.8099	0.1911	0.2446	0.1727	0.1727	0.1727	0.6372	0.0184	0.0719
Os01t0753300-00	0.0096	1	1	1	1	1	-0.9904	0	0
Os01t0753400-01	1	1	1	1	1	1	0	0	0
Os01t0753500-01	0.3614	0.1452	0.1503	0.0766	0.0766	0.0766	0.2848	0.0686	0.0737
Os01t0753800-01	0.1329	1	0.3982	0.1329	0.1329	0.1329	0	0.8671	0.2653
Os01t0754000-01	0.3576	0.3576	0.4908	0.4908	0.4908	0.4908	-0.1332	-0.1332	0
Os01t0754100-01	0.5327	1	0.2499	0.2499	0.2499	0.2499	0.2828	0.7501	0
Os01t0754200-03	0.7043	0.1806	0.146	0.146	0.146	0.146	0.5583	0.0346	0
Os01t0754200-04	0.9503	0.5724	0.5406	0.5406	0.5406	0.5406	0.4097	0.0318	0
Os01t0754500-01	0.6595	0.0881	0.0542	0.0542	0.0542	0.0542	0.6053	0.0339	0
Os01t0754700-01	0.772	1	0.0758	0.0758	0.0758	0.0758	0.6962	0.9242	0
Os01t0754800-01	0.4711	1	0.0882	0.0882	0.0882	0.0882	0.3829	0.9118	0
Os01t0755100-01	0.5111	0.1145	0.0693	0.0686	0.0686	0.0686	0.4425	0.0459	0.0007
Os01t0756200-01	0.164	0.164	0.2613	0.2613	0.2613	0.2613	-0.0973	-0.0973	0
Os01t0756600-01	0.2403	0.1507	0.4166	0.1998	0.1998	0.1998	0.0405	-0.0491	0.2168
Os01t0756700-01	0.112	0.106	0.0965	0.0187	0.0187	0.0187	0.0933	0.0873	0.0778
Os01t0756900-01	0.5006	1	0.1363	0.1363	0.1363	0.1363	0.3643	0.8637	0
Os01t0757200-01	0.2796	0.2796	0.1937	0.1937	0.1937	0.1937	0.0859	0.0859	0
Os01t0757500-01	0.2337	0.1429	0.2856	0.1159	0.1159	0.1159	0.1178	0.027	0.1697
Os01t0757600-00	0.1716	0.0145	0.3046	0.3046	0.3046	0.3046	-0.133	-0.2901	0
Os01t0757800-01	0.2346	0.405	0.1272	0.1045	0.1045	0.1045	0.1301	0.3005	0.0227
Os01t0757800-02	0.2104	0.3868	0.1097	0.0859	0.0859	0.0859	0.1245	0.3009	0.0238
Os01t0758000-00	0.016	0	0.4268	0.3161	0.3161	0.3161	-0.3001	-0.3161	0.1107
Os01t0758400-01	0.4789	0.1888	0.2565	0.2565	0.2565	0.2565	0.2224	-0.0677	0
Os01t0758900-01	0.331	0.1257	0.0838	0.0411	0.0411	0.0411	0.2899	0.0846	0.0427
Os01t0759000-01	0.1013	0.1013	0.2104	0.2104	0.2104	0.2104	-0.1091	-0.1091	0
Os01t0759200-01	0.0638	1	0.1127	0.1127	0.1127	0.1127	-0.0489	0.8873	0
Os01t0759400-02	0.533	0.2962	0.0937	0.2491	0.2491	0.2491	0.2839	0.0471	-0.1554
Os01t0759700-01	0.1567	0.4174	0.1052	0.1225	0.1225	0.1225	0.0342	0.2949	-0.0173
Os01t0759700-02	0.1776	0.4336	0.1013	0.1013	0.1013	0.1013	0.0763	0.3323	0
Os01t0760300-01	0.0919	1	1	0.2292	0.2292	0.2292	-0.1373	0.7708	0.7708
Os01t0760400-01	0.8871	0.0963	0.0124	0.0124	0.0124	0.0124	0.8747	0.0839	0
Os01t0760600-01	0.227	0.1544	0.2987	0.2987	0.2987	0.2145	-0.0717	-0.1443	0
Os01t0760600-02	0.1752	0.0922	0.355	0.355	0.355	0.1536	-0.1798	-0.2628	0
Os01t0760600-03	0.165	0.0798	0.3659	0.3659	0.3659	0.1414	-0.2009	-0.2861	0
Os01t0760600-04	0.1898	0.1042	0.3928	0.3928	0.3928	0.1104	-0.203	-0.2886	0
Os01t0760900-01	0.223	0.223	0.4584	0.1721	0.1721	0.1721	0.0509	0.0509	0.2863
Os01t0761000-01	0.2368	0.2368	0.2501	0.2501	0.2501	0.2501	-0.0133	-0.0133	0
Os01t0761100-01	0.3586	0.1193	0.113	0.113	0.113	0.113	0.2456	0.0063	0
Os01t0761400-01	0.0306	0.1033	0.1524	0.1524	0.1524	0.1524	-0.1218	-0.0491	0
Os01t0761500-01	0.0875	0.0875	0.0929	0.3416	0.3416	0.3416	-0.2541	-0.2541	-0.2487
Os01t0762000-01	0.5761	0.053	0.5226	0.0762	0.0762	0.0762	0.4999	-0.0232	0.4464
Os01t0762300-01	0.193	1	0.7728	0.1007	0.1007	0.1007	0.0923	0.8993	0.6721
Os01t0762400-00	0.2867	0.1522	0.3152	0.0626	0.0626	0.0626	0.2241	0.0896	0.2526
Os01t0762500-00	1	0.0428	0.4731	0.4505	0.4505	0.4505	0.5495	-0.4077	0.0226
Os01t0763000-01	0.4056	0.1795	0.3296	0.1826	0.1826	0.1826	0.223	-0.0031	0.147
Os01t0763100-00	0.1189	0.0492	0.3586	0.1955	0.1955	0.1955	-0.0766	-0.1463	0.1631
Os01t0763300-01	0.2775	1	0.4078	0.2457	0.2457	0.2457	0.0318	0.7543	0.1621
Os01t0763600-01	0.3614	1	0.3562	0.1082	0.1082	0.1082	0.2532	0.8918	0.248
Os01t0763600-02	0.3358	1	0.4172	0.1162	0.1162	0.1162	0.2196	0.8838	0.301
Os01t0763700-01	0.2983	1	0.6666	0.2713	0.2713	0.2713	0.027	0.7287	0.3953
Os01t0763750-01	0.904	0.1186	0.1414	0.1414	0.1414	0.1414	0.7626	-0.0228	0
Os01t0763750-02	0.8988	0.0854	0.1741	0.1741	0.1741	0.1741	0.7247	-0.0887	0
Os01t0763900-01	0.5813	1	0.5782	0.0738	0.0738	0.0738	0.5075	0.9262	0.5044
Os01t0764000-01	0.2456	0.5757	0.2821	0.1869	0.1869	0.1869	0.0587	0.3888	0.0952
Os01t0764000-03	0.1955	0.6796	0.3299	0.2372	0.2372	0.2372	-0.0417	0.4424	0.0927
Os01t0764200-00	0	1	1	1	1	1	-1	0	0
Os01t0764300-01	0.2024	0.2024	0.1056	0.1056	0.1056	0.1056	0.0968	0.0968	0
Os01t0764400-01	0.2366	0.1401	0.3496	0.3028	0.3028	0.3028	-0.0662	-0.1627	0.0468
Os01t0764600-02	0.1162	0.3337	0.1991	0.1442	0.1442	0.1442	-0.028	0.1895	0.0549
Os01t0764700-01	0.3946	0.3946	0.4682	0.1322	0.1322	0.1322	0.2624	0.2624	0.336
Os01t0764800-01	0.1237	0.1237	0.024	0.024	0.024	0.024	0.0997	0.0997	0
Os01t0764900-01	0.3505	0.0836	0.2524	0.1132	0.1132	0.1132	0.2373	-0.0296	0.1392
Os01t0765000-01	0.1642	1	0.1518	0.1518	0.1518	0.1518	0.0124	0.8482	0
Os01t0765200-01	0.5592	0.1211	0.1009	0.1009	0.1009	0.1009	0.4583	0.0202	0
Os01t0765300-01	0.7755	0.0708	0.0994	0.0994	0.0994	0.0994	0.6761	-0.0286	0
Os01t0765400-01	0.0962	0.266	0.265	0.265	0.265	0.265	-0.1688	0.001	0
Os01t0765500-01	0.5067	0.3455	0.3493	0.3493	0.3493	0.3493	0.1574	-0.0038	0
Os01t0765600-01	0.253	1	0.1664	0.1664	0.1664	0.1664	0.0866	0.8336	0
Os01t0766000-00	0.0694	1	1	0.0444	0.0444	0.0444	0.025	0.9556	0.9556
Os01t0766200-01	0.2598	1	0.3853	0.3853	0.3853	0.3853	-0.1255	0.6147	0
Os01t0766300-00	0.041	1	0.4329	0.4329	0.4329	0.4329	-0.3919	0.5671	0
Os01t0766400-01	0.373	0.3874	0.0619	0.0619	0.0619	0.0619	0.3111	0.3255	0
Os01t0766600-01	0.5062	0.1514	0.5328	0.0392	0.0392	0.0392	0.467	0.1122	0.4936
Os01t0766600-02	0.5009	0.1413	0.5401	0.0362	0.0362	0.0362	0.4647	0.1051	0.5039
Os01t0767000-01	0.4003	0.582	0.4275	0.4275	0.4275	0.4275	-0.0272	0.1545	0
Os01t0767100-01	0.1088	0.0962	0.4177	0.2207	0.2207	0.2207	-0.1119	-0.1245	0.197
Os01t0767600-01	0.0919	0.0919	0.4681	0.0366	0.0366	0.0366	0.0553	0.0553	0.4315
Os01t0767700-03	0.912	0.1743	0.2202	0.2202	0.2202	0.2202	0.6918	-0.0459	0
Os01t0767900-01	0.5214	0.1683	0.2418	0.0795	0.0795	0.0795	0.4419	0.0888	0.1623
Os01t0768200-01	0.4793	0.2326	0.4784	0.1031	0.1031	0.1031	0.3762	0.1295	0.3753
Os01t0768300-00	0.2889	0	0.1267	0.1267	0.1267	0.1267	0.1622	-0.1267	0
Os01t0768333-00	0.1549	1	0.5214	0.5214	0.5214	0.5214	-0.3665	0.4786	0
Os01t0768600-01	0.9317	0.4449	0.1125	0.3656	0.3656	0.3656	0.5661	0.0793	-0.2531
Os01t0769000-01	0.709	0.8424	0.7117	0.7117	0.7117	0.7117	-0.0027	0.1307	0
Os01t0769000-02	0.8845	1	0.3771	0.1188	0.1188	0.1188	0.7657	0.8812	0.2583
Os01t0769200-01	0.6161	0.0964	0.0423	0.0423	0.0423	0.0423	0.5738	0.0541	0
Os01t0770000-01	0.3094	0.1223	0.1266	0.1266	0.1266	0.1266	0.1828	-0.0043	0
Os01t0770200-01	0.0908	1	0.5293	0.5293	0.5293	0.5293	-0.4385	0.4707	0
Os01t0770400-01	0.394	0.17	0.2686	0.1637	0.1637	0.1637	0.2303	0.0063	0.1049
Os01t0770400-02	0.665	0.4517	0.4819	0.3761	0.3761	0.3761	0.2889	0.0756	0.1058
Os01t0770500-01	0.5393	0.1127	0.1122	0.1122	0.1122	0.1122	0.4271	0.0005	0
Os01t0770500-02	0.5318	0.1362	0.1335	0.1335	0.1335	0.1335	0.3983	0.0027	0
Os01t0770700-00	0.1368	1	0.5183	0.5183	0.5183	0.5183	-0.3815	0.4817	0
Os01t0770800-01	0.1665	1	1	1	0.1665	0.1665	-0.8335	0	0
Os01t0771100-01	0.3159	0.2643	0.4195	0.4195	0.4195	0.4195	-0.1036	-0.1552	0
Os01t0771200-01	0.6171	1	0.6164	0.0731	0.0731	0.0731	0.544	0.9269	0.5433
Os01t0771300-01	0.9474	1	0.9061	0.0165	0.0165	0.0165	0.9309	0.9835	0.8896
Os01t0772000-01	0.5538	0.1308	0.2323	0.0931	0.0931	0.0931	0.4607	0.0377	0.1392
Os01t0772100-01	0.3566	1	0.4478	0.4478	0.4478	0.4478	-0.0912	0.5522	0
Os01t0772150-00	0.4309	0.0015	0.558	0.1116	0.1116	0.1116	0.3193	-0.1101	0.4464
Os01t0772200-02	0.3553	0.3768	0.4759	0.1235	0.1235	0.1235	0.2318	0.2533	0.3524
Os01t0772400-00	0.2995	0.2643	0.1001	0.2595	0.2595	0.2595	0.04	0.0048	-0.1594
Os01t0772500-01	0.106	0.106	0.3091	0.1356	0.1356	0.1356	-0.0296	-0.0296	0.1735
Os01t0772600-01	0.401	0.152	0.1861	0.0883	0.0883	0.0883	0.3127	0.0637	0.0978
Os01t0772600-02	0.3918	0.1413	0.1912	0.0923	0.0923	0.0923	0.2995	0.049	0.0989
Os01t0772800-01	0.4763	0.155	0.0508	0.0508	0.0508	0.0508	0.4255	0.1042	0
Os01t0772900-01	0.1542	1	1	1	1	1	-0.8458	0	0
Os01t0772900-02	0.1152	1	1	1	1	1	-0.8848	0	0
Os01t0773100-01	0.273	0.1623	0.0439	0.0439	0.0439	0.0439	0.2291	0.1184	0
Os01t0773100-02	0.2359	0.0965	0.0998	0.0998	0.0998	0.0998	0.1361	-0.0033	0
Os01t0773500-01	0.3777	1	0.4282	0.1054	0.1054	0.1054	0.2723	0.8946	0.3228
Os01t0773700-02	0.25	1	0.5795	0.4296	0.4296	0.4296	-0.1796	0.5704	0.1499
Os01t0774500-01	0.1552	1	1	0.1559	0.1559	0.1559	-0.0007	0.8441	0.8441
Os01t0775100-01	0.766	0.2729	0.2774	0.2774	0.2774	0.2774	0.4886	-0.0045	0
Os01t0775200-01	0.7191	0.1132	0.1021	0.0858	0.0858	0.0858	0.6333	0.0274	0.0163
Os01t0775200-02	0.7007	0.0764	0.1387	0.1226	0.1226	0.1226	0.5781	-0.0462	0.0161
Os01t0775200-03	0.703	0.0809	0.1342	0.118	0.118	0.118	0.585	-0.0371	0.0162
Os01t0775300-01	0.75	0.0416	0.1327	0.0344	0.0344	0.0344	0.7156	0.0072	0.0983
Os01t0775400-01	0.0914	0.2104	0.2514	0.2514	0.2514	0.2514	-0.16	-0.041	0
Os01t0775600-01	0.2912	1	0.6875	0.6766	0.6766	0.6766	-0.3854	0.3234	0.0109
Os01t0775600-02	0.2815	1	0.6931	0.6823	0.6823	0.6823	-0.4008	0.3177	0.0108
Os01t0776300-01	0.6648	1	0.3855	0.3855	0.3855	0.3855	0.2793	0.6145	0
Os01t0776400-01	0.1168	0.1168	0.1527	0.1192	0.1192	0.1192	-0.0024	-0.0024	0.0335
Os01t0776600-01	0.2364	0.1786	0.3089	0.1163	0.1163	0.1163	0.1201	0.0623	0.1926
Os01t0776800-01	0.2777	1	0.4369	0.0207	0.0207	0.0207	0.257	0.9793	0.4162
Os01t0777200-01	0.4793	1	0.6385	0.0957	0.0957	0.0957	0.3836	0.9043	0.5428
Os01t0777800-01	0.6396	0.2359	0.1672	0.1672	0.1672	0.1672	0.4724	0.0687	0
Os01t0778100-01	0.2823	0.1088	0.2742	0.2742	0.2742	0.2742	0.0081	-0.1654	0
Os01t0778400-00	0.1912	1	0.437	0.437	0.437	0.437	-0.2458	0.563	0
Os01t0778500-01	0.3704	1	0.3009	0.1586	0.1586	0.1586	0.2118	0.8414	0.1423
Os01t0779201-00	0	1	0.9553	1	1	1	-1	0	-0.0447
Os01t0779300-01	0.0719	1	0.9929	0.024	0.024	0.024	0.0479	0.976	0.9689
Os01t0779400-01	0.7264	0.0926	0.4271	0.0314	0.0314	0.0314	0.695	0.0612	0.3957
Os01t0779400-02	0.7286	0.086	0.4249	0.0315	0.0315	0.0315	0.6971	0.0545	0.3934
Os01t0779800-01	0.2446	1	0.0689	0.0689	0.0689	0.0689	0.1757	0.9311	0
Os01t0780400-02	0.4978	0.1004	0.112	0.0621	0.0621	0.0621	0.4357	0.0383	0.0499
Os01t0780500-01	0.4882	1	0.5303	0.5303	0.5303	0.5303	-0.0421	0.4697	0
Os01t0780600-01	0.0761	1	1	1	1	1	-0.9239	0	0
Os01t0780800-01	0.516	0.4363	0.1131	0.1131	0.1131	0.1131	0.4029	0.3232	0
Os01t0781100-01	0.9783	0.0825	0.249	0.2379	0.2379	0.2379	0.7404	-0.1554	0.0111
Os01t0782100-01	0.8876	0.3839	0.317	0.317	0.317	0.317	0.5706	0.0669	0
Os01t0782200-01	0.1584	0.0877	0.1423	0.1423	0.1423	0.1423	0.0161	-0.0546	0
Os01t0782500-01	1	0.1358	0.0831	0.0831	0.0831	0.0831	0.9169	0.0527	0
Os01t0782800-00	0.0039	0.0039	0.1294	0.1467	0.1467	0.1467	-0.1428	-0.1428	-0.0173
Os01t0782901-01	0.2843	1	1	1	1	1	-0.7157	0	0
Os01t0783100-01	0.4913	1	0.371	0.371	0.371	0.371	0.1203	0.629	0
Os01t0783200-01	0.3986	1	0.3221	0.2317	0.2317	0.2317	0.1669	0.7683	0.0904
[truncated: 19,223 more rows]

## Sheet: Zea mays (RefSeq)
Reference transcript	BRAKER2	MAKER2	PASA	FINDER	FINDER_BRAKER2	FINDER_BRAKER2_PROTEIN	BRAKER2_vs_FINDER	MAKER2_vs_FINDER	PASA_vs_FINDER
rna0	0.3173	0.3124	0.0166	0.0371	0.0371	0.0371	0.2802	0.2753	-0.0205
rna1	0.3064	0.3014	0.017	0.038	0.038	0.038	0.2684	0.2634	-0.021
rna1000	0.2952	0.1771	0.1042	0.1635	0.1635	0.1635	0.1317	0.0136	-0.0593
rna10001	0.6172	0.4758	0.1991	0.1993	0.1993	0.1993	0.4179	0.2765	-0.0002
rna10003	0.617	0.4756	0.199	0.1992	0.1992	0.1992	0.4178	0.2764	-0.0002
rna10004	0.6222	0.4823	0.2074	0.2076	0.2076	0.2076	0.4146	0.2747	-0.0002
rna10006	0.6162	0.4745	0.1983	0.1984	0.1984	0.1984	0.4178	0.2761	-0.0001
rna10007	0.6163	0.4746	0.1983	0.1982	0.1982	0.1982	0.4181	0.2764	0.0001
rna10008	0.6533	1	0.2423	0.2423	0.2423	0.2423	0.411	0.7577	0
rna10009	0.25	0.25	0.1279	0.138	0.138	0.138	0.112	0.112	-0.0101
rna10010	0.2747	0.2747	0.2008	0.2008	0.2008	0.2008	0.0739	0.0739	0
rna10011	0.222	0.222	0.1009	0.2969	0.2969	0.2969	-0.0749	-0.0749	-0.196
rna10012	0.2166	0.2166	0.0927	0.2682	0.2682	0.2682	-0.0516	-0.0516	-0.1755
rna10013	0.0777	0.082	0.0638	0.0638	0.0638	0.0638	0.0139	0.0182	0
rna10019	0.3029	0.4382	0.3856	0.1931	0.1931	0.1931	0.1098	0.2451	0.1925
rna10024	0.2853	0.4214	0.377	0.1782	0.1782	0.1782	0.1071	0.2432	0.1988
rna10025	0.2961	0.5006	0.2387	0.0295	0.0295	0.0295	0.2666	0.4711	0.2092
rna1003	0.1831	0.5324	0.2097	0.5379	0.5379	0.5379	-0.3548	-0.0055	-0.3282
rna10030	0.3152	0.4773	0.2674	0.0516	0.0516	0.0516	0.2636	0.4257	0.2158
rna10031	0.2928	0.497	0.2433	0.0257	0.0257	0.0257	0.2671	0.4713	0.2176
rna10032	0.4918	0.3116	0.6547	0.1184	0.1184	0.1184	0.3734	0.1932	0.5363
rna10033	0.194	0.194	0.0892	0.0892	0.0892	0.0892	0.1048	0.1048	0
rna10034	0.3326	0.1453	0.0653	0.1372	0.1372	0.1372	0.1954	0.0081	-0.0719
rna10035	0.3471	0.3471	0.0022	0.0022	0.0022	0.0022	0.3449	0.3449	0
rna10036	0.3471	0.3471	0.0252	0.0252	0.0252	0.0252	0.3219	0.3219	0
rna10038	0.1135	0.0888	0.0194	0.0253	0.0253	0.0253	0.0882	0.0635	-0.0059
rna10039	0.1105	0.0802	0.0207	0.0207	0.0207	0.0207	0.0898	0.0595	0
rna10041	0.2879	1	0.351	0.1675	0.1675	0.1675	0.1204	0.8325	0.1835
rna10042	0.2992	1	0.0887	0.0887	0.0887	0.0887	0.2105	0.9113	0
rna10043	0.5014	1	0.0252	0.0387	0.0387	0.0387	0.4627	0.9613	-0.0135
rna10044	0.7811	0.3115	0.262	0.262	0.262	0.262	0.5191	0.0495	0
rna10048	0.3433	0.2672	0.0543	0.0543	0.0543	0.0543	0.289	0.2129	0
rna10049	0.3951	0.323	0.0592	0.0592	0.0592	0.0592	0.3359	0.2638	0
rna10050	0.3448	0.2339	0.0418	0.0748	0.0748	0.0748	0.27	0.1591	-0.033
rna10051	0.3099	0.1824	0.0838	0.1173	0.1173	0.1173	0.1926	0.0651	-0.0335
rna10052	0.2918	0.1625	0.1055	0.1389	0.1389	0.1389	0.1529	0.0236	-0.0334
rna10053	0.3781	0.3026	0.1095	0.1095	0.1095	0.1095	0.2686	0.1931	0
rna10054	0.3403	0.2627	0.092	0.092	0.092	0.092	0.2483	0.1707	0
rna10056	0.1561	0.1358	0.2167	0.1724	0.1724	0.1724	-0.0163	-0.0366	0.0443
rna10057	0.0213	1	1	1	1	1	-0.9787	0	0
rna10058	0.7699	0.1064	0.1076	0.1076	0.1076	0.1076	0.6623	-0.0012	0
rna10059	0.1784	0.1784	0.3245	0.0785	0.0785	0.0785	0.0999	0.0999	0.246
rna1006	0.3784	0.6029	0.0566	0.0566	0.0566	0.0566	0.3218	0.5463	0
rna10060	0.238	0.238	0.5094	0.3127	0.3127	0.3127	-0.0747	-0.0747	0.1967
rna10061	0.218	0.1686	0.1941	0.041	0.041	0.041	0.177	0.1276	0.1531
rna10062	0.2378	0.2378	0.1789	0.3936	0.3936	0.3936	-0.1558	-0.1558	-0.2147
rna10063	0.1908	0.1908	0.1368	0.3927	0.3927	0.3927	-0.2019	-0.2019	-0.2559
rna10064	0.2314	1	0.1223	0.0774	0.0774	0.0774	0.154	0.9226	0.0449
rna10065	0.116	0.164	0.0804	0.0181	0.0181	0.0181	0.0979	0.1459	0.0623
rna10066	0.1301	0.1526	0.0703	0.0065	0.0065	0.0065	0.1236	0.1461	0.0638
rna10067	0.126	0.1742	0.079	0.0194	0.0194	0.0194	0.1066	0.1548	0.0596
rna10070	0.5837	0.3572	0.002	0.002	0.002	0.002	0.5817	0.3552	0
rna10071	0.399	1	0.1776	0.1776	0.1776	0.1776	0.2214	0.8224	0
rna10072	0.0169	1	1	1	1	1	-0.9831	0	0
rna10075	0.115	0.2457	0.1795	0.2098	0.2098	0.2098	-0.0948	0.0359	-0.0303
rna10076	0.0579	1	0.0679	0.0679	0.0679	0.0679	-0.01	0.9321	0
rna10077	0.1211	1	0.012	0.0125	0.0125	0.0125	0.1086	0.9875	-0.0005
rna10078	0.4251	1	0.3375	0.3375	0.3375	0.3375	0.0876	0.6625	0
rna10079	0.0717	0.0777	0.04	0.0452	0.0452	0.0452	0.0265	0.0325	-0.0052
rna10084	0.1067	0.1067	0.0986	0.0905	0.0905	0.0905	0.0162	0.0162	0.0081
rna10085	0.0868	0.0868	0.1692	0.3255	0.3255	0.3255	-0.2387	-0.2387	-0.1563
rna10087	0.5146	1	0.4329	0.4349	0.4349	0.4349	0.0797	0.5651	-0.002
rna10088	0.3801	0.2554	0.03	0.03	0.03	0.03	0.3501	0.2254	0
rna10089	0.3809	0.2569	0.0566	0.0566	0.0566	0.0566	0.3243	0.2003	0
rna10093	0.2494	0.2281	0.0321	0.0321	0.0321	0.0321	0.2173	0.196	0
rna10094	0.1169	0.0964	0.1	0.1	0.1	0.1	0.0169	-0.0036	0
rna10098	0.1967	1	0.038	0.038	0.038	0.038	0.1587	0.962	0
rna10100	0.3404	0.4831	0.1188	0.1352	0.1352	0.1352	0.2052	0.3479	-0.0164
rna10101	0.3288	0.426	0.186	0.202	0.202	0.202	0.1268	0.224	-0.016
rna10105	0.519	0.1374	0.6501	0.0863	0.0863	0.0863	0.4327	0.0511	0.5638
rna10106	0.6807	0.1794	0.5395	0.5395	0.5395	0.5395	0.1412	-0.3601	0
rna10107	0.2738	1	1	1	1	1	-0.7262	0	0
rna10108	0.1494	0.0623	0.0153	0.0153	0.0153	0.0153	0.1341	0.047	0
rna10109	0.2054	0.1442	0.1184	0.0112	0.0112	0.0112	0.1942	0.133	0.1072
rna10110	0.2058	0.1452	0.1192	0.0121	0.0121	0.0121	0.1937	0.1331	0.1071
rna10111	0.1399	0.0762	0.1859	0.0599	0.0599	0.0599	0.08	0.0163	0.126
rna10112	0.2841	0.2313	0.0046	0.0046	0.0046	0.0046	0.2795	0.2267	0
rna10113	0.2323	0.178	0.0555	0.0555	0.0555	0.0555	0.1768	0.1225	0
rna10115	0.2907	1	1	0.0015	0.0015	0.0015	0.2892	0.9985	0.9985
rna10117	0.2892	0.33	0.0297	0.34	0.34	0.34	-0.0508	-0.01	-0.3103
rna10118	0.3155	0.3265	0.03	0.3364	0.3364	0.3364	-0.0209	-0.0099	-0.3064
rna10120	0.6799	0.7563	0.4121	0.3988	0.3988	0.3988	0.2811	0.3575	0.0133
rna10121	0.5447	0.6621	0.4952	0.4809	0.4809	0.4809	0.0638	0.1812	0.0143
rna10122	0.1663	0.0676	0.0139	0.0147	0.0147	0.0147	0.1516	0.0529	-0.0008
rna10123	0.3109	0.1244	0.0306	0.0302	0.0302	0.0302	0.2807	0.0942	0.0004
rna10126	0.1215	0.1215	0.0998	0.0998	0.0998	0.0998	0.0217	0.0217	0
rna10127	0.0776	0.0776	0.1032	0.1032	0.1032	0.1032	-0.0256	-0.0256	0
rna10128	0.332	0.2695	0.0912	0.1206	0.1206	0.1206	0.2114	0.1489	-0.0294
rna10129	0.2882	0.2253	0.1227	0.0814	0.0814	0.0814	0.2068	0.1439	0.0413
rna10130	0.296	0.2282	0.178	0.102	0.102	0.102	0.194	0.1262	0.076
rna10131	0.242	0.1281	0.166	0.0692	0.0692	0.0692	0.1728	0.0589	0.0968
rna10132	0.1366	0.1108	0.0187	0.0719	0.0719	0.0719	0.0647	0.0389	-0.0532
rna10133	0.1136	0.0873	0.0531	0.0627	0.0627	0.0627	0.0509	0.0246	-0.0096
rna10134	0.4318	1	0.0865	0.0888	0.0888	0.0888	0.343	0.9112	-0.0023
rna10135	0.3623	0.2158	0.0451	1	1	1	-0.6377	-0.7842	-0.9549
rna10136	0.35	0.1972	0.0257	1	1	1	-0.65	-0.8028	-0.9743
rna10138	0.2476	0.2182	0.2481	0.2481	0.2481	0.2481	-0.0005	-0.0299	0
rna10139	0.3062	0.3062	0.1652	0.1634	0.1634	0.1634	0.1428	0.1428	0.0018
rna10141	0.2426	0.2426	0.101	0.099	0.099	0.099	0.1436	0.1436	0.002
rna10142	0.6364	1	1	1	1	1	-0.3636	0	0
rna10143	0.1899	0.1729	0.1518	0.1518	0.1518	0.1518	0.0381	0.0211	0
rna10144	0.0824	0.1638	0.0983	0.0983	0.0983	0.0983	-0.0159	0.0655	0
rna10146	0.1618	0.1618	0.0658	0.0658	0.0658	0.0658	0.096	0.096	0
rna10147	0.1138	0.1138	0.1492	0.1492	0.1492	0.1492	-0.0354	-0.0354	0
rna10148	0.1283	0.1283	0.0138	0.0138	0.0138	0.0138	0.1145	0.1145	0
rna10151	0.3503	0.3503	0.2587	0.2587	0.2587	0.2587	0.0916	0.0916	0
rna10152	0.3649	0.0443	0.0815	0.0815	0.0815	0.0815	0.2834	-0.0372	0
rna10153	0.3678	0.0717	0.0889	0.0889	0.0889	0.0889	0.2789	-0.0172	0
rna10154	0.1455	0.1335	0.026	0.026	0.026	0.026	0.1195	0.1075	0
rna10155	0.1466	0.1322	0.0249	0.0249	0.0249	0.0249	0.1217	0.1073	0
rna10156	0.1591	0.114	0.0121	0.0121	0.0121	0.0121	0.147	0.1019	0
rna10159	0.1261	0.1033	0.1228	0.0784	0.0784	0.0784	0.0477	0.0249	0.0444
rna10160	0.0941	0.0725	0.0964	0.0518	0.0518	0.0518	0.0423	0.0207	0.0446
rna10162	0.224	0.1358	0.247	0.247	0.247	0.247	-0.023	-0.1112	0
rna10165	0.1328	0.1328	0.0627	0.0627	0.0627	0.0627	0.0701	0.0701	0
rna10166	0.9667	1	1	1	1	1	-0.0333	0	0
rna10167	0.2223	1	0.1049	0.1049	0.1049	0.1049	0.1174	0.8951	0
rna10168	0.2494	0.2026	0.181	0.5171	0.5171	0.5171	-0.2677	-0.3145	-0.3361
rna10169	0.1092	1	0.1735	0.1735	0.1735	0.1735	-0.0643	0.8265	0
rna10170	0.1384	0.1384	0.1603	0.1603	0.1603	0.1603	-0.0219	-0.0219	0
rna10171	0.0627	0.3427	0.0862	0.0678	0.0678	0.0678	-0.0051	0.2749	0.0184
rna10172	0.3037	0.413	0.1428	0.1428	0.1428	0.1428	0.1609	0.2702	0
rna10173	0.2872	0.3945	0.1611	0.1611	0.1611	0.1611	0.1261	0.2334	0
rna10174	0.4345	0.2337	0.1911	0.1911	0.1911	0.1911	0.2434	0.0426	0
rna10175	0.4544	0.25	0.2014	0.2014	0.2014	0.2014	0.253	0.0486	0
rna10176	0.4558	0.2512	0.2021	0.2021	0.2021	0.2021	0.2537	0.0491	0
rna10177	0.4031	0.1931	0.241	0.2353	0.2353	0.2353	0.1678	-0.0422	0.0057
rna10179	0.4955	0.1167	0.0402	0.0402	0.0402	0.0402	0.4553	0.0765	0
rna10180	0.2542	1	0.4587	0.4171	0.4171	0.4171	-0.1629	0.5829	0.0416
rna10181	0.2519	1	0.4657	0.4244	0.4244	0.4244	-0.1725	0.5756	0.0413
rna10184	0.146	0.146	0.2358	0.1552	0.1552	0.1552	-0.0092	-0.0092	0.0806
rna10185	0.0938	0.0938	0.2003	0.1303	0.1303	0.1303	-0.0365	-0.0365	0.07
rna10186	0.2855	0.1854	0.1439	0.0895	0.0895	0.0895	0.196	0.0959	0.0544
rna10187	0.6562	1	0.1401	0.1401	0.1401	0.1401	0.5161	0.8599	0
rna10189	0.2586	0.1853	0.0912	0.0912	0.0912	0.0912	0.1674	0.0941	0
rna10190	0.1417	1	0.3039	0.3039	0.3039	0.3039	-0.1622	0.6961	0
rna10191	0.2463	0.1365	0.0955	0.0332	0.0332	0.0332	0.2131	0.1033	0.0623
rna10192	0.2452	0.1302	0.1374	0.0229	0.0229	0.0229	0.2223	0.1073	0.1145
rna10195	0.8228	1	0.4375	0.5602	0.5602	0.5602	0.2626	0.4398	-0.1227
rna10199	0.312	1	1	0.2286	0.2286	0.2286	0.0834	0.7714	0.7714
rna10201	0.4213	0.0684	0.1054	0.1112	0.1112	0.1112	0.3101	-0.0428	-0.0058
rna10202	0.0877	0.0877	0.03	0.037	0.037	0.037	0.0507	0.0507	-0.007
rna10203	0.0819	0.0819	0.0359	0.0428	0.0428	0.0428	0.0391	0.0391	-0.0069
rna10204	0.8542	1	1	0.7067	0.7067	0.7067	0.1475	0.2933	0.2933
rna10206	0.0754	0.0754	0.0305	0.0305	0.0305	0.0305	0.0449	0.0449	0
rna10207	0.1004	0.1004	0.0528	0.058	0.058	0.058	0.0424	0.0424	-0.0052
rna10209	0.0928	0.0693	0.0368	0.0368	0.0368	0.0368	0.056	0.0325	0
rna10210	0.4333	0.0973	0.0325	0.0325	0.0325	0.0325	0.4008	0.0648	0
rna10212	0.1532	0.1532	0.145	0.145	0.145	0.145	0.0082	0.0082	0
rna10213	0.2891	0.1528	0.0496	0.0496	0.0496	0.0496	0.2395	0.1032	0
rna10214	0.2885	0.1521	0.0493	0.0493	0.0493	0.0493	0.2392	0.1028	0
rna10216	0.1793	1	0.0151	0.0151	0.0151	0.0151	0.1642	0.9849	0
rna10219	0.4307	1	0.5719	0.4645	0.4645	0.4645	-0.0338	0.5355	0.1074
rna1022	0.1295	0.0163	1	1	1	1	-0.8705	-0.9837	0
rna10220	0.4971	1	0.5801	0.4506	0.4506	0.4506	0.0465	0.5494	0.1295
rna10224	0.2531	1	1	0.176	0.176	0.176	0.0771	0.824	0.824
rna10225	0.2123	0.0778	0.1752	0.0094	0.0094	0.0094	0.2029	0.0684	0.1658
rna10228	0.1529	0.1529	0.2064	0.2064	0.2064	0.2064	-0.0535	-0.0535	0
rna1023	0.5811	1	0.0881	0.2082	0.2082	0.2082	0.3729	0.7918	-0.1201
rna10230	0.381	0.2843	0.1362	0.1362	0.1362	0.1362	0.2448	0.1481	0
rna10233	0.2162	0.2162	0.1068	0.1086	0.1086	0.1086	0.1076	0.1076	-0.0018
rna10236	0.1875	0.1505	0.2001	0.1881	0.1881	0.1881	-0.0006	-0.0376	0.012
rna10237	0.1705	0.1705	0.0453	0.0453	0.0453	0.0453	0.1252	0.1252	0
rna10238	0.1288	0.1288	0.0557	0.0557	0.0557	0.0557	0.0731	0.0731	0
rna10239	0.192	0.1459	0.0365	0.0365	0.0365	0.0365	0.1555	0.1094	0
rna10244	0.156	0.1525	0.1619	0.1619	0.1619	0.1619	-0.0059	-0.0094	0
rna10246	0.2236	0.2236	0.2304	0.0942	0.0942	0.0942	0.1294	0.1294	0.1362
rna10247	0.1654	0.1042	0.221	0.0833	0.0833	0.0833	0.0821	0.0209	0.1377
rna10249	0.2029	0.1731	0.4345	0.4505	0.4505	0.4505	-0.2476	-0.2774	-0.016
rna1025	0.6248	0.1277	0.1452	0.1452	0.1452	0.1452	0.4796	-0.0175	0
rna10250	0.2467	0.1594	0.4544	0.4697	0.4697	0.4697	-0.223	-0.3103	-0.0153
rna10252	0.1516	1	0.6046	0.2639	0.2639	0.2639	-0.1123	0.7361	0.3407
rna10257	0.1616	1	0.1841	0.0821	0.0821	0.0821	0.0795	0.9179	0.102
rna1026	0.2012	0.2012	0.0497	0.0497	0.0497	0.0497	0.1515	0.1515	0
rna10260	0.7268	1	1	1	1	1	-0.2732	0	0
rna10273	0.6307	0.6454	0.2676	0.2679	0.2679	0.2679	0.3628	0.3775	-0.0003
rna10274	0.6269	0.6418	0.2718	0.2721	0.2721	0.2721	0.3548	0.3697	-0.0003
rna10275	0.3977	0.3832	0.3355	0.3348	0.3348	0.3348	0.0629	0.0484	0.0007
rna10277	0.2541	1	1	1	1	1	-0.7459	0	0
rna1028	0.1789	0.1789	0.1583	0.1754	0.1754	0.1754	0.0035	0.0035	-0.0171
rna10284	0.3837	0.1252	0.0436	0.0436	0.0436	0.0436	0.3401	0.0816	0
rna10285	0.4048	0.1293	0.0439	0.0439	0.0439	0.0439	0.3609	0.0854	0
rna10286	0.0795	0.0332	0.1695	0.1566	0.1566	0.1566	-0.0771	-0.1234	0.0129
rna10289	0.6602	0.2431	0.1069	0.0555	0.0555	0.0555	0.6047	0.1876	0.0514
rna10290	0.658	0.2427	0.1077	0.0564	0.0564	0.0564	0.6016	0.1863	0.0513
rna10292	0.1218	0.1218	0.2244	0.2482	0.2482	0.2482	-0.1264	-0.1264	-0.0238
rna10299	0.3956	0.3755	0.2571	0.0879	0.0879	0.0879	0.3077	0.2876	0.1692
rna1030	0.176	0.176	0.1858	0.1229	0.1229	0.1229	0.0531	0.0531	0.0629
rna10302	0.3984	0.3784	0.2445	0.0624	0.0624	0.0624	0.336	0.316	0.1821
rna10303	0.412	0.3914	0.2486	0.0615	0.0615	0.0615	0.3505	0.3299	0.1871
rna10304	0.1009	0.1009	0.0225	0.0229	0.0229	0.0229	0.078	0.078	-0.0004
rna10305	0.1118	0.1118	0.058	0.0584	0.0584	0.0584	0.0534	0.0534	-0.0004
rna10307	0.1322	0.1162	0.0251	0.0312	0.0312	0.0312	0.101	0.085	-0.0061
rna10309	0.2079	0.2027	0.0171	0.0207	0.0207	0.0207	0.1872	0.182	-0.0036
rna10310	0.1747	0.1784	0.0513	0.0513	0.0513	0.0513	0.1234	0.1271	0
rna10311	0.1355	0.1297	0.0909	0.0593	0.0593	0.0593	0.0762	0.0704	0.0316
rna10312	0.2021	0.1964	0.0599	0.0803	0.0803	0.0803	0.1218	0.1161	-0.0204
rna10315	0.0885	1	1	0.0318	0.0318	0.0318	0.0567	0.9682	0.9682
rna10316	0.0998	0.0929	0.0604	0.0782	0.0782	0.0782	0.0216	0.0147	-0.0178
rna10317	0.1819	0.3496	0.1823	0.1823	0.1823	0.1823	-0.0004	0.1673	0
rna10318	0.2568	0.2666	0.1085	0.1085	0.1085	0.1085	0.1483	0.1581	0
rna10320	0.2027	0.2127	0.0801	0.0801	0.0801	0.0801	0.1226	0.1326	0
rna10321	0.2034	0.2134	0.08	0.08	0.08	0.08	0.1234	0.1334	0
rna10322	0.1829	0.193	0.1005	0.0832	0.0832	0.0832	0.0997	0.1098	0.0173
rna10323	0.2147	0.2247	0.085	0.085	0.085	0.085	0.1297	0.1397	0
rna10324	0.3247	0.1762	0.1454	0.1454	0.1454	0.1454	0.1793	0.0308	0
rna10325	0.3313	0.1824	0.1506	0.1506	0.1506	0.1506	0.1807	0.0318	0
rna10326	0.2928	0.169	0.0225	0.0225	0.0225	0.0225	0.2703	0.1465	0
rna10327	0.2829	0.1585	0.0119	0.0119	0.0119	0.0119	0.271	0.1466	0
rna10328	0.3828	1	1	1	1	1	-0.6172	0	0
rna10329	0.3709	1	1	1	1	1	-0.6291	0	0
rna1033	0.7824	1	1	0.4291	0.4291	0.4291	0.3533	0.5709	0.5709
rna10330	0.9702	0.2479	0.1244	0.1232	0.1232	0.1232	0.847	0.1247	0.0012
rna10331	0.9664	0.187	0.0237	0.0298	0.0298	0.0298	0.9366	0.1572	-0.0061
rna10332	0.9664	0.1856	0.0102	0.011	0.011	0.011	0.9554	0.1746	-0.0008
rna10333	0.9653	0.1687	0.0124	0.0187	0.0187	0.0187	0.9466	0.15	-0.0063
rna10334	0.1589	0.1589	0.0635	0.0635	0.0635	0.0635	0.0954	0.0954	0
rna10336	0.0847	0.0809	0.0577	0.0577	0.0577	0.0577	0.027	0.0232	0
rna10337	0.3455	1	0.222	0.0486	0.0486	0.0486	0.2969	0.9514	0.1734
rna10338	0.072	0.0523	0.022	0.0381	0.0381	0.0381	0.0339	0.0142	-0.0161
rna10339	0.1648	0.1454	0.0305	0.0437	0.0437	0.0437	0.1211	0.1017	-0.0132
rna1034	0.1072	1	0.1196	0.1261	0.1261	0.1261	-0.0189	0.8739	-0.0065
rna10340	0.2088	1	1	1	1	1	-0.7912	0	0
rna10343	0.112	0.0492	0.1457	0.1457	0.1457	0.1457	-0.0337	-0.0965	0
rna10348	0.1799	1	0.4033	0.275	0.275	0.275	-0.0951	0.725	0.1283
rna10349	0.2799	1	0.4116	0.4779	0.4779	0.4779	-0.198	0.5221	-0.0663
rna1035	0.0988	1	0.2353	0.2353	0.2353	0.2353	-0.1365	0.7647	0
rna10350	0.3062	1	0.4767	0.5303	0.5303	0.5303	-0.2241	0.4697	-0.0536
rna10351	0.141	0.1032	0.0933	0.0974	0.0974	0.0974	0.0436	0.0058	-0.0041
rna10352	0.1146	0.1146	0.0883	0.0784	0.0784	0.0784	0.0362	0.0362	0.0099
rna10353	0.347	0.1552	0.1572	0.1664	0.1664	0.1664	0.1806	-0.0112	-0.0092
rna10354	0.2768	0.2564	0.1617	0.1617	0.1617	0.1617	0.1151	0.0947	0
rna10355	0.091	0.091	0.0964	0.1087	0.1087	0.1087	-0.0177	-0.0177	-0.0123
rna10356	0.3904	0.1749	0.1748	0.1748	0.1748	0.1748	0.2156	0.0001	0
rna10357	0.1469	1	1	1	1	1	-0.8531	0	0
rna10358	0.2601	1	0.104	0.104	0.104	0.104	0.1561	0.896	0
rna10359	0.2714	1	0.1518	0.1518	0.1518	0.1518	0.1196	0.8482	0
rna10361	0.5736	0.5868	0.4718	0.1454	0.1454	0.1454	0.4282	0.4414	0.3264
rna10362	0.2318	0.2318	0.0809	0.0809	0.0809	0.0809	0.1509	0.1509	0
rna10365	0.1085	0.1083	0.0873	0.0873	0.0873	0.0873	0.0212	0.021	0
rna10366	0.1288	0.0433	0.0626	0.0555	0.0555	0.0555	0.0733	-0.0122	0.0071
rna10368	0.1493	1	0.5837	0.0847	0.0847	0.0847	0.0646	0.9153	0.499
rna10369	0.0847	1	0.507	0.4125	0.4125	0.4125	-0.3278	0.5875	0.0945
rna10370	0.1886	0.1886	0.1544	0.3548	0.3548	0.3548	-0.1662	-0.1662	-0.2004
rna10371	0.4452	0.2673	0.2396	0.2036	0.2036	0.2036	0.2416	0.0637	0.036
rna10372	0.0492	0.0492	0.0593	0.0593	0.0593	0.0593	-0.0101	-0.0101	0
rna10373	0.4634	1	1	0.0946	0.0946	0.0946	0.3688	0.9054	0.9054
rna10375	0.4393	1	1	1	1	1	-0.5607	0	0
rna10376	0.5554	0.2964	0.136	0.136	0.136	0.136	0.4194	0.1604	0
rna10377	0.1665	1	0.0145	0.0145	0.0145	0.0145	0.152	0.9855	0
rna10378	0.1999	1	0.0136	0.0136	0.0136	0.0136	0.1863	0.9864	0
rna10379	0.2267	1	1	0.047	0.047	0.047	0.1797	0.953	0.953
rna10380	0.2522	1	0.2242	0.1929	0.1929	0.1929	0.0593	0.8071	0.0313
rna10381	0.147	0.0589	0.0617	0.0551	0.0551	0.0551	0.0919	0.0038	0.0066
rna10382	0.2989	0.2429	0.0132	0.0857	0.0857	0.0857	0.2132	0.1572	-0.0725
rna10385	0.1316	1	0.2899	0.2978	0.2978	0.2978	-0.1662	0.7022	-0.0079
rna10386	0.1331	1	0.2913	0.2992	0.2992	0.2992	-0.1661	0.7008	-0.0079
rna10387	0.2101	0.2101	0.0865	0.0872	0.0872	0.0872	0.1229	0.1229	-0.0007
rna10390	0.1184	0.1184	0.0412	0.0412	0.0412	0.0412	0.0772	0.0772	0
rna10391	0.1664	1	0.1369	0.1369	0.1369	0.1369	0.0295	0.8631	0
rna10392	0.1652	0.1066	0.1758	0.1758	0.1758	0.1758	-0.0106	-0.0692	0
rna10393	0.0895	0.0895	0.1791	0.1167	0.1167	0.1167	-0.0272	-0.0272	0.0624
rna10394	0.178	0.178	0.3822	0.0678	0.0678	0.0678	0.1102	0.1102	0.3144
rna10395	0.2412	1	1	0.1392	0.1392	0.1392	0.102	0.8608	0.8608
rna10396	0.1141	1	1	0.0277	0.0277	0.0277	0.0864	0.9723	0.9723
rna10398	0.1495	0.1321	0.2394	0.1618	0.1618	0.1618	-0.0123	-0.0297	0.0776
rna10399	0.3882	1	1	1	1	1	-0.6118	0	0
rna1040	0.2486	0.1926	0.061	0.0547	0.0547	0.0547	0.1939	0.1379	0.0063
rna10400	0.0882	1	1	0.0532	0.0532	0.0532	0.035	0.9468	0.9468
rna10401	0.2873	1	0.6907	0.0871	0.0871	0.0871	0.2002	0.9129	0.6036
rna10402	0.1898	0.0907	0.1176	0.0999	0.0999	0.0999	0.0899	-0.0092	0.0177
rna10405	0.2099	0.3061	0.3302	0.0487	0.0487	0.0487	0.1612	0.2574	0.2815
rna10406	0.0915	1	0.6125	0.2067	0.2067	0.2067	-0.1152	0.7933	0.4058
rna10407	0.0232	1	0.268	0.2689	0.2689	0.2689	-0.2457	0.7311	-0.0009
rna10410	0.2144	0.1314	0.1728	0.1771	0.1771	0.1771	0.0373	-0.0457	-0.0043
rna10416	0.5864	1	0.4987	0.4987	0.4987	0.4987	0.0877	0.5013	0
rna10417	0.4343	1	0.3231	0.3231	0.3231	0.3231	0.1112	0.6769	0
rna10418	0.1348	1	0.1882	0.1882	0.1882	0.1882	-0.0534	0.8118	0
rna1042	0.1373	0.2462	0.0517	0.1143	0.1143	0.1143	0.023	0.1319	-0.0626
rna10425	0.4001	0.1192	0.0244	0.0244	0.0244	0.0244	0.3757	0.0948	0
rna10426	0.401	0.1211	0.0342	0.0342	0.0342	0.0342	0.3668	0.0869	0
rna10427	0.3976	0.1019	0.0479	0.0479	0.0479	0.0479	0.3497	0.054	0
rna1043	0.181	0.2919	0.0374	0.0961	0.0961	0.0961	0.0849	0.1958	-0.0587
rna10430	0.1834	0.1834	0.0095	0.0095	0.0095	0.0095	0.1739	0.1739	0
rna10431	0.1263	0.1263	0.0678	0.0678	0.0678	0.0678	0.0585	0.0585	0
rna10432	0.0976	1	0.124	0.124	0.124	0.124	-0.0264	0.876	0
rna10433	0.6295	1	0.3004	0.257	0.257	0.257	0.3725	0.743	0.0434
rna10435	0.5924	0.1957	0.0904	0.0584	0.0584	0.0584	0.534	0.1373	0.032
rna10436	0.5943	0.2083	0.0426	0.0397	0.0397	0.0397	0.5546	0.1686	0.0029
rna10437	0.4349	0.1058	0.006	0.0052	0.0052	0.0052	0.4297	0.1006	0.0008
rna10438	0.4345	0.1048	0.005	0.0043	0.0043	0.0043	0.4302	0.1005	0.0007
rna10440	0.0756	0.0756	0.0866	0.0866	0.0866	0.0866	-0.011	-0.011	0
rna10441	0.1576	0.1738	0.2553	0.2553	0.2553	0.2553	-0.0977	-0.0815	0
rna10444	0.0479	1	0.035	0.0359	0.0359	0.0359	0.012	0.9641	-0.0009
rna10445	0.2373	1	1	0.161	0.161	0.161	0.0763	0.839	0.839
rna10447	0.3553	1	0.0085	0.0085	0.0085	0.0085	0.3468	0.9915	0
rna1045	0.2592	0.4402	0.0196	0.0196	0.0196	0.0196	0.2396	0.4206	0
rna10450	0.3557	1	0.0114	0.0114	0.0114	0.0114	0.3443	0.9886	0
rna10452	0.3553	1	0.0139	0.0139	0.0139	0.0139	0.3414	0.9861	0
rna10454	0.5104	1	0.2565	0.0192	0.0192	0.0192	0.4912	0.9808	0.2373
rna10458	0.2686	1	1	1	1	1	-0.7314	0	0
rna10459	0.4226	1	1	0.4624	0.4624	0.4624	-0.0398	0.5376	0.5376
rna1046	0.2106	0.3887	0.0802	0.0802	0.0802	0.0802	0.1304	0.3085	0
rna10460	0.143	0.0819	0.1329	0.1325	0.1325	0.1325	0.0105	-0.0506	0.0004
rna10461	0.1427	0.0815	0.1332	0.1328	0.1328	0.1328	0.0099	-0.0513	0.0004
rna10462	0.1826	0.1221	0.2081	0.2077	0.2077	0.2077	-0.0251	-0.0856	0.0004
rna10464	0.114	0.0771	0.0037	0.0043	0.0043	0.0043	0.1097	0.0728	-0.0006
rna10465	0.1002	0.7682	0.2793	0.2484	0.2484	0.2484	-0.1482	0.5198	0.0309
rna10466	0.0971	0.779	0.2854	0.2675	0.2675	0.2675	-0.1704	0.5115	0.0179
rna10467	0.048	1	0.4145	0.4317	0.4317	0.4317	-0.3837	0.5683	-0.0172
rna10472	0.4717	0.3851	0.0322	0.3871	0.3871	0.3871	0.0846	-0.002	-0.3549
rna10473	0.1166	0.1166	0.2657	0.1078	0.1078	0.1078	0.0088	0.0088	0.1579
rna10478	0.7427	1	0.0496	0.0496	0.0496	0.0496	0.6931	0.9504	0
rna10479	0.7421	1	0.0477	0.0477	0.0477	0.0477	0.6944	0.9523	0
rna1048	0.7627	0.4405	0.1834	0.1157	0.1157	0.1157	0.647	0.3248	0.0677
rna10480	0.7374	1	0.0806	0.0806	0.0806	0.0806	0.6568	0.9194	0
rna10481	0	1	1	1	1	1	-1	0	0
rna10484	0.5302	0.4966	0.6504	0.5375	0.5375	0.5375	-0.0073	-0.0409	0.1129
rna10485	0.1496	1	1	1	1	1	-0.8504	0	0
rna10486	0.1654	1	1	1	1	1	-0.8346	0	0
rna10488	0.2846	0.3389	0.081	0.0826	0.0826	0.0826	0.202	0.2563	-0.0016
rna10489	0.277	0.3311	0.0755	0.0771	0.0771	0.0771	0.1999	0.254	-0.0016
rna10490	0.2789	0.3301	0.0767	0.0783	0.0783	0.0783	0.2006	0.2518	-0.0016
rna10491	0.2823	0.3333	0.106	0.1047	0.1047	0.1047	0.1776	0.2286	0.0013
rna10492	0.2295	0.2859	0.1741	0.1758	0.1758	0.1758	0.0537	0.1101	-0.0017
rna10493	0.3219	0.2299	0.0691	0.0716	0.0716	0.0716	0.2503	0.1583	-0.0025
rna10497	0.1693	0.1	0.1623	0.1656	0.1656	0.1656	0.0037	-0.0656	-0.0033
rna10499	0.2217	0.6995	0.1696	0.2034	0.2034	0.2034	0.0183	0.4961	-0.0338
rna10505	0.4982	0.1288	0.0407	0.0407	0.0407	0.0407	0.4575	0.0881	0
rna10506	0.4664	0.0267	0.1762	0.1762	0.1762	0.1762	0.2902	-0.1495	0
rna10509	0.2372	1	0.0676	0.0638	0.0638	0.0638	0.1734	0.9362	0.0038
rna10510	0.4533	0.4533	0.2417	0.2422	0.2422	0.2422	0.2111	0.2111	-0.0005
rna10512	0.0826	1	0.0629	0.0629	0.0629	0.0629	0.0197	0.9371	0
rna10513	0.1288	1	0.0322	0.0873	0.0873	0.0873	0.0415	0.9127	-0.0551
rna10516	1	1	1	1	1	1	0	0	0
rna10517	0.0847	1	0.4238	0.4238	0.4238	0.4238	-0.3391	0.5762	0
rna10518	0.1258	1	1	1	1	1	-0.8742	0	0
rna10519	0.5609	0.3824	0.5796	0.2794	0.2794	0.2794	0.2815	0.103	0.3002
rna1052	0.4581	0.487	0.454	0.4471	0.4471	0.4471	0.011	0.0399	0.0069
rna10520	0.5604	0.3818	0.5808	0.2788	0.2788	0.2788	0.2816	0.103	0.302
rna10524	0.3813	0.1014	0.1614	0.16	0.16	0.16	0.2213	-0.0586	0.0014
rna10527	0.2756	1	0.1275	0.1275	0.1275	0.1275	0.1481	0.8725	0
rna10528	0.1458	0.1508	0.2942	0.1275	0.1275	0.1275	0.0183	0.0233	0.1667
rna10529	0.1982	0.2413	0.0571	0.0132	0.0132	0.0132	0.185	0.2281	0.0439
rna1053	0.4444	0.4724	0.4388	0.2678	0.2678	0.2678	0.1766	0.2046	0.171
rna10533	0.089	0.0574	0.1492	0.049	0.049	0.049	0.04	0.0084	0.1002
rna10534	0.1705	0.1705	0.1351	0.1351	0.1351	0.1351	0.0354	0.0354	0
rna10535	0.9201	0.0728	0.0752	0.0752	0.0752	0.0752	0.8449	-0.0024	0
rna10536	0.1793	0.1793	0.0467	0.0488	0.0488	0.0488	0.1305	0.1305	-0.0021
rna10537	0.1508	0.1508	0.1819	0.1839	0.1839	0.1839	-0.0331	-0.0331	-0.002
rna10538	0.112	0.112	0.0536	0.0557	0.0557	0.0557	0.0563	0.0563	-0.0021
rna10539	0.733	0.4244	0.2532	0.258	0.258	0.258	0.475	0.1664	-0.0048
rna1054	0.4538	0.4825	0.4492	0.4424	0.4424	0.4424	0.0114	0.0401	0.0068
rna10540	0.7395	0.4623	0.1792	0.1842	0.1842	0.1842	0.5553	0.2781	-0.005
rna10541	0.7641	0.4788	0.1838	0.1888	0.1888	0.1888	0.5753	0.29	-0.005
rna10542	0.1478	0.0873	0.275	0.0094	0.0094	0.0094	0.1384	0.0779	0.2656
rna10545	0.1424	0.0841	0.2815	0.0191	0.0191	0.0191	0.1233	0.065	0.2624
rna10546	0.2761	0.2761	0.5546	0.0455	0.0455	0.0455	0.2306	0.2306	0.5091
rna10547	0.2792	0.2792	0.5593	0.0486	0.0486	0.0486	0.2306	0.2306	0.5107
rna10548	0.2697	0.2697	0.561	0.0575	0.0575	0.0575	0.2122	0.2122	0.5035
rna10549	0.2519	0.2519	0.571	0.07	0.07	0.07	0.1819	0.1819	0.501
rna1055	0.3818	0.226	0.1863	0.178	0.178	0.178	0.2038	0.048	0.0083
rna10550	0.3876	1	0.1347	0.1347	0.1347	0.1347	0.2529	0.8653	0
rna10551	0.3667	1	0.0812	0.0812	0.0812	0.0812	0.2855	0.9188	0
rna10552	0.412	1	1	0.0757	0.0757	0.0757	0.3363	0.9243	0.9243
rna10557	0.6177	0.4535	0.2118	0.2111	0.2111	0.2111	0.4066	0.2424	0.0007
rna10558	0.4986	0.3053	0.0429	0.0419	0.0419	0.0419	0.4567	0.2634	0.001
rna10559	0.4906	0.2956	0.0392	0.0382	0.0382	0.0382	0.4524	0.2574	0.001
rna10560	0.2761	0.1843	0.0867	0.0779	0.0779	0.0779	0.1982	0.1064	0.0088
rna10561	0.2547	0.1819	0.0891	0.0803	0.0803	0.0803	0.1744	0.1016	0.0088
rna10562	0.2499	0.1678	0.1231	0.1147	0.1147	0.1147	0.1352	0.0531	0.0084
rna10563	0.4454	0.4454	0.0908	0.1037	0.1037	0.1037	0.3417	0.3417	-0.0129
rna10564	0.3389	0.3389	0.0627	0.0757	0.0757	0.0757	0.2632	0.2632	-0.013
rna10565	0.5399	0.438	0.0462	0.0477	0.0477	0.0477	0.4922	0.3903	-0.0015
rna10566	0.5486	0.4507	0.0277	0.0292	0.0292	0.0292	0.5194	0.4215	-0.0015
rna10567	0.1463	0.0972	0.0406	0.0406	0.0406	0.0406	0.1057	0.0566	0
rna10568	0.0753	0.0753	0.0643	0.0897	0.0897	0.0897	-0.0144	-0.0144	-0.0254
rna10569	0.2121	0.2121	0.0594	0.0762	0.0762	0.0762	0.1359	0.1359	-0.0168
rna10570	0.3349	1	0.0618	0.0253	0.0253	0.0253	0.3096	0.9747	0.0365
rna10571	0.3011	0.3011	0.2996	0.2996	0.2996	0.2996	0.0015	0.0015	0
rna10572	0.1452	0.1375	0.0308	0.0308	0.0308	0.0308	0.1144	0.1067	0
rna10573	0.393	1	0.2813	0.237	0.237	0.237	0.156	0.763	0.0443
rna10574	0.3784	1	0.3065	0.256	0.256	0.256	0.1224	0.744	0.0505
rna10575	0.4202	1	0.302	0.2473	0.2473	0.2473	0.1729	0.7527	0.0547
rna10578	0.3932	1	0.093	0.0197	0.0197	0.0197	0.3735	0.9803	0.0733
rna10579	0.2802	1	0.1543	0.1033	0.1033	0.1033	0.1769	0.8967	0.051
rna1058	0.1074	0.1974	0.0722	0.0545	0.0545	0.0545	0.0529	0.1429	0.0177
rna10580	0.2736	1	0.1458	0.0853	0.0853	0.0853	0.1883	0.9147	0.0605
rna10581	0.293	1	0.1644	0.1136	0.1136	0.1136	0.1794	0.8864	0.0508
rna10582	0.3949	1	0.1036	0.0306	0.0306	0.0306	0.3643	0.9694	0.073
rna10583	0.3639	1	0.0928	0.0232	0.0232	0.0232	0.3407	0.9768	0.0696
rna10584	0.3069	1	0.1452	0.0805	0.0805	0.0805	0.2264	0.9195	0.0647
rna10585	0.2859	1	0.1477	0.0965	0.0965	0.0965	0.1894	0.9035	0.0512
rna10586	0.3738	1	0.1363	0.0686	0.0686	0.0686	0.3052	0.9314	0.0677
rna1059	0.0924	0.1828	0.0863	0.0686	0.0686	0.0686	0.0238	0.1142	0.0177
rna10594	0.1418	1	0.3642	0.0598	0.0598	0.0598	0.082	0.9402	0.3044
rna10595	0.2298	1	0.3948	0.093	0.093	0.093	0.1368	0.907	0.3018
rna10596	0.055	1	1	0.3089	0.3089	0.3089	-0.2539	0.6911	0.6911
rna10597	0.1795	0.1643	0.2128	0.0866	0.0866	0.0866	0.0929	0.0777	0.1262
rna10599	0.1311	1	1	1	1	1	-0.8689	0	0
rna1060	0.2793	0.2793	0.0997	0.0997	0.0997	0.0997	0.1796	0.1796	0
rna10600	0.2427	0.1169	0.0685	0.0685	0.0685	0.0685	0.1742	0.0484	0
rna10601	0.6121	0.1103	0.055	0.055	0.055	0.055	0.5571	0.0553	0
rna10602	0.6081	0.1555	0.097	0.097	0.097	0.097	0.5111	0.0585	0
rna10603	0.1231	0.085	0.0423	0.0928	0.0928	0.0928	0.0303	-0.0078	-0.0505
rna10604	0.1135	0.0791	0.0413	0.0931	0.0931	0.0931	0.0204	-0.014	-0.0518
rna10605	0.2424	0.1799	0.141	0.141	0.141	0.141	0.1014	0.0389	0
rna10606	0.2807	1	0.2088	0.172	0.172	0.172	0.1087	0.828	0.0368
rna10607	0.2593	0.1687	0.016	0.0194	0.0194	0.0194	0.2399	0.1493	-0.0034
rna10610	0.2223	0.1343	0.0667	0.071	0.071	0.071	0.1513	0.0633	-0.0043
rna10612	0.2143	0.1221	0.1133	0.1176	0.1176	0.1176	0.0967	0.0045	-0.0043
rna10613	0.1467	0.1246	0.1153	0.1196	0.1196	0.1196	0.0271	0.005	-0.0043
rna10614	0.1456	0.1261	0.114	0.1183	0.1183	0.1183	0.0273	0.0078	-0.0043
rna10615	0.1238	0.1094	0.0989	0.1032	0.1032	0.1032	0.0206	0.0062	-0.0043
rna10617	0.155	0.1363	0.0689	0.0732	0.0732	0.0732	0.0818	0.0631	-0.0043
rna10618	0.3291	0.1705	0.0165	0.0793	0.0793	0.0793	0.2498	0.0912	-0.0628
rna10619	0.6037	1	0.0802	0.0802	0.0802	0.0802	0.5235	0.9198	0
rna1062	0.2698	0.1737	0.0771	0.0775	0.0775	0.0775	0.1923	0.0962	-0.0004
rna10620	0.4132	0.3101	0.1006	0.076	0.076	0.076	0.3372	0.2341	0.0246
rna10621	0.39	0.4263	0.1692	0.1692	0.1692	0.1692	0.2208	0.2571	0
rna10622	0.128	1	0.2848	0.2848	0.2848	0.2848	-0.1568	0.7152	0
rna10623	0.004	1	1	1	1	1	-0.996	0	0
rna10624	0.2995	0.1174	0.0339	0.0342	0.0342	0.0342	0.2653	0.0832	-0.0003
rna10625	0.2152	1	1	1	1	1	-0.7848	0	0
rna10626	0.7157	0.1817	0.137	0.1382	0.1382	0.1382	0.5775	0.0435	-0.0012
rna10627	0.2579	0.1409	0.0331	0.0331	0.0331	0.0331	0.2248	0.1078	0
rna10629	0.4272	0.4126	0.0455	0.0455	0.0455	0.0455	0.3817	0.3671	0
rna1063	0.2569	0.1723	0.0583	0.0586	0.0586	0.0586	0.1983	0.1137	-0.0003
rna10630	0	1	1	1	1	1	-1	0	0
rna10631	0.0058	1	1	0.0148	0.0148	0.0148	-0.009	0.9852	0.9852
rna10633	0.368	0.081	0.0275	0.0275	0.0275	0.0275	0.3405	0.0535	0
rna10635	0.4865	1	0.0421	0.0421	0.0421	0.0421	0.4444	0.9579	0
rna10636	0.4961	1	0.092	0.092	0.092	0.092	0.4041	0.908	0
rna10637	0.148	0.1106	0.0651	0.0895	0.0895	0.0895	0.0585	0.0211	-0.0244
rna10638	0.672	0.2215	0.117	0.1063	0.1063	0.1063	0.5657	0.1152	0.0107
rna10640	0.8009	0.1574	0.1571	0.1552	0.1552	0.1552	0.6457	0.0022	0.0019
rna10641	0.1313	0.1313	0.0651	0.4123	0.4123	0.4123	-0.281	-0.281	-0.3472
rna10642	0.2609	1	0.2211	0.0631	0.0631	0.0631	0.1978	0.9369	0.158
rna10643	0.2393	0.1843	0.3712	0.1633	0.1633	0.1633	0.076	0.021	0.2079
rna10644	0.2264	0.1681	0.3655	0.1528	0.1528	0.1528	0.0736	0.0153	0.2127
rna10645	0.2376	0.1086	0.4384	0.2504	0.2504	0.2504	-0.0128	-0.1418	0.188
rna10646	0.2471	1	0.3156	0.138	0.138	0.138	0.1091	0.862	0.1776
rna10647	1	1	1	1	1	1	0	0	0
rna10652	0.6006	0.2431	0.0245	0.0489	0.0489	0.0489	0.5517	0.1942	-0.0244
rna10653	0.5651	0.2884	0.0591	0.0758	0.0758	0.0758	0.4893	0.2126	-0.0167
rna10654	0.2728	0.2333	0.0929	0.0929	0.0929	0.0929	0.1799	0.1404	0
rna10655	0.1713	0.1713	0.0791	0.0791	0.0791	0.0791	0.0922	0.0922	0
rna10656	0.1551	0.3777	0.3513	0.3569	0.3569	0.3569	-0.2018	0.0208	-0.0056
rna10657	0.09	0.3197	0.319	0.3249	0.3249	0.3249	-0.2349	-0.0052	-0.0059
rna10658	0.0583	0.0374	0.0702	0.0394	0.0394	0.0394	0.0189	-0.002	0.0308
rna1066	0.2198	0.0446	0.0274	0.0274	0.0274	0.0274	0.1924	0.0172	0
rna10660	0.1544	0.1544	0.2004	0.0586	0.0586	0.0586	0.0958	0.0958	0.1418
rna10661	0.3682	0.4154	0.2851	0.3519	0.3519	0.3519	0.0163	0.0635	-0.0668
rna10665	0.2901	0.4343	0.261	0.1577	0.1577	0.1577	0.1324	0.2766	0.1033
rna10666	0.6762	0.7259	0.3295	0.2984	0.2984	0.2984	0.3778	0.4275	0.0311
rna10670	0.1149	1	0.3563	0.3636	0.3636	0.3636	-0.2487	0.6364	-0.0073
rna10673	0.2128	0.1897	0.0589	0.0589	0.0589	0.0589	0.1539	0.1308	0
rna10678	0.3827	0.4238	0.1486	0.1525	0.1525	0.1525	0.2302	0.2713	-0.0039
rna10679	0.3242	0.3671	0.0929	0.0115	0.0115	0.0115	0.3127	0.3556	0.0814
rna1068	0.6779	0.19	0.105	0.105	0.105	0.105	0.5729	0.085	0
rna10680	0.3233	0.3663	0.0925	0.181	0.181	0.181	0.1423	0.1853	-0.0885
rna10681	0.3246	0.3663	0.0925	0.011	0.011	0.011	0.3136	0.3553	0.0815
rna10682	0.3082	0.3502	0.1094	0.0071	0.0071	0.0071	0.3011	0.3431	0.1023
rna10683	0.2956	0.3352	0.1262	0.0418	0.0418	0.0418	0.2538	0.2934	0.0844
rna10684	0.2616	0.2412	0.2742	0.0526	0.0526	0.0526	0.209	0.1886	0.2216
rna10685	0.2776	0.1821	0.0825	0.032	0.032	0.032	0.2456	0.1501	0.0505
rna10686	0.2045	0.2045	0.1257	0.1257	0.1257	0.1257	0.0788	0.0788	0
rna10687	0.3025	0.3025	0.2119	0.2119	0.2119	0.2119	0.0906	0.0906	0
rna10688	0.1763	0.1763	0.0979	0.0979	0.0979	0.0979	0.0784	0.0784	0
rna10689	0.2185	0.1261	0.0913	0.0428	0.0428	0.0428	0.1757	0.0833	0.0485
rna1069	0.1356	0.1356	0.0334	0.0189	0.0189	0.0189	0.1167	0.1167	0.0145
rna10690	0.0839	0.341	0.0857	0.0834	0.0834	0.0834	0.0005	0.2576	0.0023
rna10691	0.099	0.3538	0.0663	0.0663	0.0663	0.0663	0.0327	0.2875	0
rna10694	0.2182	0.2901	0.0362	0.0362	0.0362	0.0362	0.182	0.2539	0
rna10697	0.3569	0.3569	0.1407	0.1407	0.1407	0.1407	0.2162	0.2162	0
rna1070	0.0965	1	0.0246	0.0246	0.0246	0.0246	0.0719	0.9754	0
rna10702	0.2963	0.3446	0.176	0.176	0.176	0.176	0.1203	0.1686	0
rna10703	0.4581	0.4581	0.1788	0.1788	0.1788	0.1788	0.2793	0.2793	0
rna10705	0.7068	1	1	0.5319	0.5319	0.5319	0.1749	0.4681	0.4681
rna10706	0.1964	0.1611	0.0467	0.0467	0.0467	0.0467	0.1497	0.1144	0
rna10707	0.6835	0.2794	0.1329	0.1329	0.1329	0.1329	0.5506	0.1465	0
rna10708	0.1935	0.1853	0.1049	0.0338	0.0338	0.0338	0.1597	0.1515	0.0711
rna10709	0.2183	0.1814	0.11	0.0576	0.0576	0.0576	0.1607	0.1238	0.0524
rna1071	0.1086	0.0985	0.1146	0.0946	0.0946	0.0946	0.014	0.0039	0.02
rna10718	0.227	0.227	0.027	0.027	0.027	0.027	0.2	0.2	0
rna10719	0.3047	0.1202	0.0556	0.0839	0.0839	0.0839	0.2208	0.0363	-0.0283
rna1072	0.0895	1	0.0174	0.0174	0.0174	0.0174	0.0721	0.9826	0
rna10720	0.6072	0.2097	0.2259	0.1618	0.1618	0.1618	0.4454	0.0479	0.0641
rna10721	0.5446	0.1355	0.1772	0.1132	0.1132	0.1132	0.4314	0.0223	0.064
rna10724	0.0836	0.0836	0.4251	0.1161	0.1161	0.1161	-0.0325	-0.0325	0.309
rna10725	0.4302	0.4302	0.023	0.3341	0.3341	0.3341	0.0961	0.0961	-0.3111
rna10727	0.113	0.0893	0.0958	0.0958	0.0958	0.0958	0.0172	-0.0065	0
rna10728	0.1403	0.1168	0.0618	0.0618	0.0618	0.0618	0.0785	0.055	0
rna10729	0.138	0.1144	0.0627	0.0627	0.0627	0.0627	0.0753	0.0517	0
rna10730	0.1379	0.1164	0.0668	0.0668	0.0668	0.0668	0.0711	0.0496	0
rna10732	0.1282	0.1066	0.0736	0.0736	0.0736	0.0736	0.0546	0.033	0
rna10733	0.3833	1	0.186	0.186	0.186	0.186	0.1973	0.814	0
rna10734	0.0727	0.0529	0.1616	0.1616	0.1616	0.1616	-0.0889	-0.1087	0
rna10735	0.1111	0.0895	0.0901	0.0901	0.0901	0.0901	0.021	-0.0006	0
rna10736	0.2317	0.2807	0.1506	0.1506	0.1506	0.1506	0.0811	0.1301	0
rna10738	0.2411	0.2411	0.0812	0.0829	0.0829	0.0829	0.1582	0.1582	-0.0017
rna10739	0.2206	0.2206	0.0642	0.066	0.066	0.066	0.1546	0.1546	-0.0018
rna1074	1	0.13	0.1109	0.1109	0.1109	0.1109	0.8891	0.0191	0
rna10740	0.1753	0.1753	0.2797	0.2223	0.2223	0.2223	-0.047	-0.047	0.0574
rna10741	0.1164	0.2216	0.4335	0.056	0.056	0.056	0.0604	0.1656	0.3775
rna10742	0.2711	1	0.5532	0.1831	0.1831	0.1831	0.088	0.8169	0.3701
rna10743	0.4328	0.4008	0.3641	0.1717	0.1717	0.1717	0.2611	0.2291	0.1924
rna10744	0.1772	0.0485	0.1518	0.1122	0.1122	0.1122	0.065	-0.0637	0.0396
rna10749	0.4633	0.3441	0.3055	0.3055	0.3055	0.3055	0.1578	0.0386	0
rna10750	0.7029	0.385	0.0768	0.1543	0.1543	0.1543	0.5486	0.2307	-0.0775
rna10751	0.4344	0.3333	0.0862	0.1006	0.1006	0.1006	0.3338	0.2327	-0.0144
rna10752	0.3996	0.3723	0.1147	0.1295	0.1295	0.1295	0.2701	0.2428	-0.0148
rna10753	0.2413	0.2049	0.0242	0.0242	0.0242	0.0242	0.2171	0.1807	0
rna10754	0.4271	0.0966	0.0624	0.0618	0.0618	0.0618	0.3653	0.0348	0.0006
rna10755	0.5107	0.0985	0.0911	0.092	0.092	0.092	0.4187	0.0065	-0.0009
rna10756	0.6361	0.14	0.2146	0.2155	0.2155	0.2155	0.4206	-0.0755	-0.0009
rna10759	0.6379	0.1392	0.2012	0.2012	0.2012	0.2012	0.4367	-0.062	0
rna1076	0.3429	0.1098	0.0239	0.4299	0.4299	0.4299	-0.087	-0.3201	-0.406
rna10760	0.4976	0.0812	0.09	0.09	0.09	0.09	0.4076	-0.0088	0
rna10762	0.4992	0.0886	0.0918	0.032	0.032	0.032	0.4672	0.0566	0.0598
rna10764	0.3879	1	0.5431	0.5541	0.5541	0.5541	-0.1662	0.4459	-0.011
rna10765	0.1611	1	1	1	1	1	-0.8389	0	0
rna10766	0.1025	0.1056	0.0373	0.0315	0.0315	0.0315	0.071	0.0741	0.0058
rna10769	0.1931	1	0.6721	0.3199	0.3199	0.3199	-0.1268	0.6801	0.3522
rna1077	0.3791	0.3791	0.1659	1	1	1	-0.6209	-0.6209	-0.8341
rna10770	1	1	1	0.1194	0.1194	0.1194	0.8806	0.8806	0.8806
rna10771	0.2418	0.138	0.3236	0.0881	0.0881	0.0881	0.1537	0.0499	0.2355
rna10772	0.15	0.15	0.4371	0.0581	0.0581	0.0581	0.0919	0.0919	0.379
rna10773	0.2241	1	0.525	0.0901	0.0901	0.0901	0.134	0.9099	0.4349
rna10774	0.1021	0.1135	0.0179	0.0179	0.0179	0.0179	0.0842	0.0956	0
rna10777	0.2139	1	1	0.0272	0.0272	0.0272	0.1867	0.9728	0.9728
rna10778	0.215	1	1	0.025	0.025	0.025	0.19	0.975	0.975
rna10779	0.2608	1	1	0.2263	0.2263	0.2263	0.0345	0.7737	0.7737
rna1078	0.3636	0.367	0.1562	1	1	1	-0.6364	-0.633	-0.8438
rna10782	0.236	1	1	0.2009	0.2009	0.2009	0.0351	0.7991	0.7991
rna10783	0.2821	0.1942	0.0805	0.0805	0.0805	0.0805	0.2016	0.1137	0
rna10784	0.1988	1	0.3571	0.0237	0.0237	0.0237	0.1751	0.9763	0.3334
rna10786	1	1	1	0.0604	0.0604	0.0604	0.9396	0.9396	0.9396
rna10787	0.3755	0.3791	0.1853	0.0886	0.0886	0.0886	0.2869	0.2905	0.0967
rna1079	0.3598	0.3598	0.1551	1	1	1	-0.6402	-0.6402	-0.8449
rna10790	0.0824	0.3363	0.2685	0.3119	0.3119	0.3119	-0.2295	0.0244	-0.0434
rna10791	0.1297	0.5941	0.2848	0.2284	0.2284	0.2284	-0.0987	0.3657	0.0564
rna10792	0.4741	0.2775	0.2027	0.3912	0.3912	0.3912	0.0829	-0.1137	-0.1885
rna10793	0.3558	0.1408	0.0951	0.1931	0.1931	0.1931	0.1627	-0.0523	-0.098
rna10794	0.3552	0.095	0.07	0.2257	0.2257	0.2257	0.1295	-0.1307	-0.1557
rna10796	0.137	0.0875	0.0251	0.0251	0.0251	0.0251	0.1119	0.0624	0
rna10797	0.1203	0.0994	0.0423	0.0423	0.0423	0.0423	0.078	0.0571	0
rna10798	0.1218	1	1	0.1961	0.1961	0.1961	-0.0743	0.8039	0.8039
rna10800	0.5843	1	0.3103	0.1947	0.1947	0.1947	0.3896	0.8053	0.1156
rna10801	0.5535	0.1828	0.0232	0.0432	0.0432	0.0432	0.5103	0.1396	-0.02
rna10802	0.5526	0.1813	0.0578	0.0664	0.0664	0.0664	0.4862	0.1149	-0.0086
rna10804	0.5965	1	1	0.0647	0.0647	0.0647	0.5318	0.9353	0.9353
rna10806	0.1272	0.0951	0.0523	0.0528	0.0528	0.0528	0.0744	0.0423	-0.0005
rna10808	0.4477	0.117	0.0993	0.0993	0.0993	0.0993	0.3484	0.0177	0
rna10809	0.1639	0.1639	0.071	0.071	0.071	0.071	0.0929	0.0929	0
rna1081	0.5149	0.0101	0.0244	0.3343	0.3343	0.3343	0.1806	-0.3242	-0.3099
rna10811	0.1446	0.1412	0.0676	0.0676	0.0676	0.0676	0.077	0.0736	0
rna10812	0.1666	0.116	0.0931	0.0931	0.0931	0.0931	0.0735	0.0229	0
rna10813	0.424	1	1	1	1	1	-0.576	0	0
rna10814	0.4429	1	0.0267	0.0414	0.0414	0.0414	0.4015	0.9586	-0.0147
rna10816	0.2538	0.3405	0.2447	0.1438	0.1438	0.1438	0.11	0.1967	0.1009
rna10818	0.1281	0.0811	0.0281	0.0281	0.0281	0.0281	0.1	0.053	0
rna1082	0.4378	0.4378	0.1998	1	1	1	-0.5622	-0.5622	-0.8002
rna10821	0.0778	0.0304	0.0876	0.0876	0.0876	0.0876	-0.0098	-0.0572	0
rna10824	0.4989	1	1	0.8799	0.8799	0.8799	-0.381	0.1201	0.1201
rna10827	0.3658	1	1	0.2811	0.2811	0.2811	0.0847	0.7189	0.7189
rna10828	0.4337	0.3648	0.0321	0.1038	0.1038	0.1038	0.3299	0.261	-0.0717
rna1083	0.439	0.439	0.1983	1	1	1	-0.561	-0.561	-0.8017
rna10831	0.8823	1	1	1	1	1	-0.1177	0	0
rna10836	0.3276	0.2567	0.045	0.045	0.045	0.045	0.2826	0.2117	0
rna10838	0.1847	0.474	0.0421	0.0421	0.0421	0.0421	0.1426	0.4319	0
rna10839	0.0684	0.3541	0.1025	0.1025	0.1025	0.1025	-0.0341	0.2516	0
rna1084	0.4067	0.4087	0.24	1	1	1	-0.5933	-0.5913	-0.76
rna10840	0.0943	1	0.1476	0.1476	0.1476	0.1476	-0.0533	0.8524	0
rna10842	0	1	1	0.1087	0.1087	0.1087	-0.1087	0.8913	0.8913
rna10843	0.3324	0.0672	0.0133	0.0094	0.0094	0.0094	0.323	0.0578	0.0039
rna10846	0.7878	0.2619	0.0498	0.0485	0.0485	0.0485	0.7393	0.2134	0.0013
rna10848	0.7429	0.2551	0.056	0.0548	0.0548	0.0548	0.6881	0.2003	0.0012
rna10849	0.74	0.2492	0.1603	0.1055	0.1055	0.1055	0.6345	0.1437	0.0548
rna10850	0.3227	0.4295	0.2883	0.3008	0.3008	0.3008	0.0219	0.1287	-0.0125
rna10851	0.3068	0.415	0.2899	0.3026	0.3026	0.3026	0.0042	0.1124	-0.0127
rna10853	0.2077	0.2077	0.0767	0.0316	0.0316	0.0316	0.1761	0.1761	0.0451
rna10855	0.1635	0.094	0.0425	0.047	0.047	0.047	0.1165	0.047	-0.0045
rna10856	0.1015	0.0719	0.1073	0.1073	0.1073	0.1073	-0.0058	-0.0354	0
rna10858	0.2142	0.2142	0.1543	0.1567	0.1567	0.1567	0.0575	0.0575	-0.0024
rna10859	0.1802	0.1802	0.1925	0.1949	0.1949	0.1949	-0.0147	-0.0147	-0.0024
rna10860	0.5562	1	0.2434	0.2434	0.2434	0.2434	0.3128	0.7566	0
rna10861	0.5647	1	0.2699	0.2699	0.2699	0.2699	0.2948	0.7301	0
rna10862	0.6714	1	0.0126	0.0276	0.0276	0.0276	0.6438	0.9724	-0.015
rna10863	0.3601	1	1	0.1038	0.1038	0.1038	0.2563	0.8962	0.8962
rna10864	0.2321	1	1	0.265	0.265	0.265	-0.0329	0.735	0.735
rna10865	0.1595	1	0.0697	0.0697	0.0697	0.0697	0.0898	0.9303	0
rna10866	0.0997	0.3658	0.0658	0.0658	0.0658	0.0658	0.0339	0.3	0
rna10867	0.3588	1	0.3625	0.3512	0.3512	0.3512	0.0076	0.6488	0.0113
rna10868	0.8038	1	0.3426	0.3652	0.3652	0.3652	0.4386	0.6348	-0.0226
rna10870	0.2681	0.235	0.2787	0.2787	0.2787	0.2787	-0.0106	-0.0437	0
rna10871	0.2545	0.2211	0.2823	0.2823	0.2823	0.2823	-0.0278	-0.0612	0
rna10872	0.0306	0.0306	0.0888	0.0293	0.0293	0.0293	0.0013	0.0013	0.0595
rna10873	0.5494	0.1103	0.0259	0.0319	0.0319	0.0319	0.5175	0.0784	-0.006
rna10874	0.1347	0.1347	0.2542	0.2149	0.2149	0.2149	-0.0802	-0.0802	0.0393
rna10875	0.0783	1	1	0.144	0.144	0.144	-0.0657	0.856	0.856
rna10878	0.2383	0.1651	0.0202	0.0202	0.0202	0.0202	0.2181	0.1449	0
rna10879	0.2203	0.1249	0.019	0.019	0.019	0.019	0.2013	0.1059	0
rna1088	0.1933	0.2406	0.0198	0.0198	0.0198	0.0198	0.1735	0.2208	0
rna10880	0.2782	0.2111	0.3129	0.3129	0.3129	0.3129	-0.0347	-0.1018	0
rna10881	0.2488	0.2316	0.3152	0.3152	0.3152	0.3152	-0.0664	-0.0836	0
rna10882	0.1719	1	1	1	1	1	-0.8281	0	0
rna10883	0.1816	0.0566	0.0717	0.0717	0.0717	0.0717	0.1099	-0.0151	0
rna10884	0.2513	1	0.107	0.1254	0.1254	0.1254	0.1259	0.8746	-0.0184
rna10885	0.1667	1	0.1129	0.1129	0.1129	0.1129	0.0538	0.8871	0
rna10886	0.1834	1	0.2106	0.2106	0.2106	0.2106	-0.0272	0.7894	0
rna10887	0.2321	1	0.0555	0.0656	0.0656	0.0656	0.1665	0.9344	-0.0101
rna10888	0.1642	0.1434	0.0393	0.0467	0.0467	0.0467	0.1175	0.0967	-0.0074
rna10889	0.3253	0.1836	0.096	0.0426	0.0426	0.0426	0.2827	0.141	0.0534
rna1089	0.1879	0.2336	0.025	0.025	0.025	0.025	0.1629	0.2086	0
rna10890	0.3106	0.1632	0.1	0.0446	0.0446	0.0446	0.266	0.1186	0.0554
rna10891	0.3095	0.151	0.2871	0.2427	0.2427	0.2427	0.0668	-0.0917	0.0444
rna10893	0.19	0.1842	0.1194	0.1194	0.1194	0.1194	0.0706	0.0648	0
rna10894	0.1941	0.1902	0.1191	0.1191	0.1191	0.1191	0.075	0.0711	0
rna10895	0.1438	0.1251	0.0618	0.0618	0.0618	0.0618	0.082	0.0633	0
rna10896	0.1345	0.1158	0.0706	0.0706	0.0706	0.0706	0.0639	0.0452	0
rna10897	0.1182	0.0994	0.0872	0.0872	0.0872	0.0872	0.031	0.0122	0
rna10898	0.3003	0.1606	0.0145	0.0285	0.0285	0.0285	0.2718	0.1321	-0.014
rna1090	0.201	0.2415	0.1118	0.1118	0.1118	0.1118	0.0892	0.1297	0
rna10900	0.2569	0.2569	0.2779	0.1012	0.1012	0.1012	0.1557	0.1557	0.1767
rna10901	0.1469	0.1469	0.0558	0.0558	0.0558	0.0558	0.0911	0.0911	0
rna10903	0.2799	0.2053	0.3948	0.1827	0.1827	0.1827	0.0972	0.0226	0.2121
rna10904	0.3042	0.4824	0.2661	0.0901	0.0901	0.0901	0.2141	0.3923	0.176
rna10905	0.3001	0.3904	0.2703	0.0946	0.0946	0.0946	0.2055	0.2958	0.1757
rna10910	0.4221	0.3141	0.0816	0.0816	0.0816	0.0816	0.3405	0.2325	0
rna10911	0.3591	0.2283	0.0774	0.0774	0.0774	0.0774	0.2817	0.1509	0
rna10912	0.3816	0.2593	0.2402	0.1692	0.1692	0.1692	0.2124	0.0901	0.071
rna10914	0.8175	0.2598	1	1	1	1	-0.1825	-0.7402	0
rna10915	0.1143	0.1143	0.2835	0.2078	0.2078	0.2078	-0.0935	-0.0935	0.0757
rna10916	0.2347	0.0809	0.0444	0.0642	0.0642	0.0642	0.1705	0.0167	-0.0198
rna10917	0.0992	0.1349	0.0929	0.0929	0.0929	0.0929	0.0063	0.042	0
rna10918	0.0927	0.0927	0.1636	0.0814	0.0814	0.0814	0.0113	0.0113	0.0822
rna10919	0.6685	0.1309	0.0973	0.0973	0.0973	0.0973	0.5712	0.0336	0
rna1092	0.1679	1	0.0271	0.0314	0.0314	0.0314	0.1365	0.9686	-0.0043
rna10923	0.134	1	1	1	1	1	-0.866	0	0
rna10926	0.1187	0.1067	0.0411	0.0411	0.0411	0.0411	0.0776	0.0656	0
rna1093	0.105	1	0.1084	0.1111	0.1111	0.1111	-0.0061	0.8889	-0.0027
rna10931	0.067	0.0726	0.1112	0.0421	0.0421	0.0421	0.0249	0.0305	0.0691
rna10932	0.1515	0.1515	0.1887	0.1887	0.1887	0.1887	-0.0372	-0.0372	0
rna10933	0.1697	0.0983	0.0106	0.0105	0.0105	0.0105	0.1592	0.0878	0.0001
rna10935	0.2272	0.1603	0.017	0.0406	0.0406	0.0406	0.1866	0.1197	-0.0236
rna10937	0.675	0.0388	0.1769	0.1769	0.1769	0.1769	0.4981	-0.1381	0
rna10938	0.6755	0.0645	0.2365	0.2365	0.2365	0.2365	0.439	-0.172	0
rna10939	0.1053	0.1053	0.0558	0.0625	0.0625	0.0625	0.0428	0.0428	-0.0067
rna1094	0.4532	0.4532	0.1225	0.2861	0.2861	0.2861	0.1671	0.1671	-0.1636
rna10940	0.8407	0.4685	0.0352	1	1	1	-0.1593	-0.5315	-0.9648
rna10944	0.1277	1	0.2044	0.5014	0.5014	0.5014	-0.3737	0.4986	-0.297
rna10945	0.2425	0.2425	0.0364	0.0364	0.0364	0.0364	0.2061	0.2061	0
rna10947	0.0682	0.0682	0.1011	0.1191	0.1191	0.1191	-0.0509	-0.0509	-0.018
rna10949	0.1848	1	0.232	0.2487	0.2487	0.2487	-0.0639	0.7513	-0.0167
rna1095	0.1677	0.1429	0.2094	0.0694	0.0694	0.0694	0.0983	0.0735	0.14
rna10950	0.4649	0.4749	0.4213	0.4268	0.4268	0.4268	0.0381	0.0481	-0.0055
rna10952	0.6136	1	0.1267	0.1267	0.1267	0.1267	0.4869	0.8733	0
rna10955	0.3432	1	1	0.1367	0.1367	0.1367	0.2065	0.8633	0.8633
rna10959	0.2848	0.2848	0.0581	0.1902	0.1902	0.1902	0.0946	0.0946	-0.1321
rna10960	0.1617	0.1624	0.1862	0.2376	0.2376	0.2376	-0.0759	-0.0752	-0.0514
rna10962	0.5397	0.2979	0.1935	0.1542	0.1542	0.1542	0.3855	0.1437	0.0393
rna10963	0.1229	0.1229	0.0646	0.0646	0.0646	0.0646	0.0583	0.0583	0
rna10964	0.458	1	0.0731	0.0731	0.0731	0.0731	0.3849	0.9269	0
rna10965	0.1742	0.0724	0.0453	0.0453	0.0453	0.0453	0.1289	0.0271	0
rna10966	0.1881	0.0842	0.0775	0.0775	0.0775	0.0775	0.1106	0.0067	0
rna10967	0.4736	0.0767	0.097	0.097	0.097	0.097	0.3766	-0.0203	0
rna10968	0.3823	0.1154	0.3177	0.3177	0.3177	0.3177	0.0646	-0.2023	0
rna10969	0.4478	0.141	0.1633	0.1633	0.1633	0.1633	0.2845	-0.0223	0
rna1097	0.5727	1	0.0529	0.0529	0.0529	0.0529	0.5198	0.9471	0
rna10970	0.1745	0.1745	0.3858	0.3858	0.3858	0.3858	-0.2113	-0.2113	0
rna10971	0.1677	1	0.206	0.206	0.206	0.206	-0.0383	0.794	0
rna10972	0.1495	0.0603	0.2516	0.1312	0.1312	0.1312	0.0183	-0.0709	0.1204
rna10975	0.2993	1	0.1007	0.154	0.154	0.154	0.1453	0.846	-0.0533
rna10977	0.1599	0.1599	0.0514	0.0281	0.0281	0.0281	0.1318	0.1318	0.0233
rna10978	0.4222	0.1292	0.0586	0.0586	0.0586	0.0586	0.3636	0.0706	0
rna10980	0.2139	1	0.1074	0.1074	0.1074	0.1074	0.1065	0.8926	0
rna10981	0.0685	0.0685	0.023	0.023	0.023	0.023	0.0455	0.0455	0
rna10983	0.258	0.6332	0.4177	0.1472	0.1472	0.1472	0.1108	0.486	0.2705
rna10984	0.2548	0.6282	0.4137	0.1437	0.1437	0.1437	0.1111	0.4845	0.27
rna10985	0.0408	1	0.4785	0.5077	0.5077	0.5077	-0.4669	0.4923	-0.0292
rna10986	0.3769	0.1164	0.2352	0.0611	0.0611	0.0611	0.3158	0.0553	0.1741
rna10987	0.3638	0.0989	0.2543	0.0667	0.0667	0.0667	0.2971	0.0322	0.1876
rna10988	0.3294	1	1	0.0616	0.0616	0.0616	0.2678	0.9384	0.9384
rna1099	0.6284	0.5115	0.0363	0.0363	0.0363	0.0363	0.5921	0.4752	0
rna10990	0.2412	0.1804	0.1147	0.0841	0.0841	0.0841	0.1571	0.0963	0.0306
rna10991	0.0918	0.2083	0.0782	0.0782	0.0782	0.0782	0.0136	0.1301	0
rna10993	0.2044	0.2136	0.1848	0.1894	0.1894	0.1894	0.015	0.0242	-0.0046
rna10994	0.008	0.6267	0.5911	0.5911	0.5911	0.5911	-0.5831	0.0356	0
rna1100	0.1535	0.1482	0.0314	0.0359	0.0359	0.0359	0.1176	0.1123	-0.0045
rna1101	0.1514	0.1461	0.0301	0.0346	0.0346	0.0346	0.1168	0.1115	-0.0045
rna1102	0.136	0.1307	0.031	0.0357	0.0357	0.0357	0.1003	0.095	-0.0047
rna1103	0.138	0.1292	0.0326	0.0372	0.0372	0.0372	0.1008	0.092	-0.0046
rna11038	0.1573	0.1573	0.2691	0.1071	0.1071	0.1071	0.0502	0.0502	0.162
rna11039	0.1543	0.0742	0.0535	0.0535	0.0535	0.0535	0.1008	0.0207	0
rna1104	0.1473	0.142	0.0354	0.0399	0.0399	0.0399	0.1074	0.1021	-0.0045
rna11040	0.7088	1	0.1415	0.1564	0.1564	0.1564	0.5524	0.8436	-0.0149
rna11041	0.4874	0.3296	0.0461	0.0461	0.0461	0.0461	0.4413	0.2835	0
rna11042	0.4861	0.3182	0.0434	0.0434	0.0434	0.0434	0.4427	0.2748	0
rna11043	0.4424	0.2628	0.1055	0.1055	0.1055	0.1055	0.3369	0.1573	0
rna11044	0.4619	0.2909	0.1555	0.1555	0.1555	0.1555	0.3064	0.1354	0
rna11045	0.4346	0.2515	0.1856	0.1856	0.1856	0.1856	0.249	0.0659	0
rna11046	0.1431	1	0.0156	0.0156	0.0156	0.0156	0.1275	0.9844	0
rna11047	0.0916	0.0871	0.0449	0.0449	0.0449	0.0449	0.0467	0.0422	0
rna1105	0.1766	0.1712	0.1269	0.131	0.131	0.131	0.0456	0.0402	-0.0041
rna11060	0.6538	0.0729	0.1309	0.0632	0.0632	0.0632	0.5906	0.0097	0.0677
rna11061	0.6099	0	0.2018	0.1229	0.1229	0.1229	0.487	-0.1229	0.0789
rna11062	0.9298	0.1458	0.1153	0.1153	0.1153	0.1153	0.8145	0.0305	0
rna11067	0.211	0.212	0.1861	0.1102	0.1102	0.1102	0.1008	0.1018	0.0759
rna11068	0.1996	0.1996	0.1966	0.121	0.121	0.121	0.0786	0.0786	0.0756
rna11069	0.115	0.3318	0.1054	0.0505	0.0505	0.0505	0.0645	0.2813	0.0549
rna1107	0.287	0.287	0.1256	0.1256	0.1256	0.1256	0.1614	0.1614	0
rna11070	0.2214	0.4837	0.2847	0.2375	0.2375	0.2375	-0.0161	0.2462	0.0472
rna11071	0.2027	0.2027	0.2177	0.1112	0.1112	0.1112	0.0915	0.0915	0.1065
rna11072	0.356	1	0.7272	0.2814	0.2814	0.2814	0.0746	0.7186	0.4458
rna11073	0.2751	0.762	0.7168	0.1101	0.1101	0.1101	0.165	0.6519	0.6067
rna11075	0.1682	0.1274	0.0755	0.0755	0.0755	0.0755	0.0927	0.0519	0
rna11076	0.1679	0.1266	0.0754	0.0754	0.0754	0.0754	0.0925	0.0512	0
rna11080	0.1191	1	0.4632	0.4632	0.4632	0.4632	-0.3441	0.5368	0
rna11081	0	1	1	1	1	1	-1	0	0
rna11082	0.3746	0.3816	0.2826	0.2426	0.2426	0.2426	0.132	0.139	0.04
rna11083	0.3659	0.3659	0.2756	0.2395	0.2395	0.2395	0.1264	0.1264	0.0361
rna11084	0.5657	1	1	1	1	1	-0.4343	0	0
rna11085	0.0712	0.039	0.1168	0.3559	0.3559	0.3559	-0.2847	-0.3169	-0.2391
rna11086	0.3704	0.2303	0.0594	0.0594	0.0594	0.0594	0.311	0.1709	0
rna11089	0.1417	0.1417	0.1681	0.1618	0.1618	0.1618	-0.0201	-0.0201	0.0063
rna11090	0.1003	0.1003	0.2215	0.2153	0.2153	0.2153	-0.115	-0.115	0.0062
rna11091	0.221	0.216	0.0812	0.0812	0.0812	0.0812	0.1398	0.1348	0
rna11092	0.2103	0.2012	0.0921	0.0921	0.0921	0.0921	0.1182	0.1091	0
rna11094	0.5902	1	1	1	1	1	-0.4098	0	0
rna11095	0.5937	1	1	1	1	1	-0.4063	0	0
rna11096	0.558	0.6314	0.0219	0.0219	0.0219	0.0219	0.5361	0.6095	0
rna11099	0.0766	0.4154	0.2924	0.3604	0.3604	0.3604	-0.2838	0.055	-0.068
rna1110	0.217	0.1847	0.0068	0.0068	0.0068	0.0068	0.2102	0.1779	0
rna11100	0.0441	0.6598	0.698	0.1314	0.1314	0.1314	-0.0873	0.5284	0.5666
rna11101	0.2579	0.1534	0.0334	0.0292	0.0292	0.0292	0.2287	0.1242	0.0042
rna11103	0.644	0.7155	0.4698	0.6709	0.6709	0.6709	-0.0269	0.0446	-0.2011
rna11104	0.9263	0.765	0.4941	0.7259	0.7259	0.7259	0.2004	0.0391	-0.2318
rna11106	0.3773	0.4067	0.1129	0.4152	0.4152	0.4152	-0.0379	-0.0085	-0.3023
rna11107	1	1	1	0.4499	0.4499	0.4499	0.5501	0.5501	0.5501
rna1111	0.7301	0.1536	0.0647	0.0605	0.0605	0.0605	0.6696	0.0931	0.0042
rna11110	0.2994	0.1365	0.0949	0.0646	0.0646	0.0646	0.2348	0.0719	0.0303
rna11111	0.0737	0.081	0.1818	0.1209	0.1209	0.1209	-0.0472	-0.0399	0.0609
rna11112	0.4354	0.4354	0.1882	0.1445	0.1445	0.1445	0.2909	0.2909	0.0437
rna11113	0.402	0.2584	0.054	0.054	0.054	0.054	0.348	0.2044	0
rna11114	0.2525	1	0.2204	0.186	0.186	0.186	0.0665	0.814	0.0344
rna11115	0.2531	1	0.2198	0.1852	0.1852	0.1852	0.0679	0.8148	0.0346
rna11116	0.0557	1	0.402	0.3301	0.3301	0.3301	-0.2744	0.6699	0.0719
rna11122	0.2405	0.1396	0.2763	0.0553	0.0553	0.0553	0.1852	0.0843	0.221
rna11123	0.2722	0.1448	0.2841	0.0275	0.0275	0.0275	0.2447	0.1173	0.2566
rna11124	0.2844	0.1006	0.3319	0.0792	0.0792	0.0792	0.2052	0.0214	0.2527
rna1113	0.1315	1	0.0192	0.0192	0.0192	0.0192	0.1123	0.9808	0
rna11131	0.3543	0.0853	0.0154	0.0147	0.0147	0.0147	0.3396	0.0706	0.0007
rna11132	0.3547	0.0859	0.0193	0.0186	0.0186	0.0186	0.3361	0.0673	0.0007
rna11135	0.1467	0.1467	0.1387	0.1288	0.1288	0.1288	0.0179	0.0179	0.0099
rna11136	0.107	0.0819	0.0082	0.0082	0.0082	0.0082	0.0988	0.0737	0
rna11137	0.1011	0.0749	0.0431	0.0431	0.0431	0.0431	0.058	0.0318	0
rna11138	1	0.0699	0.0237	0.0237	0.0237	0.0237	0.9763	0.0462	0
rna11139	1	0.0958	0.0238	0.0238	0.0238	0.0238	0.9762	0.072	0
rna11140	1	0.0709	0.025	0.025	0.025	0.025	0.975	0.0459	0
rna11145	0.3948	0.602	0.479	0.3383	0.3383	0.3383	0.0565	0.2637	0.1407
rna11147	0.3945	0.6017	0.4786	0.3379	0.3379	0.3379	0.0566	0.2638	0.1407
rna11149	0.1937	1	1	1	1	1	-0.8063	0	0
rna1115	0.2955	0.2733	0.1383	0.1722	0.1722	0.1722	0.1233	0.1011	-0.0339
rna11151	0.4016	0.4219	0.4621	0.0033	0.0033	0.0033	0.3983	0.4186	0.4588
rna11152	0.8662	0.1291	0.009	0.0134	0.0134	0.0134	0.8528	0.1157	-0.0044
rna11153	0.1176	0.0956	0.0077	0.0077	0.0077	0.0077	0.1099	0.0879	0
rna11156	0.3208	0.6696	0.2005	0.1475	0.1475	0.1475	0.1733	0.5221	0.053
rna11157	0.9146	1	1	1	1	1	-0.0854	0	0
rna11168	0.3906	1	0.6576	0.6054	0.6054	0.6054	-0.2148	0.3946	0.0522
rna11169	0.3734	1	0.6511	0.5967	0.5967	0.5967	-0.2233	0.4033	0.0544
rna1117	0.1505	1	1	1	1	1	-0.8495	0	0
rna11174	0.4311	1	0.4403	0.3686	0.3686	0.3686	0.0625	0.6314	0.0717
rna11175	0.3923	0.2383	0.1356	0.1356	0.1356	0.1356	0.2567	0.1027	0
rna11176	0.3728	0.2155	0.1498	0.1498	0.1498	0.1498	0.223	0.0657	0
rna11177	0.1738	0.0865	0.1018	0.0888	0.0888	0.0888	0.085	-0.0023	0.013
rna11178	0.1042	0.1042	0.063	0.063	0.063	0.063	0.0412	0.0412	0
rna11180	0.0542	0.0542	0.0053	0.0053	0.0053	0.0053	0.0489	0.0489	0
rna11181	0.0936	0.0936	0.1326	0.1326	0.1326	0.1326	-0.039	-0.039	0
rna11182	0.1564	0.154	0.0655	0.0655	0.0655	0.0655	0.0909	0.0885	0
rna11188	0.1284	0.2379	0.1804	0.1672	0.1672	0.1672	-0.0388	0.0707	0.0132
rna1119	0.3744	0.3744	0.0557	0.2897	0.2897	0.2897	0.0847	0.0847	-0.234
rna11190	0.0594	0.269	0.3087	0.337	0.337	0.337	-0.2776	-0.068	-0.0283
rna11191	0.2249	0.2249	0.0224	0.0224	0.0224	0.0224	0.2025	0.2025	0
rna11195	0	1	1	1	1	1	-1	0	0
rna11196	0.6667	0.208	0.0055	0.1498	0.1498	0.1498	0.5169	0.0582	-0.1443
rna11199	0.8629	0.2194	1	0.1551	0.1551	0.1551	0.7078	0.0643	0.8449
rna11201	0.5127	1	1	0.021	0.021	0.021	0.4917	0.979	0.979
rna11202	0.619	1	1	0.0836	0.0836	0.0836	0.5354	0.9164	0.9164
rna11203	1	1	1	0.0422	0.0422	0.0422	0.9578	0.9578	0.9578
rna11205	0.6667	0.208	0.0055	0.1472	0.1472	0.1472	0.5195	0.0608	-0.1417
rna1121	0.4639	0.2114	0.1522	0.1016	0.1016	0.1016	0.3623	0.1098	0.0506
rna11210	0	1	1	1	1	1	-1	0	0
rna11212	0.351	1	1	1	1	1	-0.649	0	0
rna11215	0.9384	0.2232	0.252	0.2491	0.2491	0.2491	0.6893	-0.0259	0.0029
rna11216	0.9366	0.2053	0.2345	0.2315	0.2315	0.2315	0.7051	-0.0262	0.003
rna11217	0.9311	0.1522	0.5249	0.5211	0.5211	0.5211	0.41	-0.3689	0.0038
rna1122	0.3245	1	0.1836	0.2008	0.2008	0.2008	0.1237	0.7992	-0.0172
rna11220	0.1534	0.2017	0.0269	0.0307	0.0307	0.0307	0.1227	0.171	-0.0038
rna11221	0.1535	0.2013	0.0269	0.0308	0.0308	0.0308	0.1227	0.1705	-0.0039
rna11224	0.1353	0.1353	0.0046	0.004	0.004	0.004	0.1313	0.1313	0.0006
rna11229	0.8181	1	1	1	1	1	-0.1819	0	0
rna1123	0.5925	0.5776	1	1	1	1	-0.4075	-0.4224	0
rna11231	0.831	1	0.0798	0.0719	0.0719	0.0719	0.7591	0.9281	0.0079
rna11252	0.4777	0.1696	0.0526	0.0463	0.0463	0.0463	0.4314	0.1233	0.0063
rna11253	0.4873	0.1669	0.2487	0.084	0.084	0.084	0.4033	0.0829	0.1647
rna11254	0.3438	0.1478	0.257	0.0882	0.0882	0.0882	0.2556	0.0596	0.1688
rna11255	0.3718	0.2003	0.1828	0.1348	0.1348	0.1348	0.237	0.0655	0.048
rna11256	0.5115	0.1834	0.2104	0.1639	0.1639	0.1639	0.3476	0.0195	0.0465
rna11257	0.3296	0.2068	0.0889	0.0889	0.0889	0.0889	0.2407	0.1179	0
rna11258	0.2556	0.1369	0.0681	0.0681	0.0681	0.0681	0.1875	0.0688	0
rna11259	0.3053	0.3689	0.1088	0.1088	0.1088	0.1088	0.1965	0.2601	0
rna11261	0.094	0.094	0.1927	0.1935	0.1935	0.1935	-0.0995	-0.0995	-0.0008
rna11262	0.6696	0.0931	0.2048	0.2048	0.2048	0.2048	0.4648	-0.1117	0
rna11263	0.4052	0.3847	0.3439	0.3436	0.3436	0.3436	0.0616	0.0411	0.0003
rna11264	0.1192	0.1192	0.0438	0.0586	0.0586	0.0586	0.0606	0.0606	-0.0148
rna11266	0.7221	1	0.2131	0.2131	0.2131	0.2131	0.509	0.7869	0
rna11268	0.2545	0.0494	0.077	0.0368	0.0368	0.0368	0.2177	0.0126	0.0402
rna1127	0.1627	0.1627	0.0924	0.0924	0.0924	0.0924	0.0703	0.0703	0
rna11273	0.0972	0.0972	0.3356	0.2725	0.2725	0.2725	-0.1753	-0.1753	0.0631
rna11274	0.6395	1	0.5712	0.1476	0.1476	0.1476	0.4919	0.8524	0.4236
rna11275	0.6482	1	0.6807	0.333	0.333	0.333	0.3152	0.667	0.3477
rna11276	0.3166	0.1611	0.1338	0.0325	0.0325	0.0325	0.2841	0.1286	0.1013
rna11277	0.3192	0.165	0.1368	0.0362	0.0362	0.0362	0.283	0.1288	0.1006
rna11278	0.3167	0.1623	0.1363	0.0361	0.0361	0.0361	0.2806	0.1262	0.1002
rna1128	0.1023	0.1023	0.125	0.125	0.125	0.125	-0.0227	-0.0227	0
rna11282	0.2806	0.1094	0.1821	0.0822	0.0822	0.0822	0.1984	0.0272	0.0999
rna11285	0.5582	1	0.4906	0.8623	0.8623	0.8623	-0.3041	0.1377	-0.3717
rna11286	0.4391	0.2147	0.0489	0.0533	0.0533	0.0533	0.3858	0.1614	-0.0044
rna11288	0.3952	0.1163	0.0946	0.0946	0.0946	0.0946	0.3006	0.0217	0
rna11289	0.0351	0.6046	1	0.0529	0.0529	0.0529	-0.0178	0.5517	0.9471
rna1129	0.1141	0.1498	0.1074	0.1074	0.1074	0.1074	0.0067	0.0424	0
rna11290	0.5645	1	0.04	0.1833	0.1833	0.1833	0.3812	0.8167	-0.1433
rna11291	0.5612	1	0.115	0.0785	0.0785	0.0785	0.4827	0.9215	0.0365
rna11293	0.3941	1	0.5196	1	1	1	-0.6059	0	-0.4804
rna11294	0.195	0.1742	0.217	0.0696	0.0696	0.0696	0.1254	0.1046	0.1474
rna11296	0.1458	0.1458	0.0249	0.0249	0.0249	0.0249	0.1209	0.1209	0
rna11297	0.1087	0.1087	0.0625	0.0625	0.0625	0.0625	0.0462	0.0462	0
rna11300	0.1858	0.0872	0.0375	0.0049	0.0049	0.0049	0.1809	0.0823	0.0326
rna11301	0.1828	0.0581	0.1128	0.0826	0.0826	0.0826	0.1002	-0.0245	0.0302
rna11302	0.1617	0.0359	0.0944	0.0627	0.0627	0.0627	0.099	-0.0268	0.0317
rna11303	1	1	0.4128	0.1171	0.1171	0.1171	0.8829	0.8829	0.2957
rna11304	0.2733	0.3302	0.1985	0.0738	0.0738	0.0738	0.1995	0.2564	0.1247
rna11305	0.2805	0.3364	0.2035	0.0807	0.0807	0.0807	0.1998	0.2557	0.1228
rna11306	0.4987	0.4375	0.2651	0.2658	0.2658	0.2658	0.2329	0.1717	-0.0007
rna11307	0.3626	0.2442	0.1327	0.1336	0.1336	0.1336	0.229	0.1106	-0.0009
rna11308	0.4043	0.2282	0.1076	0.1085	0.1085	0.1085	0.2958	0.1197	-0.0009
rna11309	0.1097	0.4908	0.2749	0.2749	0.2749	0.2749	-0.1652	0.2159	0
rna1131	0.7532	1	0.4744	0.4745	0.4745	0.4745	0.2787	0.5255	-0.0001
rna11310	0.111	0.49	0.2767	0.2757	0.2757	0.2757	-0.1647	0.2143	0.001
rna11311	0.2071	0.2457	0.059	0.059	0.059	0.059	0.1481	0.1867	0
rna11313	0.2907	0.1832	0.2069	0.0761	0.0761	0.0761	0.2146	0.1071	0.1308
rna11314	0.332	0.1562	0.2122	0.0771	0.0771	0.0771	0.2549	0.0791	0.1351
rna11315	0.3151	0.1332	0.2324	0.0979	0.0979	0.0979	0.2172	0.0353	0.1345
rna11316	0.1694	0.1881	0.0801	0.0801	0.0801	0.0801	0.0893	0.108	0
rna11317	0.1726	1	0.0495	0.0495	0.0495	0.0495	0.1231	0.9505	0
rna11318	0.0719	0.0585	0.093	0.0705	0.0705	0.0705	0.0014	-0.012	0.0225
rna11319	0.4062	0.4909	0.3674	0.1402	0.1402	0.1402	0.266	0.3507	0.2272
rna1132	0.3168	0.2679	0.0716	0.123	0.123	0.123	0.1938	0.1449	-0.0514
rna11320	0.4197	0.5031	0.3766	0.1579	0.1579	0.1579	0.2618	0.3452	0.2187
rna11321	0.4066	0.4881	0.3706	0.1437	0.1437	0.1437	0.2629	0.3444	0.2269
rna11323	0.2367	0.2575	0.5841	0.351	0.351	0.351	-0.1143	-0.0935	0.2331
rna11326	0.3328	1	0.1812	0.1812	0.1812	0.1812	0.1516	0.8188	0
rna11327	0.2378	0.206	0.0645	0.0645	0.0645	0.0645	0.1733	0.1415	0
rna11329	0.2104	0.2104	0.0033	0.0033	0.0033	0.0033	0.2071	0.2071	0
rna11330	0.2425	0.2436	0.0476	0.0476	0.0476	0.0476	0.1949	0.196	0
rna11331	0.2408	0.2418	0.0464	0.0464	0.0464	0.0464	0.1944	0.1954	0
rna11332	0.2418	0.2418	0.0475	0.0475	0.0475	0.0475	0.1943	0.1943	0
rna11333	0.2401	0.2401	0.0463	0.0463	0.0463	0.0463	0.1938	0.1938	0
rna11338	0.679	0.738	0.0745	0.2152	0.2152	0.2152	0.4638	0.5228	-0.1407
rna1134	0.2658	0.212	0.0259	0.0797	0.0797	0.0797	0.1861	0.1323	-0.0538
rna11341	0.1226	0.0406	0.2076	0.2076	0.2076	0.2076	-0.085	-0.167	0
rna11342	0.7528	1	0.0391	0.0391	0.0391	0.0391	0.7137	0.9609	0
rna11347	0	1	1	1	1	1	-1	0	0
rna11348	0.7687	0.1346	0.4106	0.1566	0.1566	0.1566	0.6121	-0.022	0.254
rna11349	0.8802	1	0.5055	0.0579	0.0579	0.0579	0.8223	0.9421	0.4476
rna11352	0.4449	0.354	0.0208	0.4898	0.4898	0.4898	-0.0449	-0.1358	-0.469
rna11353	0.4481	0.3578	0.0229	0.4883	0.4883	0.4883	-0.0402	-0.1305	-0.4654
rna11357	0.4065	0.2828	1	0.3649	0.3649	0.3649	0.0416	-0.0821	0.6351
rna11358	0.376	1	0.021	0.1889	0.1889	0.1889	0.1871	0.8111	-0.1679
rna11359	0.1808	0.1808	0.0772	0.1032	0.1032	0.1032	0.0776	0.0776	-0.026
rna1136	0.2251	0.2251	0.1075	0.1077	0.1077	0.1077	0.1174	0.1174	-0.0002
rna11360	0.4715	0.2977	0.0283	0.1559	0.1559	0.1559	0.3156	0.1418	-0.1276
rna11361	0.3887	0.2024	0.2979	0.2239	0.2239	0.2239	0.1648	-0.0215	0.074
rna11362	0.3437	0.0673	0.043	0.1075	0.1075	0.1075	0.2362	-0.0402	-0.0645
rna11368	0.8399	1	0.0539	0.0539	0.0539	0.0539	0.786	0.9461	0
rna11369	0.465	1	0.3306	0.3603	0.3603	0.3603	0.1047	0.6397	-0.0297
rna1137	0.0969	0.4435	0.3654	0.3897	0.3897	0.3897	-0.2928	0.0538	-0.0243
rna11370	0.1332	0.1191	0.3339	0.1837	0.1837	0.1837	-0.0505	-0.0646	0.1502
rna11371	0.1382	0.1244	0.3364	0.1875	0.1875	0.1875	-0.0493	-0.0631	0.1489
rna11372	0.1437	0.1302	0.2968	0.1385	0.1385	0.1385	0.0052	-0.0083	0.1583
rna1138	0.2866	0.1716	0.2682	0.0662	0.0662	0.0662	0.2204	0.1054	0.202
rna11384	0.2611	0.3512	0.0528	0.0528	0.0528	0.0528	0.2083	0.2984	0
rna11386	0.1048	0.0608	0.0632	0.0632	0.0632	0.0632	0.0416	-0.0024	0
rna11387	0.1738	0.0928	0.1179	0.1179	0.1179	0.1179	0.0559	-0.0251	0
rna1139	0.1497	0.0607	0.124	0.124	0.124	0.124	0.0257	-0.0633	0
rna11390	0.1053	0.0682	0.0436	0.0436	0.0436	0.0436	0.0617	0.0246	0
rna11391	0	1	1	1	1	1	-1	0	0
rna11394	0.4912	1	0.4748	0.2455	0.2455	0.2455	0.2457	0.7545	0.2293
rna11396	0.3169	0.3312	0.245	0.1266	0.1266	0.1266	0.1903	0.2046	0.1184
rna11397	0.2864	0.2624	0.0752	0.0827	0.0827	0.0827	0.2037	0.1797	-0.0075
rna11398	0.174	0.1637	0.0486	0.1909	0.1909	0.1909	-0.0169	-0.0272	-0.1423
rna11399	0.0106	0	0.1239	0.3192	0.3192	0.3192	-0.3086	-0.3192	-0.1953
rna1140	0.2331	0.2539	0.1844	0.1209	0.1209	0.1209	0.1122	0.133	0.0635
rna11400	0.1297	0.0992	0.0653	0.0041	0.0041	0.0041	0.1256	0.0951	0.0612
rna11403	0.3041	0.2721	0.1294	0.0515	0.0515	0.0515	0.2526	0.2206	0.0779
rna11404	0.2371	0.0902	0.0925	0.2356	0.2356	0.2356	0.0015	-0.1454	-0.1431
rna11405	0.2118	0.2118	0.2768	0.2768	0.2768	0.2768	-0.065	-0.065	0
rna11406	0.5286	0.2654	0.0686	0.0686	0.0686	0.0686	0.46	0.1968	0
rna11407	0.5324	0.2643	0.0677	0.0677	0.0677	0.0677	0.4647	0.1966	0
rna11408	0.5273	0.2698	0.075	0.075	0.075	0.075	0.4523	0.1948	0
rna11409	0.4412	0.1993	0.143	0.143	0.143	0.143	0.2982	0.0563	0
rna1141	0.2335	0.2543	0.1847	0.1213	0.1213	0.1213	0.1122	0.133	0.0634
rna11410	0.1164	0.1164	0.1589	0.1589	0.1589	0.1589	-0.0425	-0.0425	0
rna11411	0.5633	1	0.5185	0.2434	0.2434	0.2434	0.3199	0.7566	0.2751
rna11413	0.4084	1	0.6836	0.256	0.256	0.256	0.1524	0.744	0.4276
rna11414	0.3583	1	0.7062	0.2472	0.2472	0.2472	0.1111	0.7528	0.459
rna11415	0.058	1	1	0.0964	0.0964	0.0964	-0.0384	0.9036	0.9036
rna11416	0.1497	0.1189	0.0265	0.0265	0.0265	0.0265	0.1232	0.0924	0
rna11417	0.2862	1	0.1402	0.1402	0.1402	0.1402	0.146	0.8598	0
rna11419	0.4654	1	1	1	1	1	-0.5346	0	0
rna11420	0.1187	1	1	1	1	1	-0.8813	0	0
rna11421	0.1506	0.1506	0.0434	0.0434	0.0434	0.0434	0.1072	0.1072	0
rna11422	0.1571	0.1571	0.0367	0.0367	0.0367	0.0367	0.1204	0.1204	0
rna11423	0.2231	0.0567	0.0846	0.0846	0.0846	0.0846	0.1385	-0.0279	0
rna11424	0.0782	0.0442	0.1039	0.1039	0.1039	0.1039	-0.0257	-0.0597	0
rna11425	0.2704	0.2349	0.2618	0.2618	0.2618	0.2618	0.0086	-0.0269	0
rna11426	0.2388	1	0.4084	0.4084	0.4084	0.4084	-0.1696	0.5916	0
rna11427	0.111	0.111	0.2391	0.2656	0.2656	0.2656	-0.1546	-0.1546	-0.0265
rna11429	0.1406	0.1451	0.2779	0.0709	0.0709	0.0709	0.0697	0.0742	0.207
rna11430	0.0965	0.0554	0.1524	0.0141	0.0141	0.0141	0.0824	0.0413	0.1383
rna11431	0.1595	0.1595	0.036	0.036	0.036	0.036	0.1235	0.1235	0
rna11432	0.2333	0.1029	0.1516	0.1516	0.1516	0.1516	0.0817	-0.0487	0
rna11435	0.1746	0.096	0.1415	0.1415	0.1415	0.1415	0.0331	-0.0455	0
rna11436	0.1739	0.1638	0.0772	0.0772	0.0772	0.0772	0.0967	0.0866	0
rna11440	0.1799	0.2113	0.0689	0.0693	0.0693	0.0693	0.1106	0.142	-0.0004
rna11445	0.3119	0.2946	0.1712	0.046	0.046	0.046	0.2659	0.2486	0.1252
rna11446	0.3308	0.278	0.1764	0.0476	0.0476	0.0476	0.2832	0.2304	0.1288
rna1145	0.255	0.1138	0.0339	0.0387	0.0387	0.0387	0.2163	0.0751	-0.0048
rna11450	0.6602	1	0.3506	0.3506	0.3506	0.3506	0.3096	0.6494	0
rna11453	0.3143	0.2661	0.0503	0.0128	0.0128	0.0128	0.3015	0.2533	0.0375
rna11454	0.2907	0.2393	0.0936	0.0593	0.0593	0.0593	0.2314	0.18	0.0343
rna11456	0.1831	0.1137	0.0418	0.0412	0.0412	0.0412	0.1419	0.0725	0.0006
rna11457	0.1965	0.0983	0.0284	0.0277	0.0277	0.0277	0.1688	0.0706	0.0007
rna11458	0.1414	0.0958	0.0319	0.0326	0.0326	0.0326	0.1088	0.0632	-0.0007
rna11459	0.112	0.0631	0.0443	0.0443	0.0443	0.0443	0.0677	0.0188	0
rna1146	0.2357	0.1019	0.0578	0.0625	0.0625	0.0625	0.1732	0.0394	-0.0047
rna11462	0.2805	1	0.0866	0.0866	0.0866	0.0866	0.1939	0.9134	0
rna11464	0.8597	1	0.0304	0.0253	0.0253	0.0253	0.8344	0.9747	0.0051
rna11465	0.796	1	0.0318	0.0266	0.0266	0.0266	0.7694	0.9734	0.0052
rna11468	0.8499	1	0.0669	0.2006	0.2006	0.2006	0.6493	0.7994	-0.1337
rna1147	0.4622	0.1211	0.0296	0.0296	0.0296	0.0296	0.4326	0.0915	0
rna11470	0.142	0.1524	0.1065	0.1098	0.1098	0.1098	0.0322	0.0426	-0.0033
rna11471	0.1284	0.1284	0.1485	0.1676	0.1676	0.1676	-0.0392	-0.0392	-0.0191
rna11473	0.137	0.137	0.0607	0.064	0.064	0.064	0.073	0.073	-0.0033
rna11474	0.1378	0.1378	0.1989	0.2167	0.2167	0.2167	-0.0789	-0.0789	-0.0178
rna11477	0.2421	1	1	0.1319	0.1319	0.1319	0.1102	0.8681	0.8681
rna1148	0.4112	0.1064	0.1306	0.1306	0.1306	0.1306	0.2806	-0.0242	0
rna11481	1	1	0.5571	0.5553	0.5553	0.5553	0.4447	0.4447	0.0018
rna11485	0.2719	0.2302	0.0115	0.0104	0.0104	0.0104	0.2615	0.2198	0.0011
rna11486	0	1	1	1	1	1	-1	0	0
rna11487	0.3266	0.3333	0.0479	0.0414	0.0414	0.0414	0.2852	0.2919	0.0065
rna11488	0.1894	0.2411	0.2003	0.145	0.145	0.145	0.0444	0.0961	0.0553
rna1149	0.232	1	0.2708	0.0617	0.0617	0.0617	0.1703	0.9383	0.2091
rna11490	0.2395	0.2807	0.2222	0.0644	0.0644	0.0644	0.1751	0.2163	0.1578
rna11491	0.3338	0.3466	0.1723	0.089	0.089	0.089	0.2448	0.2576	0.0833
rna11492	0.3104	0.3235	0.1522	0.0936	0.0936	0.0936	0.2168	0.2299	0.0586
rna11493	0.2785	0.2919	0.1253	0.0628	0.0628	0.0628	0.2157	0.2291	0.0625
rna11496	0.1802	0.1361	0.0443	0.0443	0.0443	0.0443	0.1359	0.0918	0
rna11497	0.2845	1	0.0119	0.0119	0.0119	0.0119	0.2726	0.9881	0
rna11499	0.4576	0.2008	0.0626	0.0626	0.0626	0.0626	0.395	0.1382	0
rna1150	0.1914	0.1277	0.2638	0.2638	0.2638	0.2638	-0.0724	-0.1361	0
rna11502	0.3423	0.0325	0.0721	0.0721	0.0721	0.0721	0.2702	-0.0396	0
rna11505	0.7023	1	0.1629	0.1629	0.1629	0.1629	0.5394	0.8371	0
rna11506	0.2381	0.285	0.1057	0.1057	0.1057	0.1057	0.1324	0.1793	0
rna11507	0.2349	0.2002	0.1252	0.1252	0.1252	0.1252	0.1097	0.075	0
rna11509	0.1566	0.0956	0.0762	0.0762	0.0762	0.0762	0.0804	0.0194	0
rna1151	0.1942	1	0.252	0.6925	0.6925	0.6925	-0.4983	0.3075	-0.4405
rna11510	0.1521	0.0903	0.091	0.091	0.091	0.091	0.0611	-0.0007	0
rna11515	0.199	0.2064	0.0468	0.0468	0.0468	0.0468	0.1522	0.1596	0
rna11516	0.1707	0.1616	0.1751	0.1751	0.1751	0.1751	-0.0044	-0.0135	0
rna11517	0.2239	1	0.0481	0.6023	0.6023	1	-0.3784	0.3977	-0.5542
rna1152	0	1	0.4065	0.4065	0.4065	0.4065	-0.4065	0.5935	0
rna11520	0.0412	1	0.0954	0.0954	0.0954	0.0954	-0.0542	0.9046	0
rna11522	0.5079	0.2403	0.5455	0.5455	0.5455	0.5455	-0.0376	-0.3052	0
rna11523	0.5537	0.3102	0.5801	0.5801	0.5801	0.5801	-0.0264	-0.2699	0
rna11525	0.2544	0.2182	0.0293	0.0293	0.0293	0.0293	0.2251	0.1889	0
rna11526	0.184	0.184	0.3737	0.1124	0.1124	0.1124	0.0716	0.0716	0.2613
rna11527	0.3913	0.2255	0.6308	0.5604	0.5604	0.5604	-0.1691	-0.3349	0.0704
rna11528	0.3955	0.2314	0.6332	0.5631	0.5631	0.5631	-0.1676	-0.3317	0.0701
rna11529	0.4958	1	1	0.3874	0.3874	0.3874	0.1084	0.6126	0.6126
rna11530	0.093	0.2793	0.2302	0.2302	0.2302	0.2302	-0.1372	0.0491	0
rna11531	0.536	1	0.4196	0.015	0.015	0.015	0.521	0.985	0.4046
rna11532	0.1531	0.1199	0.36	0.2365	0.2365	0.2365	-0.0834	-0.1166	0.1235
rna11533	0.3149	0.2767	0.3269	0.3544	0.3544	0.3544	-0.0395	-0.0777	-0.0275
rna11534	0.2666	0.1282	0.0313	0.0313	0.0313	0.0313	0.2353	0.0969	0
rna11536	0.2429	0.0973	0.061	0.0615	0.0615	0.0615	0.1814	0.0358	-0.0005
rna11537	0.2458	0.1044	0.0337	0.0342	0.0342	0.0342	0.2116	0.0702	-0.0005
rna11539	0.6634	0.1189	0.0303	0.0105	0.0105	0.0105	0.6529	0.1084	0.0198
rna1154	0.185	1	0.0458	0.0458	0.0458	0.0458	0.1392	0.9542	0
rna11541	0.3573	0.171	0.5297	1	1	1	-0.6427	-0.829	-0.4703
rna11543	0.2794	0.2794	0.1124	0.1124	0.1124	0.1124	0.167	0.167	0
rna11545	0.1623	0.1856	0.0948	0.0948	0.0948	0.0948	0.0675	0.0908	0
rna11546	0.5666	0.21	0.0534	0.2229	0.2229	0.2229	0.3437	-0.0129	-0.1695
rna11547	0.3883	1	0.0911	0.0971	0.0971	0.0971	0.2912	0.9029	-0.006
rna11548	0.2332	1	0.3474	0.0214	0.0214	0.0214	0.2118	0.9786	0.326
rna1155	0.3122	0.0865	0.1033	0.1033	0.1033	0.1033	0.2089	-0.0168	0
rna11550	0.7305	1	0.5201	0.0954	0.0954	0.0954	0.6351	0.9046	0.4247
rna11552	0.1833	0.1833	0.1106	0.1106	0.1106	0.1106	0.0727	0.0727	0
rna11553	0.1813	0.1788	0.0795	0.1006	0.1006	0.1006	0.0807	0.0782	-0.0211
rna11559	0.2193	0.4478	0.2	0.1987	0.1987	0.1987	0.0206	0.2491	0.0013
rna1156	0.1413	0.1371	0.0498	0.0498	0.0498	0.0498	0.0915	0.0873	0
rna11560	0.2167	0.4455	0.1976	0.1962	0.1962	0.1962	0.0205	0.2493	0.0014
rna11561	0.1971	0.429	0.1796	0.1782	0.1782	0.1782	0.0189	0.2508	0.0014
rna11562	0.1943	0.4266	0.177	0.1756	0.1756	0.1756	0.0187	0.251	0.0014
rna11564	0.268	0.3948	0.0317	0.0317	0.0317	0.0317	0.2363	0.3631	0
rna11565	0.156	0.1501	0.3127	0.3127	0.3127	0.3127	-0.1567	-0.1626	0
rna11566	0.1268	0.1208	0.1626	0.1706	0.1706	0.1706	-0.0438	-0.0498	-0.008
rna11567	0.1631	0.1631	0.0617	0.0902	0.0902	0.0902	0.0729	0.0729	-0.0285
rna1157	0.6933	0.0871	0.0284	0.0352	0.0352	0.0352	0.6581	0.0519	-0.0068
rna11572	0.4184	0.4184	0.4454	0.4478	0.4478	0.4478	-0.0294	-0.0294	-0.0024
rna11573	0.1433	0.1433	0.1798	0.182	0.182	0.182	-0.0387	-0.0387	-0.0022
rna11574	0.2337	0.1686	0.015	0.0036	0.0036	0.0036	0.2301	0.165	0.0114
rna11575	0.2448	0.18	0.0033	0.0035	0.0035	0.0035	0.2413	0.1765	-0.0002
rna11576	0.2552	0.1907	0.0055	0.0056	0.0056	0.0056	0.2496	0.1851	-0.0001
rna11577	0.9825	0.5055	0.5051	0.2143	0.2143	0.2143	0.7682	0.2912	0.2908
rna11579	0.1449	0.224	0.1234	0.126	0.126	0.126	0.0189	0.098	-0.0026
rna11580	0.2549	0.0673	0.0467	0.0445	0.0445	0.0445	0.2104	0.0228	0.0022
rna11581	0.3314	0.0276	0.0145	0.0301	0.0301	0.0301	0.3013	-0.0025	-0.0156
rna11583	0.1453	0.1572	0.0366	0.0422	0.0422	0.0422	0.1031	0.115	-0.0056
rna11584	0.2708	0.1926	0.1634	0.1634	0.1634	0.1634	0.1074	0.0292	0
rna11585	0.3784	1	0.3557	0.3557	0.3557	0.3557	0.0227	0.6443	0
rna11586	0.2061	0.2061	0.024	0.024	0.024	0.024	0.1821	0.1821	0
rna11587	0.1393	0.1393	0.1463	0.071	0.071	0.071	0.0683	0.0683	0.0753
rna11588	0.3272	1	0.2508	0.1505	0.1505	0.1505	0.1767	0.8495	0.1003
rna11590	0.546	0.3633	0.2648	0.0784	0.0784	0.0784	0.4676	0.2849	0.1864
rna11593	0.6629	0.293	0.035	0.0384	0.0384	0.0384	0.6245	0.2546	-0.0034
rna11599	0.3207	0.0709	0.0867	0.0867	0.0867	0.0867	0.234	-0.0158	0
rna1160	0.4461	0.0665	0.1395	0.1409	0.1409	0.1409	0.3052	-0.0744	-0.0014
rna11604	0.3835	1	1	0.0538	0.0538	0.0538	0.3297	0.9462	0.9462
rna11606	0.4637	0.2343	0.0784	0.0784	0.0784	0.0784	0.3853	0.1559	0
rna11608	0.4989	0.3076	0.0729	0.0729	0.0729	0.0729	0.426	0.2347	0
rna11609	0.2147	0.0866	0.2645	0.1271	0.1271	0.1271	0.0876	-0.0405	0.1374
rna11610	0.2351	0.1132	0.2393	0.1006	0.1006	0.1006	0.1345	0.0126	0.1387
rna11611	0.7005	1	1	1	1	1	-0.2995	0	0
rna11612	0.1853	0.1429	0.0552	0.0315	0.0315	0.0315	0.1538	0.1114	0.0237
rna11613	0.3842	0.3007	0.0518	0.0518	0.0518	0.0518	0.3324	0.2489	0
rna11614	0.4657	0.6535	0.0274	0.0337	0.0337	0.0337	0.432	0.6198	-0.0063
rna11615	0.3717	0.4908	0.2672	0.2945	0.2945	0.2945	0.0772	0.1963	-0.0273
rna11616	0.3726	0.4887	0.2677	0.2951	0.2951	0.2951	0.0775	0.1936	-0.0274
rna11617	0.0729	0.0729	0.0228	0.0228	0.0228	0.0228	0.0501	0.0501	0
rna1162	0.4768	0.1058	0.0377	0.0392	0.0392	0.0392	0.4376	0.0666	-0.0015
rna11622	0.1144	0.1144	0.0653	0.0653	0.0653	0.0653	0.0491	0.0491	0
rna11624	0.3237	0.3022	0.106	0.106	0.106	0.106	0.2177	0.1962	0
rna11625	0.7073	0.1647	0.3465	0.0683	0.0683	0.0683	0.639	0.0964	0.2782
rna11627	0	1	1	1	1	1	-1	0	0
rna11628	0.3119	1	0.0875	0.0875	0.0875	0.0875	0.2244	0.9125	0
rna11629	0.2002	0.2002	0.0422	0.0422	0.0422	0.0422	0.158	0.158	0
rna11630	0.1299	1	1	0.0135	0.0135	0.0135	0.1164	0.9865	0.9865
rna11631	0.34	1	0.0748	0.0748	0.0748	0.0748	0.2652	0.9252	0
rna11633	0.7086	1	0.0764	0.0764	0.0764	0.0764	0.6322	0.9236	0
rna11634	0.3586	1	0.0904	0.012	0.012	0.012	0.3466	0.988	0.0784
rna11635	0.5614	1	0.1309	0.1248	0.1248	0.1248	0.4366	0.8752	0.0061
rna11636	0.3704	0.1194	0.0527	0.0895	0.0895	0.0895	0.2809	0.0299	-0.0368
rna11637	0.3928	0.1321	0.0739	0.1121	0.1121	0.1121	0.2807	0.02	-0.0382
rna11638	0.3292	0.2797	0.2118	0.2118	0.2118	0.2118	0.1174	0.0679	0
rna11639	0.3742	0.3263	0.2516	0.2516	0.2516	0.2516	0.1226	0.0747	0
rna1164	0.321	0.4602	0.1463	0.1654	0.1654	0.1654	0.1556	0.2948	-0.0191
rna11640	0.3034	0.2576	0.0209	0.0209	0.0209	0.0209	0.2825	0.2367	0
rna11641	0.0847	1	1	1	1	1	-0.9153	0	0
rna11642	0.1377	0.0545	0.0084	0.0084	0.0084	0.0084	0.1293	0.0461	0
rna11650	0.4632	1	0.1788	0.212	0.212	0.212	0.2512	0.788	-0.0332
rna11651	0.4845	1	0.2116	0.1873	0.1873	0.1873	0.2972	0.8127	0.0243
rna11657	0.82	1	0.0587	0.0366	0.0366	0.0366	0.7834	0.9634	0.0221
rna11659	0.1048	0.1048	0.1314	0.134	0.134	0.134	-0.0292	-0.0292	-0.0026
rna11661	0.3542	1	0.1607	0.1607	0.1607	0.1607	0.1935	0.8393	0
rna11662	0.1217	1	0.1638	0.1638	0.1638	0.1638	-0.0421	0.8362	0
rna11663	0	1	1	1	1	1	-1	0	0
rna11664	0.4963	1	0.1265	0.1265	0.1265	0.1265	0.3698	0.8735	0
rna11667	0.3881	1	0.1216	0.1216	0.1216	0.1216	0.2665	0.8784	0
rna11668	0.5507	1	0.0726	0.0726	0.0726	0.0726	0.4781	0.9274	0
rna11669	0.477	1	0.1246	1	1	1	-0.523	0	-0.8754
rna11670	0.4202	1	0.1853	1	1	1	-0.5798	0	-0.8147
rna11671	0.3205	0.2357	0.1188	0.1346	0.1346	0.1346	0.1859	0.1011	-0.0158
rna11672	0.147	0.3095	0.2882	0.2668	0.2668	0.2668	-0.1198	0.0427	0.0214
rna11673	0.1597	0.3212	0.2991	0.2789	0.2789	0.2789	-0.1192	0.0423	0.0202
rna11674	0.1592	0.3207	0.2986	0.2784	0.2784	0.2784	-0.1192	0.0423	0.0202
rna11675	0.1367	0.3	0.2795	0.2571	0.2571	0.2571	-0.1204	0.0429	0.0224
rna11680	0.2831	0.1059	0.2451	0.1076	0.1076	0.1076	0.1755	-0.0017	0.1375
rna11681	0.2708	0.0962	0.2372	0.0978	0.0978	0.0978	0.173	-0.0016	0.1394
rna11682	0.2246	0.0603	0.2767	0.062	0.062	0.062	0.1626	-0.0017	0.2147
rna11683	0.2223	0.1503	0.2806	0.1521	0.1521	0.1521	0.0702	-0.0018	0.1285
rna11686	0.3873	1	0.082	0.082	0.082	0.082	0.3053	0.918	0
rna11687	0.127	1	0.0177	0.0177	0.0177	0.0177	0.1093	0.9823	0
rna11688	0.2348	0.1413	0.1027	0.1473	0.1473	0.1473	0.0875	-0.006	-0.0446
rna11690	0.1814	0.1282	0.3052	0.0354	0.0354	0.0354	0.146	0.0928	0.2698
rna11691	0.4113	1	0.1045	0.3144	0.3144	0.3144	0.0969	0.6856	-0.2099
rna11692	0.1574	0.1574	0.0675	0.0643	0.0643	0.0643	0.0931	0.0931	0.0032
rna11693	0.129	1	1	0.1953	0.1953	0.1953	-0.0663	0.8047	0.8047
rna11694	0.2731	0.2197	0.0342	0.0342	0.0342	0.0342	0.2389	0.1855	0
rna11695	0.2251	0.1683	0.0774	0.0774	0.0774	0.0774	0.1477	0.0909	0
rna11698	0.4506	0.1251	0.0619	0.0619	0.0619	0.0619	0.3887	0.0632	0
rna11701	0.1866	1	0.1201	0.1201	0.1201	0.1201	0.0665	0.8799	0
rna11705	0.3745	0.2442	0.0936	0.0936	0.0936	0.0936	0.2809	0.1506	0
rna11706	0.3558	1	0.2745	1	1	1	-0.6442	0	-0.7255
rna11707	0.0969	1	0.2824	0.2824	0.2824	0.2824	-0.1855	0.7176	0
rna1171	0.2791	0.0992	0.0452	0.0452	0.0452	0.0452	0.2339	0.054	0
rna11713	0.3658	0.1393	0.0086	0.2275	0.2275	0.2275	0.1383	-0.0882	-0.2189
rna11714	0.3526	0.1213	0.0338	0.2038	0.2038	0.2038	0.1488	-0.0825	-0.17
rna11722	0.7917	1	0.4608	1	1	1	-0.2083	0	-0.5392
rna11723	0.3062	1	1	0.1138	0.1138	0.1138	0.1924	0.8862	0.8862
rna11725	0.0887	0.0624	0.0205	0.0949	0.0949	0.0949	-0.0062	-0.0325	-0.0744
rna11726	0.195	1	0.5253	0.5253	0.5253	0.5253	-0.3303	0.4747	0
rna11728	0.408	0.1669	0.0654	0.0654	0.0654	0.0654	0.3426	0.1015	0
rna11730	0	1	1	1	1	1	-1	0	0
rna11731	0.2884	1	0.1516	0.1516	0.1516	0.1516	0.1368	0.8484	0
rna11732	0	1	1	1	1	1	-1	0	0
rna11733	0.2836	0.2836	0.0586	0.0586	0.0586	0.0586	0.225	0.225	0
rna11734	0.4055	0.2483	0.0613	0.0613	0.0613	0.0613	0.3442	0.187	0
rna11736	0.2379	1	1	1	1	1	-0.7621	0	0
rna11737	0.2513	0.0924	0.3254	0.0394	0.0394	0.0394	0.2119	0.053	0.286
rna11740	1	0.1288	0.4996	0.4636	0.4636	0.4636	0.5364	-0.3348	0.036
rna11741	0.2761	0.14	0.1214	0.0566	0.0566	0.0566	0.2195	0.0834	0.0648
rna11742	0.2755	0.1387	0.1218	0.057	0.057	0.057	0.2185	0.0817	0.0648
rna11743	0.2342	0.0675	0.2253	0.1625	0.1625	0.1625	0.0717	-0.095	0.0628
rna11746	0.9382	1	0.2268	1	1	1	-0.0618	0	-0.7732
rna11747	0.9316	1	0.2218	1	1	1	-0.0684	0	-0.7782
rna11748	0.6133	0.1377	0.109	0.109	0.109	0.109	0.5043	0.0287	0
rna1175	0.0942	0.0887	0.0262	0.0262	0.0262	0.0262	0.068	0.0625	0
rna11751	0.6123	0.1505	0.0574	0.0574	0.0574	0.0574	0.5549	0.0931	0
rna11753	0.2055	0.2055	0.1596	0.142	0.142	0.142	0.0635	0.0635	0.0176
rna11754	0.3619	0.3619	0.0217	0.0217	0.0217	0.0217	0.3402	0.3402	0
rna11756	0.1699	0.1699	0.0528	0.3335	0.3335	0.3335	-0.1636	-0.1636	-0.2807
rna11757	0.6771	0.3723	0.078	0.078	0.078	0.078	0.5991	0.2943	0
rna11758	0.0715	1	0.2241	0.2241	0.2241	0.2241	-0.1526	0.7759	0
rna1176	0.983	0.1566	0.1531	0.0621	0.0621	0.0621	0.9209	0.0945	0.091
rna11764	0.3586	0.3399	0.0838	0.037	0.037	0.037	0.3216	0.3029	0.0468
rna11765	0.3467	0.3278	0.0826	0.0351	0.0351	0.0351	0.3116	0.2927	0.0475
rna11766	0.1274	0.1064	0.3234	0.2648	0.2648	0.2648	-0.1374	-0.1584	0.0586
rna11767	0.3687	1	1	0.1322	0.1322	0.1322	0.2365	0.8678	0.8678
rna11768	0.4184	0.158	0.0868	0.0898	0.0898	0.0898	0.3286	0.0682	-0.003
rna11769	0.3802	0.1027	0.0593	0.0565	0.0565	0.0565	0.3237	0.0462	0.0028
rna1177	0.9823	0.1305	0.1734	0.0828	0.0828	0.0828	0.8995	0.0477	0.0906
rna11771	0.2066	0.2066	0.3578	0.3578	0.3578	0.3578	-0.1512	-0.1512	0
rna11772	0.2043	0.2043	0.3599	0.3599	0.3599	0.3599	-0.1556	-0.1556	0
rna11773	0.2053	0.2053	0.3594	0.3594	0.3594	0.3594	-0.1541	-0.1541	0
rna11774	0.214	0.214	0.488	0.488	0.488	0.488	-0.274	-0.274	0
rna11775	0.215	0.215	0.4874	0.4874	0.4874	0.4874	-0.2724	-0.2724	0
rna11776	0.1697	0.1697	0.3911	0.3911	0.3911	0.3911	-0.2214	-0.2214	0
rna11779	0.7671	0.4364	0.0455	0.0479	0.0479	0.0479	0.7192	0.3885	-0.0024
rna1178	0.4881	0.315	0.1968	0.1241	0.1241	0.1241	0.364	0.1909	0.0727
rna11782	0.8892	0.4677	0.4009	0.2615	0.2615	0.2615	0.6277	0.2062	0.1394
rna11785	0.3326	0.3516	0.5431	0.5392	0.5392	0.5392	-0.2066	-0.1876	0.0039
rna11786	0.385	0.2071	0.1085	0.1085	0.1085	0.1085	0.2765	0.0986	0
rna11788	0.4876	0.2954	0.3472	0.3472	0.3472	0.3472	0.1404	-0.0518	0
rna11789	0.1347	0.1347	0.273	0.273	0.273	0.273	-0.1383	-0.1383	0
rna11790	0.761	1	0.0488	0.0295	0.0295	0.0295	0.7315	0.9705	0.0193
rna11793	0.089	1	0.2183	0.2183	0.2183	0.2183	-0.1293	0.7817	0
rna11794	0	1	1	1	1	1	-1	0	0
rna11795	0.1034	1	0.2926	0.2926	0.2926	0.2926	-0.1892	0.7074	0
rna11796	0.078	0.078	0.1055	0.1076	0.1076	0.1076	-0.0296	-0.0296	-0.0021
rna11797	0.1823	0.1377	0.5881	0.5095	0.5095	0.5095	-0.3272	-0.3718	0.0786
rna11798	0.159	0.1142	0.6016	0.5251	0.5251	0.5251	-0.3661	-0.4109	0.0765
rna11802	0.1487	0.1074	0.1214	0.1015	0.1015	0.1015	0.0472	0.0059	0.0199
rna11807	0.3041	0.113	0.0229	0.0229	0.0229	0.0229	0.2812	0.0901	0
rna1181	0.8008	1	1	1	1	1	-0.1992	0	0
rna11813	0.1768	0.1961	0.1468	0.1468	0.1468	0.1468	0.03	0.0493	0
rna11814	0.1957	0.1681	0.1276	0.1276	0.1276	0.1276	0.0681	0.0405	0
rna11815	0.2126	0.1843	0.1305	0.1305	0.1305	0.1305	0.0821	0.0538	0
rna11816	0.1618	0.133	0.1832	0.1832	0.1832	0.1832	-0.0214	-0.0502	0
rna11818	0.1323	1	1	0.032	0.032	0.032	0.1003	0.968	0.968
rna11819	0.3094	0.1019	0.0268	0.0268	0.0268	0.0268	0.2826	0.0751	0
rna11821	0.2804	1	0.085	1	1	1	-0.7196	0	-0.915
rna11822	0.6149	1	1	1	1	1	-0.3851	0	0
rna11823	0.3804	1	1	1	1	1	-0.6196	0	0
rna11824	0.5494	0.3553	0.0579	0.0662	0.0662	0.0662	0.4832	0.2891	-0.0083
rna11825	1	1	0.0609	0.0729	0.0729	0.0729	0.9271	0.9271	-0.012
rna11827	0.6859	0.2708	0.3533	0.2406	0.2406	0.2406	0.4453	0.0302	0.1127
rna11828	0.6856	0.2697	0.3914	0.2853	0.2853	0.2853	0.4003	-0.0156	0.1061
rna11829	0.2809	0.1174	0.043	0.0432	0.0432	0.0432	0.2377	0.0742	-0.0002
rna1183	0.2604	1	0.1945	0.1945	0.1945	0.1945	0.0659	0.8055	0
rna11831	0.1219	0.0985	0.1778	0.0628	0.0628	0.0628	0.0591	0.0357	0.115
rna11834	0.1419	0.1	1	0.0043	0.0043	0.0043	0.1376	0.0957	0.9957
rna11835	0.1287	0.1287	0.1572	0.1572	0.1572	0.1572	-0.0285	-0.0285	0
rna11838	0.1211	0.1211	0.0172	0.0215	0.0215	0.0215	0.0996	0.0996	-0.0043
rna11839	0.1625	0.1625	0.0993	0.0743	0.0743	0.0743	0.0882	0.0882	0.025
rna11840	0.4987	0.2421	0.2405	0.2419	0.2419	0.2419	0.2568	0.0002	-0.0014
rna11842	0.0058	1	1	1	1	1	-0.9942	0	0
rna11846	0.2091	0.1334	0.1779	0.1708	0.1708	0.1708	0.0383	-0.0374	0.0071
rna11847	0.1703	0.178	0.0129	0.0668	0.0668	0.0668	0.1035	0.1112	-0.0539
rna11849	0.1528	0.1736	0.0308	0.0869	0.0869	0.0869	0.0659	0.0867	-0.0561
rna11852	0.3258	0.268	0.1112	0.1112	0.1112	0.1112	0.2146	0.1568	0
rna11853	0.2045	0.143	0.0391	0.0391	0.0391	0.0391	0.1654	0.1039	0
rna11855	0.1437	1	0.4201	0.4201	0.4201	0.4201	-0.2764	0.5799	0
rna11856	0.3374	1	0.4044	0.4044	0.4044	0.4044	-0.067	0.5956	0
rna11857	0.9571	0.1436	0.0116	0.0116	0.0116	0.0116	0.9455	0.132	0
rna11858	0.9559	0.1276	0.014	0.014	0.014	0.014	0.9419	0.1136	0
rna11865	0.2764	0.2772	0.0507	0.0507	0.0507	0.0507	0.2257	0.2265	0
rna11866	0.2624	0.2624	0.0516	0.0516	0.0516	0.0516	0.2108	0.2108	0
rna11867	0.1986	0.1179	0.0154	0.0154	0.0154	0.0154	0.1832	0.1025	0
rna11868	0.1668	0.0853	0.2244	0.2244	0.2244	0.2244	-0.0576	-0.1391	0
rna1187	0.3729	0.3713	0.097	0.3055	0.3055	0.3055	0.0674	0.0658	-0.2085
rna11873	0.1986	0.2216	0.0331	0.0331	0.0331	0.0331	0.1655	0.1885	0
rna11874	0.165	0.1878	0.0788	0.0788	0.0788	0.0788	0.0862	0.109	0
rna11875	0.1924	0.2154	0.1035	0.1035	0.1035	0.1035	0.0889	0.1119	0
rna11876	0.1875	0.1894	0.1199	0.1199	0.1199	0.1199	0.0676	0.0695	0
rna11877	0.1784	0.1468	0.1102	0.1102	0.1102	0.1102	0.0682	0.0366	0
rna11879	0.1369	0.9466	0.0373	0.0373	0.0373	0.0373	0.0996	0.9093	0
rna11880	0.5692	0.9804	0.5328	0.5328	0.5328	0.5328	0.0364	0.4476	0
rna11882	0.1031	0.0828	0.0445	0.0149	0.0149	0.0149	0.0882	0.0679	0.0296
rna11883	0.1188	0.1188	0.0062	0.0268	0.0268	0.0268	0.092	0.092	-0.0206
rna11885	0.7556	0.2177	0.2708	0.2913	0.2913	0.2913	0.4643	-0.0736	-0.0205
rna11888	0.1693	0.1809	0.1393	0.1393	0.1393	0.1393	0.03	0.0416	0
rna11889	0.1983	0.1721	0.0674	0.0674	0.0674	0.0674	0.1309	0.1047	0
rna1189	0.0323	1	0.3721	0.2976	0.2976	0.2976	-0.2653	0.7024	0.0745
rna11891	0.2671	0.3895	0.0372	0.0441	0.0441	0.0441	0.223	0.3454	-0.0069
rna11892	0.242	0.3665	0.0547	0.0617	0.0617	0.0617	0.1803	0.3048	-0.007
rna11896	0.1461	0.0999	0.1542	0.1839	0.1839	0.1839	-0.0378	-0.084	-0.0297
rna11897	0.403	0.3802	0.3984	0.3375	0.3375	0.3375	0.0655	0.0427	0.0609
rna11898	0.1002	1	1	0.4965	0.4965	0.4965	-0.3963	0.5035	0.5035
rna11899	0.0964	0.0964	0.0402	0.0402	0.0402	0.0402	0.0562	0.0562	0
rna1190	0.337	0.0635	0.1663	0.1663	0.1663	0.1663	0.1707	-0.1028	0
rna11900	0.4005	0.4044	0.0371	0.0408	0.0408	0.0408	0.3597	0.3636	-0.0037
rna11901	0.1297	0.1297	0.1414	0.1414	0.1414	0.1414	-0.0117	-0.0117	0
rna11902	0.1886	0.1886	0.0072	0.0072	0.0072	0.0072	0.1814	0.1814	0
rna11906	0.2123	0.2123	0.1588	0.1588	0.1588	0.1588	0.0535	0.0535	0
rna11908	0.2238	1	0.0699	0.0699	0.0699	0.0699	0.1539	0.9301	0
rna1191	0.3565	0.0812	0.2009	0.2009	0.2009	0.2009	0.1556	-0.1197	0
rna11918	0.2036	0.0544	0.1376	0.0467	0.0467	0.0467	0.1569	0.0077	0.0909
rna11919	0.124	0.1218	0.0003	0.0145	0.0145	0.0145	0.1095	0.1073	-0.0142
rna1192	0.0812	1	1	0.6476	0.6476	0.6476	-0.5664	0.3524	0.3524
rna11923	0	1	1	1	1	1	-1	0	0
rna11924	0.459	0.1344	0.0383	0.0383	0.0383	0.0383	0.4207	0.0961	0
rna11925	0.5438	0.0595	0.0414	0.0414	0.0414	0.0414	0.5024	0.0181	0
rna11926	0.5289	1	0.1698	0.3386	0.3386	0.3386	0.1903	0.6614	-0.1688
rna11928	0.2266	0.4842	0.0764	0.0753	0.0753	0.0753	0.1513	0.4089	0.0011
rna1193	0.3086	0.3888	0.155	0.155	0.155	0.155	0.1536	0.2338	0
rna11932	0.0625	0.342	0.17	0.171	0.171	0.171	-0.1085	0.171	-0.001
rna11933	0.558	0.3436	0.1299	0.1284	0.1284	0.1284	0.4296	0.2152	0.0015
rna11934	0.221	0.221	0.2046	0.1651	0.1651	0.1651	0.0559	0.0559	0.0395
rna11938	0.5394	1	0.0154	0.4218	0.4218	0.4218	0.1176	0.5782	-0.4064
rna1194	0.193	0.3214	0.2292	0.2292	0.2292	0.2292	-0.0362	0.0922	0
rna11941	0.1278	1	0.4544	0.0409	0.0409	0.0409	0.0869	0.9591	0.4135
rna11943	0.4591	0.2302	0.0645	0.0053	0.0053	0.0053	0.4538	0.2249	0.0592
rna11944	0.0989	0.0989	0.2906	0.0788	0.0788	0.0788	0.0201	0.0201	0.2118
rna11945	0.0327	1	1	1	1	1	-0.9673	0	0
rna11946	0.0489	1	1	1	1	1	-0.9511	0	0
rna11948	0.5673	0.3489	0.0396	0.0396	0.0396	0.0396	0.5277	0.3093	0
rna11949	0.304	0.304	0.3585	0.1619	0.1619	0.1619	0.1421	0.1421	0.1966
rna1195	0.3233	0.3415	0.1219	0.1291	0.1291	0.1291	0.1942	0.2124	-0.0072
rna11950	0.2882	0.2716	0.2163	0.2409	0.2409	0.2409	0.0473	0.0307	-0.0246
rna11951	0.3294	0.2747	0.2194	0.2439	0.2439	0.2439	0.0855	0.0308	-0.0245
rna11952	0.2453	0.2379	0.217	0.1939	0.1939	0.1939	0.0514	0.044	0.0231
rna11954	0.0418	1	0.0288	0.0288	0.0288	0.0288	0.013	0.9712	0
rna11956	0.2745	0.0859	0.0094	0.2407	0.2407	0.2407	0.0338	-0.1548	-0.2313
rna11957	0.1964	0.1964	0.1812	0.097	0.097	0.097	0.0994	0.0994	0.0842
rna11958	0.1233	0.1233	0.2567	0.0172	0.0172	0.0172	0.1061	0.1061	0.2395
rna11959	0.2308	1	1	1	1	1	-0.7692	0	0
rna1196	0.4986	0.2517	0.0743	0.2359	0.2359	0.2359	0.2627	0.0158	-0.1616
rna11960	0.1576	0.1576	0.1178	0.0754	0.0754	0.0754	0.0822	0.0822	0.0424
rna11961	0.3983	0.3983	0.2324	0.2324	0.2324	0.2324	0.1659	0.1659	0
rna11962	0.3803	0.0406	0.0083	0.0083	0.0083	0.0083	0.372	0.0323	0
rna11963	0.3802	0.0404	0.0082	0.0082	0.0082	0.0082	0.372	0.0322	0
rna11965	0.3881	0.0446	0.0134	0.0134	0.0134	0.0134	0.3747	0.0312	0
rna11966	0.6957	0.1742	0.0888	0.091	0.091	0.091	0.6047	0.0832	-0.0022
rna1197	0.1068	0.0985	0.0336	0.0859	0.0859	0.0859	0.0209	0.0126	-0.0523
rna11970	0.1211	1	0.1417	0.1427	0.1427	0.1427	-0.0216	0.8573	-0.001
rna11972	0.3601	1	1	1	1	1	-0.6399	0	0
rna11973	0.4022	1	0.0228	0.0228	0.0228	0.0228	0.3794	0.9772	0
rna11976	0.3118	0.2261	0.0185	0.0185	0.0185	0.0185	0.2933	0.2076	0
rna11977	0.3738	0.276	0.1318	0.1318	0.1318	0.1318	0.242	0.1442	0
rna11978	0.2179	0.2179	0.0636	0.0654	0.0654	0.0654	0.1525	0.1525	-0.0018
rna11979	0.238	0.4628	0.14	0.14	0.14	0.14	0.098	0.3228	0
rna11980	0.2882	0.2062	0.1431	0.1431	0.1431	0.1431	0.1451	0.0631	0
rna11981	0.4443	1	1	0.3258	0.3258	0.3258	0.1185	0.6742	0.6742
rna11983	0.2082	1	0.2799	0.2799	0.2799	0.2799	-0.0717	0.7201	0
rna11986	0.2282	0.55	0.4259	0.5125	0.5125	0.5125	-0.2843	0.0375	-0.0866
rna11987	0.2242	0.547	0.4345	0.5222	0.5222	0.5222	-0.298	0.0248	-0.0877
rna11988	0.2265	0.5487	0.4338	0.5211	0.5211	0.5211	-0.2946	0.0276	-0.0873
rna11989	1	1	0.0699	0.0955	0.0955	0.0955	0.9045	0.9045	-0.0256
rna11991	0.2205	0.1676	0.4317	0.3886	0.3886	0.3886	-0.1681	-0.221	0.0431
rna11992	0.2159	0.1629	0.4297	0.3863	0.3863	0.3863	-0.1704	-0.2234	0.0434
rna11993	0.1803	0.1266	0.4147	0.3689	0.3689	0.3689	-0.1886	-0.2423	0.0458
rna11994	0.1357	0.0814	0.4056	0.3576	0.3576	0.3576	-0.2219	-0.2762	0.048
rna11995	0.1759	0.1222	0.3202	0.2669	0.2669	0.2669	-0.091	-0.1447	0.0533
rna11998	0.0024	1	1	0.2203	0.2203	0.2203	-0.2179	0.7797	0.7797
rna11999	0	1	1	1	1	1	-1	0	0
rna1200	0.8436	1	0.0645	0.0295	0.0295	0.0295	0.8141	0.9705	0.035
rna12000	0.2281	0.082	0.0755	0.0755	0.0755	0.0755	0.1526	0.0065	0
rna12004	0.432	0.163	0.0622	0.0583	0.0583	0.0583	0.3737	0.1047	0.0039
rna12005	0.451	0.1925	0.143	0.1167	0.1167	0.1167	0.3343	0.0758	0.0263
rna12006	0	1	1	1	1	1	-1	0	0
rna12008	0.1774	0.3338	0.0726	0.0726	0.0726	0.0726	0.1048	0.2612	0
rna12009	0.3752	1	1	0.0869	0.0869	0.0869	0.2883	0.9131	0.9131
rna1201	0.434	1	0.2056	0.2056	0.2056	0.2056	0.2284	0.7944	0
rna12010	0.3861	1	0.0858	0.0858	0.0858	0.0858	0.3003	0.9142	0
rna1202	0.0115	1	1	1	1	1	-0.9885	0	0
rna12022	0.1739	1	0.1256	0.1256	0.1256	0.1256	0.0483	0.8744	0
rna12024	0.2401	0	0.2305	0.2305	0.2305	0.2305	0.0096	-0.2305	0
rna12026	0.6427	0.1536	0.4067	0.0455	0.0455	0.0455	0.5972	0.1081	0.3612
rna12027	0.6441	0.1585	0.3885	0.0134	0.0134	0.0134	0.6307	0.1451	0.3751
rna12031	0.1757	1	1	1	1	1	-0.8243	0	0
rna12032	0.2081	0.206	0.0809	0.0817	0.0817	0.0817	0.1264	0.1243	-0.0008
rna12034	0.0744	1	1	1	1	1	-0.9256	0	0
rna12035	0.1211	1	0.0092	0.0092	0.0092	0.0092	0.1119	0.9908	0
rna12036	0.2697	0.2697	0.0339	0.046	0.046	0.046	0.2237	0.2237	-0.0121
rna12038	0.1497	0.1202	0.0539	0.0722	0.0722	0.0722	0.0775	0.048	-0.0183
rna12041	0.1271	1	0.2575	0.2575	0.2575	0.2575	-0.1304	0.7425	0
rna12043	0	1	0.5393	0.5393	0.5393	0.5393	-0.5393	0.4607	0
rna12044	0.394	0.223	0.0972	0.0972	0.0972	0.0972	0.2968	0.1258	0
rna12050	0.2114	0.2114	0.1701	0.1701	0.1701	0.1701	0.0413	0.0413	0
rna12051	0.2785	0.2545	0.1549	0.1549	0.1549	0.1549	0.1236	0.0996	0
rna12052	0.2786	1	0.0815	0.0815	0.0815	0.0815	0.1971	0.9185	0
rna12053	0.2027	0.0839	0.1958	0.2586	0.2586	0.2586	-0.0559	-0.1747	-0.0628
rna12054	0.3765	0.3737	0.0584	0.1466	0.1466	0.1466	0.2299	0.2271	-0.0882
rna12055	0.3025	0.257	0.0516	0.0516	0.0516	0.0516	0.2509	0.2054	0
rna12056	0.2802	0.2351	0.0768	0.0768	0.0768	0.0768	0.2034	0.1583	0
rna12059	0.3001	0.1683	0.2779	0.2779	0.2779	0.2779	0.0222	-0.1096	0
rna12060	0.5122	0.4114	0.0276	0.0276	0.0276	0.0276	0.4846	0.3838	0
rna12062	0.5085	0.4073	0.0229	0.0229	0.0229	0.0229	0.4856	0.3844	0
rna12063	0.514	0.4053	0.0253	0.0253	0.0253	0.0253	0.4887	0.38	0
rna12066	0.1002	0.0687	0.068	0.2284	0.2284	0.2284	-0.1282	-0.1597	-0.1604
rna12067	0.2417	0.2417	0.3441	0.023	0.023	0.023	0.2187	0.2187	0.3211
rna12068	0.3565	1	1	0.1579	0.1579	0.1579	0.1986	0.8421	0.8421
rna12069	0.5162	0.0436	0.0308	0.043	0.043	0.043	0.4732	0.0006	-0.0122
rna1207	0.0679	1	1	1	1	1	-0.9321	0	0
rna12071	0.2563	0.2563	0.022	0.022	0.022	0.022	0.2343	0.2343	0
rna12072	0.0449	0.0449	0.1876	0.3295	0.3295	0.3295	-0.2846	-0.2846	-0.1419
rna12073	0.369	0.2142	0.1123	0.1123	0.1123	0.1123	0.2567	0.1019	0
rna12074	0.1429	0.1302	0.0671	0.0671	0.0671	0.0671	0.0758	0.0631	0
rna12077	0.3443	0.2102	0.1181	0.115	0.115	0.115	0.2293	0.0952	0.0031
rna12078	0.2957	0.2957	0.184	0.184	0.184	0.184	0.1117	0.1117	0
rna1208	0	1	1	1	1	1	-1	0	0
rna12081	0.2897	0.2629	0.0689	0.0413	0.0413	0.0413	0.2484	0.2216	0.0276
rna12082	0.2338	0.2024	0.0681	0.0366	0.0366	0.0366	0.1972	0.1658	0.0315
rna12083	0.2458	0.2159	0.1007	0.0707	0.0707	0.0707	0.1751	0.1452	0.03
rna12084	0.1071	0.0741	0.2172	0.1882	0.1882	0.1882	-0.0811	-0.1141	0.029
rna12086	0.2567	0.2567	0.0725	0.1934	0.1934	0.1934	0.0633	0.0633	-0.1209
rna12087	0.2232	0.3763	0.0302	0.0302	0.0302	0.0302	0.193	0.3461	0
rna12088	0.1741	0.3318	0.0822	0.0822	0.0822	0.0822	0.0919	0.2496	0
rna12089	0.2064	1	0.0327	0.0327	0.0327	0.0327	0.1737	0.9673	0
rna1209	0.7398	0.4022	0.0693	0.0734	0.0734	0.0734	0.6664	0.3288	-0.0041
rna12090	0.1384	1	1	0.0173	0.0173	0.0173	0.1211	0.9827	0.9827
rna12091	1	0.3571	0.0691	0.0503	0.0503	0.0503	0.9497	0.3068	0.0188
rna12092	1	0.3549	0.0667	0.0478	0.0478	0.0478	0.9522	0.3071	0.0189
rna12095	0.1922	0.1465	0.06	0.0669	0.0669	0.0669	0.1253	0.0796	-0.0069
rna12097	0.1387	1	0.5194	0.5194	0.5194	0.5194	-0.3807	0.4806	0
rna12098	0.4638	0.1139	0.121	0.121	0.121	0.121	0.3428	-0.0071	0
rna1210	0.7158	0.3269	0.1998	0.204	0.204	0.204	0.5118	0.1229	-0.0042
rna12100	0.4113	0.1429	0.0664	0.0664	0.0664	0.0664	0.3449	0.0765	0
rna12101	0.3683	0.0807	0.0754	0.0754	0.0754	0.0754	0.2929	0.0053	0
rna12102	0.6661	1	0.1648	0.1648	0.1648	0.1648	0.5013	0.8352	0
rna12103	0.1411	0.1411	0.1976	0.047	0.047	0.047	0.0941	0.0941	0.1506
rna12104	0.3769	0.3769	0.1647	0.1215	0.1215	0.1215	0.2554	0.2554	0.0432
rna12105	0.2923	0.3695	0.3318	0.3132	0.3132	0.3132	-0.0209	0.0563	0.0186
rna12109	0.0918	0.1234	0.0833	0.3309	0.3309	0.3309	-0.2391	-0.2075	-0.2476
rna1211	0.7893	1	1	0.201	0.201	0.201	0.5883	0.799	0.799
rna12112	0.6332	0.1636	0.0775	0.0775	0.0775	0.0775	0.5557	0.0861	0
rna12113	0.1956	1	0.1509	0.1509	0.1509	0.1509	0.0447	0.8491	0
rna12114	0.4084	1	1	0.1739	0.1739	0.1739	0.2345	0.8261	0.8261
rna12115	0.5077	0.0848	0.0542	0.2048	0.2048	0.2048	0.3029	-0.12	-0.1506
rna12116	0.6735	0.0494	0.1007	0.0678	0.0678	0.0678	0.6057	-0.0184	0.0329
rna12117	0.2363	0.1667	0.1151	0.1151	0.1151	0.1151	0.1212	0.0516	0
rna12118	0.2016	0.1359	0.152	0.1264	0.1264	0.1264	0.0752	0.0095	0.0256
rna12119	0.3846	0.3331	0.0647	0.0647	0.0647	0.0647	0.3199	0.2684	0
rna12120	0.3174	0.2532	0.1634	0.1634	0.1634	0.1634	0.154	0.0898	0
rna12122	0.3565	0.2886	0.08	0.0856	0.0856	0.0856	0.2709	0.203	-0.0056
rna12123	0.2203	0.1594	0.0328	0.0389	0.0389	0.0389	0.1814	0.1205	-0.0061
rna12124	0.234	0.1734	0.0523	0.0582	0.0582	0.0582	0.1758	0.1152	-0.0059
rna12125	0.2503	0.1901	0.0453	0.0509	0.0509	0.0509	0.1994	0.1392	-0.0056
rna12126	0.23	0.1694	0.0667	0.0723	0.0723	0.0723	0.1577	0.0971	-0.0056
rna12127	0.2619	0.2021	0.0328	0.0384	0.0384	0.0384	0.2235	0.1637	-0.0056
rna12128	0.273	0.2136	0.052	0.0574	0.0574	0.0574	0.2156	0.1562	-0.0054
rna1213	0.2925	0.1912	0.1756	0.1769	0.1769	0.1769	0.1156	0.0143	-0.0013
rna12130	0.2401	1	1	0.1396	0.1396	0.1396	0.1005	0.8604	0.8604
rna12131	0.2454	1	1	0.1493	0.1493	0.1493	0.0961	0.8507	0.8507
rna12133	0.2616	0.2703	0.0615	0.07	0.07	0.07	0.1916	0.2003	-0.0085
rna12134	0.2429	0.2429	0.0514	0.0514	0.0514	0.0514	0.1915	0.1915	0
rna12135	0.1321	0.2536	0.0274	0.0274	0.0274	0.0274	0.1047	0.2262	0
rna12136	0.2095	0.1276	0.2151	0.2151	0.2151	0.2151	-0.0056	-0.0875	0
rna1214	0.3156	0.1702	0.1286	0.1276	0.1276	0.1276	0.188	0.0426	0.001
rna12140	0.08	1	1	1	1	1	-0.92	0	0
rna12141	0.3573	1	0.828	0.1753	0.1753	0.1753	0.182	0.8247	0.6527
rna12143	0.116	1	0.1445	0.0792	0.0792	0.0792	0.0368	0.9208	0.0653
rna12144	0.1686	0.136	0.0702	0.0702	0.0702	0.0702	0.0984	0.0658	0
rna12145	0.2576	0.2576	0.0263	0.0425	0.0425	0.0425	0.2151	0.2151	-0.0162
rna12146	0.2188	0.2264	0.0728	0.0891	0.0891	0.0891	0.1297	0.1373	-0.0163
rna1215	0.1426	0.1426	0.15	0.3622	0.3622	0.3622	-0.2196	-0.2196	-0.2122
rna12150	0.2705	0.2705	0.2763	0.2766	0.2766	0.2766	-0.0061	-0.0061	-0.0003
rna12152	0.2917	0.1758	0.0688	0.0688	0.0688	0.0688	0.2229	0.107	0
rna12154	0.2389	0.2389	0.2653	0.2653	0.2653	0.2653	-0.0264	-0.0264	0
rna12155	0.1566	1	1	1	1	1	-0.8434	0	0
rna12157	0.3776	0.193	0.4224	0.4224	0.4224	0.4224	-0.0448	-0.2294	0
rna12159	0.1583	0.1444	0.0411	0.0411	0.0411	0.0411	0.1172	0.1033	0
rna1216	0.382	0.2848	0.0772	0.0591	0.0591	0.0591	0.3229	0.2257	0.0181
rna12160	0.1768	0.1645	0.0213	0.0213	0.0213	0.0213	0.1555	0.1432	0
rna12162	0.3211	0.3211	0.5724	0.1763	0.1763	0.1763	0.1448	0.1448	0.3961
rna12164	0.213	1	0.1473	0.1526	0.1526	0.1526	0.0604	0.8474	-0.0053
rna12166	0.3558	0.0424	0.1066	0.1066	0.1066	0.1066	0.2492	-0.0642	0
rna12167	0.8586	0.264	0.1026	0.1026	0.1026	0.1026	0.756	0.1614	0
rna12168	0.2698	0.1401	0.0757	0.0342	0.0342	0.0342	0.2356	0.1059	0.0415
rna12169	0.3047	0.2178	0.1366	0.1088	0.1088	0.1088	0.1959	0.109	0.0278
rna1217	0.4682	0.3939	0.1943	0.1604	0.1604	0.1604	0.3078	0.2335	0.0339
rna12172	0.1194	0.1194	0.1165	0.019	0.019	0.019	0.1004	0.1004	0.0975
rna12175	0.2793	0.1833	0.055	0.055	0.055	0.055	0.2243	0.1283	0
rna12176	0.1696	0.1696	0.2253	0.2253	0.2253	0.2253	-0.0557	-0.0557	0
rna12179	0.6666	0.2831	0.0197	0.0314	0.0314	0.0314	0.6352	0.2517	-0.0117
rna1218	0.3663	0.2647	0.0564	0.0215	0.0215	0.0215	0.3448	0.2432	0.0349
rna12180	0.5721	0.1236	0.3214	0.3278	0.3278	0.3278	0.2443	-0.2042	-0.0064
rna12181	0.9468	0.1678	0.0504	0.2618	0.2618	0.2618	0.685	-0.094	-0.2114
rna12182	0.0294	1	0.3269	0.3269	0.3269	0.3269	-0.2975	0.6731	0
rna12183	0.6637	0.6585	0.378	0.378	0.378	0.378	0.2857	0.2805	0
rna12184	0.4401	0.4326	0.2095	0.2095	0.2095	0.2095	0.2306	0.2231	0
rna12185	0.1406	0.0849	0.057	0.057	0.057	0.057	0.0836	0.0279	0
rna12186	0.1306	0.0754	0.0486	0.0486	0.0486	0.0486	0.082	0.0268	0
rna12188	0.4413	1	0.1113	0.1113	0.1113	0.1113	0.33	0.8887	0
rna12189	0.0568	0.0491	0.1745	0.1745	0.1745	0.1745	-0.1177	-0.1254	0
rna1219	0.2896	0.1642	0.1578	0.0286	0.0286	0.0286	0.261	0.1356	0.1292
rna12191	0.354	0.354	0.4192	0.4203	0.4203	0.4203	-0.0663	-0.0663	-0.0011
rna12192	0.3298	0.3298	0.4027	0.4039	0.4039	0.4039	-0.0741	-0.0741	-0.0012
rna12195	0.2697	0.2697	0.3631	0.3645	0.3645	0.3645	-0.0948	-0.0948	-0.0014
rna12196	0.4182	0.4182	0.4642	0.4652	0.4652	0.4652	-0.047	-0.047	-0.001
rna12199	0.337	0.3423	0.0812	0.079	0.079	0.079	0.258	0.2633	0.0022
rna12200	0.213	0.213	0.1202	0.1222	0.1222	0.1222	0.0908	0.0908	-0.002
rna12201	0	1	1	1	1	1	-1	0	0
rna12202	0.2854	0.2134	0.0416	0.0379	0.0379	0.0379	0.2475	0.1755	0.0037
rna12205	0.4915	0.0995	0.0501	0.0501	0.0501	0.0501	0.4414	0.0494	0
rna12206	0.4943	0.1032	0.0434	0.0434	0.0434	0.0434	0.4509	0.0598	0
rna12208	0.3983	1	0.461	0.1208	0.1208	0.1208	0.2775	0.8792	0.3402
rna12209	0.3972	1	0.4664	0.1292	0.1292	0.1292	0.268	0.8708	0.3372
rna1221	0.3925	0.2983	0.0913	0.1202	0.1202	0.1202	0.2723	0.1781	-0.0289
rna12210	0.2688	1	0.5831	0.3042	0.3042	0.3042	-0.0354	0.6958	0.2789
rna12216	0.1435	0.1072	0.1156	0.0641	0.0641	0.0641	0.0794	0.0431	0.0515
rna12217	0.0822	1	0.0355	0.0355	0.0355	0.0355	0.0467	0.9645	0
rna12218	0.2345	0.2345	0.1919	0.1919	0.1919	0.1919	0.0426	0.0426	0
rna12219	0.0637	0.0637	0.3535	0.3535	0.3535	0.3535	-0.2898	-0.2898	0
rna1222	0.4371	0.3549	0.1517	0.1769	0.1769	0.1769	0.2602	0.178	-0.0252
rna12220	0.3171	1	0.114	0.114	0.114	0.114	0.2031	0.886	0
rna12221	0	1	1	1	1	1	-1	0	0
rna12222	0.4041	1	0.1149	0.1149	0.1149	0.1149	0.2892	0.8851	0
rna12223	0.3408	1	0.1149	0.1149	0.1149	0.1149	0.2259	0.8851	0
rna12224	0.1477	0.1477	0.1715	0.1715	0.1715	0.1715	-0.0238	-0.0238	0
rna12225	0.2371	1	0.0703	0.0703	0.0703	0.0703	0.1668	0.9297	0
rna12226	0.1249	1	0.1685	0.1685	0.1685	0.1685	-0.0436	0.8315	0
rna12227	0.1782	1	1	0.2904	0.2904	0.2904	-0.1122	0.7096	0.7096
rna12228	0.8573	0.3919	0.3007	0.018	0.018	0.018	0.8393	0.3739	0.2827
rna12229	0.8553	0.3848	0.3312	0.0598	0.0598	0.0598	0.7955	0.325	0.2714
rna1223	0.2688	0.1364	0.1182	0.1056	0.1056	0.1056	0.1632	0.0308	0.0126
rna12230	0.8526	0.375	0.3266	0.05	0.05	0.05	0.8026	0.325	0.2766
rna12233	0.1764	0.1621	0.2393	0.1102	0.1102	0.1102	0.0662	0.0519	0.1291
rna12234	0.2421	0.0886	0.0361	0.0631	0.0631	0.0631	0.179	0.0255	-0.027
rna12235	0.1607	0.1212	0.1226	0.1492	0.1492	0.1492	0.0115	-0.028	-0.0266
rna12236	0.0906	1	0.1658	0.1344	0.1344	0.1344	-0.0438	0.8656	0.0314
rna12237	0.1077	0.119	0.1804	0.1515	0.1515	0.1515	-0.0438	-0.0325	0.0289
rna12238	0.1311	1	0.1685	0.1904	0.1904	0.1904	-0.0593	0.8096	-0.0219
rna1224	0.7051	0.3687	0.2213	0.1825	0.1825	0.1825	0.5226	0.1862	0.0388
rna12243	0.1798	1	0.0741	0.086	0.086	0.086	0.0938	0.914	-0.0119
rna12245	0.2593	0.191	0.0791	0.0791	0.0791	0.0791	0.1802	0.1119	0
rna12246	0.1193	0.0478	0.1558	0.1558	0.1558	0.1558	-0.0365	-0.108	0
rna12247	0.5058	0.1059	0.1561	0.1016	0.1016	0.1016	0.4042	0.0043	0.0545
rna1225	0.6213	0.3546	0.1764	0.1369	0.1369	0.1369	0.4844	0.2177	0.0395
rna12250	0.5027	0.3024	0.0776	0.288	0.288	0.288	0.2147	0.0144	-0.2104
rna12251	0.317	0.317	0.1473	0.397	0.397	0.397	-0.08	-0.08	-0.2497
rna12252	0.0062	1	1	1	1	1	-0.9938	0	0
rna12253	0.2749	0.2749	0.3323	0.3333	0.3333	0.3333	-0.0584	-0.0584	-0.001
rna12254	0	1	1	1	1	1	-1	0	0
rna12255	0.3994	0.3226	0.412	0.3322	0.3322	0.3322	0.0672	-0.0096	0.0798
rna12259	0.2897	0.2222	0.0566	0.0701	0.0701	0.0701	0.2196	0.1521	-0.0135
rna1226	0.6094	0.3031	0.1948	0.1556	0.1556	0.1556	0.4538	0.1475	0.0392
rna12260	0.2241	0.2657	0.0865	0.1	0.1	0.1	0.1241	0.1657	-0.0135
rna12261	0.2521	0.1878	0.0297	0.0433	0.0433	0.0433	0.2088	0.1445	-0.0136
rna12262	0.2913	0.2234	0.0549	0.0685	0.0685	0.0685	0.2228	0.1549	-0.0136
rna12263	0.2467	0.1827	0.0317	0.0453	0.0453	0.0453	0.2014	0.1374	-0.0136
rna12268	0.2649	1	0.2888	0.0282	0.0282	0.0282	0.2367	0.9718	0.2606
rna12269	0.2657	1	0.2893	0.0288	0.0288	0.0288	0.2369	0.9712	0.2605
rna1227	0.5368	0.393	0.4745	0.4466	0.4466	0.4466	0.0902	-0.0536	0.0279
rna12270	0.4455	1	0.4539	0.0373	0.0373	0.0373	0.4082	0.9627	0.4166
rna12271	1	1	0.1305	1	1	1	0	0	-0.8695
rna12272	0.2005	0.2005	0.1272	0.1539	0.1539	0.1539	0.0466	0.0466	-0.0267
rna12273	0.2016	0.1161	0.066	0.027	0.027	0.027	0.1746	0.0891	0.039
rna12275	0.215	0.031	0.0014	0.0014	0.0014	0.0014	0.2136	0.0296	0
rna12281	0.2098	0.0256	0.007	0.007	0.007	0.007	0.2028	0.0186	0
rna12283	0.4417	1	0.1425	0.1594	0.1594	0.1594	0.2823	0.8406	-0.0169
rna12284	0.4417	1	0.1425	0.1594	0.1594	0.1594	0.2823	0.8406	-0.0169
rna12289	0.2665	0.0769	0.0478	0.0478	0.0478	0.0478	0.2187	0.0291	0
rna12290	0.3397	1	0.0169	0.206	0.206	0.206	0.1337	0.794	-0.1891
rna12292	0.2182	1	0.1478	0.0783	0.0783	0.0783	0.1399	0.9217	0.0695
rna12295	0.1727	1	0.08	0.0724	0.0724	0.0724	0.1003	0.9276	0.0076
rna12297	0.2396	0.5961	0.536	0.1855	0.1855	0.1855	0.0541	0.4106	0.3505
rna12298	0.2334	0.5929	0.5503	0.1807	0.1807	0.1807	0.0527	0.4122	0.3696
rna12299	0.2247	0.587	0.5746	0.1719	0.1719	0.1719	0.0528	0.4151	0.4027
rna12300	0.2052	0.1643	0.1638	0.0741	0.0741	0.0741	0.1311	0.0902	0.0897
rna12302	0.533	1	0.3712	0.0619	0.0619	0.0619	0.4711	0.9381	0.3093
rna12303	0.5521	1	0.4256	0.0788	0.0788	0.0788	0.4733	0.9212	0.3468
rna12304	0.4874	0.0855	0.0088	0.0136	0.0136	0.0136	0.4738	0.0719	-0.0048
rna12305	0.1164	0.1164	0.0759	0.0441	0.0441	0.0441	0.0723	0.0723	0.0318
rna12307	1	0.3087	0.3479	0.3479	0.3479	0.3479	0.6521	-0.0392	0
rna12313	0.8811	0.2405	0.1805	0.1835	0.1835	0.1835	0.6976	0.057	-0.003
rna12314	0.8685	0.1814	0.1396	0.1429	0.1429	0.1429	0.7256	0.0385	-0.0033
rna12316	0.0744	0.0605	0.1016	0.1016	0.1016	0.1016	-0.0272	-0.0411	0
rna12318	0.5441	0.4038	0.2219	0.2219	0.2219	0.2219	0.3222	0.1819	0
rna12319	0.1713	0.1433	0.1419	0.1419	0.1419	0.1419	0.0294	0.0014	0
rna12320	0.1578	0.1125	0.0849	0.0849	0.0849	0.0849	0.0729	0.0276	0
rna12321	0.6348	0.6348	0.0816	0.0816	0.0816	0.0816	0.5532	0.5532	0
rna12322	0.357	1	1	1	1	1	-0.643	0	0
rna12325	0.2152	0.2152	0.1741	0.1741	0.1741	0.1741	0.0411	0.0411	0
rna12326	0.2553	1	1	0.1111	0.1111	0.1111	0.1442	0.8889	0.8889
rna12327	0.2576	1	0.027	0.027	0.027	0.027	0.2306	0.973	0
rna12328	0.1343	0.0966	0.029	0.029	0.029	0.029	0.1053	0.0676	0
rna12329	0.134	0.0954	0.0289	0.0289	0.0289	0.0289	0.1051	0.0665	0
rna12332	0.1798	0.1942	0.123	0.123	0.123	0.123	0.0568	0.0712	0
rna12334	0.2539	0.8771	0.1124	0.1124	0.1124	0.1124	0.1415	0.7647	0
rna12337	0.1173	0.1173	0.0341	0.1369	0.1369	0.1369	-0.0196	-0.0196	-0.1028
rna12339	0.3592	0.291	0.0595	0.0346	0.0346	0.0346	0.3246	0.2564	0.0249
rna12340	0.3249	0.2507	0.034	0.0089	0.0089	0.0089	0.316	0.2418	0.0251
rna12341	0.3434	0.1885	0.0926	0.0677	0.0677	0.0677	0.2757	0.1208	0.0249
rna12342	0.3407	0.1961	0.0913	0.0667	0.0667	0.0667	0.274	0.1294	0.0246
rna12343	0.3258	0.2419	0.0369	0.0114	0.0114	0.0114	0.3144	0.2305	0.0255
rna12344	0.2903	0.1883	0.0993	0.0688	0.0688	0.0688	0.2215	0.1195	0.0305
rna12345	0.3068	0.2009	0.0798	0.0489	0.0489	0.0489	0.2579	0.152	0.0309
rna12347	0.1485	1	0.1966	0.1966	0.1966	0.1966	-0.0481	0.8034	0
rna12348	0.0797	1	0.3918	0.3642	0.3642	0.3642	-0.2845	0.6358	0.0276
rna12349	0.2097	0.1843	0.0801	0.0952	0.0952	0.0952	0.1145	0.0891	-0.0151
rna1235	0.0858	0.2423	1	1	1	1	-0.9142	-0.7577	0
rna12350	0.1874	0.0759	0.0117	0.1489	0.1489	0.1489	0.0385	-0.073	-0.1372
rna12351	0.1216	0.0414	0.0142	0.0131	0.0131	0.0131	0.1085	0.0283	0.0011
rna12355	0.3464	0.4788	0.0831	0.2155	0.2155	0.2155	0.1309	0.2633	-0.1324
rna12356	0.3413	0.4219	0.0419	0.1605	0.1605	0.1605	0.1808	0.2614	-0.1186
rna12357	0.323	0.4579	0.1956	0.3504	0.3504	0.3504	-0.0274	0.1075	-0.1548
rna12358	0.3462	0.3666	0.1284	0.2866	0.2866	0.2866	0.0596	0.08	-0.1582
rna12360	0.215	0.1315	0.0979	0.0979	0.0979	0.0979	0.1171	0.0336	0
rna12362	0.3008	0.3008	0.109	0.109	0.109	0.109	0.1918	0.1918	0
rna12363	0.1524	1	0.0903	0.0903	0.0903	0.0903	0.0621	0.9097	0
rna12368	0.246	0.6585	1	1	1	1	-0.754	-0.3415	0
rna12369	0.2469	0.6591	1	1	1	1	-0.7531	-0.3409	0
rna1237	0.1948	0.328	0.3021	0.2914	0.2914	0.2914	-0.0966	0.0366	0.0107
rna12370	0.2412	0.2428	0.3421	0.3421	0.3421	0.3421	-0.1009	-0.0993	0
rna12372	0.1748	0.2021	0.0352	0.0352	0.0352	0.0352	0.1396	0.1669	0
rna12374	0.4929	0.4432	0.1532	0.1532	0.1532	0.1532	0.3397	0.29	0
rna12375	0.4944	1	0.0656	0.0383	0.0383	0.0383	0.4561	0.9617	0.0273
rna12376	0.2623	0.2623	0.139	0.0596	0.0596	0.0596	0.2027	0.2027	0.0794
rna12377	0.4594	1	1	0.0451	0.0451	0.0451	0.4143	0.9549	0.9549
rna12378	0.5627	0.2615	0.0906	0.0906	0.0906	0.0906	0.4721	0.1709	0
rna12379	0.0537	1	1	1	1	1	-0.9463	0	0
rna12380	0.1899	0.1778	0.0783	0.0783	0.0783	0.0783	0.1116	0.0995	0
rna12383	0.4406	1	0.1665	0.0721	0.0721	0.0721	0.3685	0.9279	0.0944
rna12385	0.1637	0.1637	0.1379	0.1385	0.1385	0.1385	0.0252	0.0252	-0.0006
rna12386	0.1697	1	0.0956	0.0956	0.0956	0.0956	0.0741	0.9044	0
rna12387	0.3189	1	1	1	1	1	-0.6811	0	0
rna1239	0.1769	0.3061	0.2803	0.2694	0.2694	0.2694	-0.0925	0.0367	0.0109
rna12390	0.2385	0.202	0.0836	0.0265	0.0265	0.0265	0.212	0.1755	0.0571
rna12391	0.1746	0.14	0.1466	0.0945	0.0945	0.0945	0.0801	0.0455	0.0521
rna12392	0.1948	1	1	0.0676	0.0676	0.0676	0.1272	0.9324	0.9324
rna12393	0.565	0.4583	0.2825	0.2957	0.2957	0.2957	0.2693	0.1626	-0.0132
rna12394	0.5219	0.4045	0.3307	0.3435	0.3435	0.3435	0.1784	0.061	-0.0128
rna12395	0.3413	0.2628	1	1	1	1	-0.6587	-0.7372	0
rna12397	0.0898	0.0898	0.039	0.0469	0.0469	0.0469	0.0429	0.0429	-0.0079
rna12398	0.1154	0.0597	0.0229	0.0269	0.0269	0.0269	0.0885	0.0328	-0.004
rna12400	0.2436	0.2986	0.1769	0.0395	0.0395	0.0395	0.2041	0.2591	0.1374
rna12401	0.2897	0.3443	0.2001	0.0794	0.0794	0.0794	0.2103	0.2649	0.1207
rna12403	0.2858	0.2437	0.2884	0.1628	0.1628	0.1628	0.123	0.0809	0.1256
rna12404	0.318	0.2379	0.2597	0.1353	0.1353	0.1353	0.1827	0.1026	0.1244
rna12406	0.157	1	1	1	1	1	-0.843	0	0
rna12407	0.0698	0.0698	0.0238	0.0238	0.0238	0.0238	0.046	0.046	0
rna12408	0.0707	0.0707	0.0245	0.0245	0.0245	0.0245	0.0462	0.0462	0
rna12409	0.1407	1	1	0.0211	0.0211	0.0211	0.1196	0.9789	0.9789
rna1241	0.0289	1	1	0.309	0.309	0.309	-0.2801	0.691	0.691
rna12410	0.0672	0.0718	0.0143	0.0143	0.0143	0.0143	0.0529	0.0575	0
rna12411	0.0691	0.0737	0.0124	0.0124	0.0124	0.0124	0.0567	0.0613	0
rna12412	0.5935	1	1	1	1	1	-0.4065	0	0
rna12413	0.0697	0.0743	0.0233	0.0233	0.0233	0.0233	0.0464	0.051	0
rna12414	0.0574	0.062	0.0356	0.0356	0.0356	0.0356	0.0218	0.0264	0
rna12415	0.3837	1	0.1282	0.1407	0.1407	0.1407	0.243	0.8593	-0.0125
rna12416	0.0451	1	0.13	0.1448	0.1448	0.1448	-0.0997	0.8552	-0.0148
rna1242	0.2619	0.4123	0.1879	0.1586	0.1586	0.1586	0.1033	0.2537	0.0293
rna12422	0.277	1	1	1	1	1	-0.723	0	0
rna12423	0.5063	0.0612	0.0639	0.0639	0.0639	0.0639	0.4424	-0.0027	0
rna12424	0.1989	1	0.2637	0.2637	0.2637	0.2637	-0.0648	0.7363	0
rna12425	0.0881	1	0.3543	0.0513	0.0513	0.0513	0.0368	0.9487	0.303
rna12428	0.0852	1	0.5473	0.1659	0.1659	0.1659	-0.0807	0.8341	0.3814
rna12431	0.4089	1	1	0.4342	0.4342	0.4342	-0.0253	0.5658	0.5658
rna12432	1	1	0.0607	0.0607	0.0607	0.0607	0.9393	0.9393	0
rna12433	0.2263	0.1384	0.0749	0.059	0.059	0.059	0.1673	0.0794	0.0159
rna12435	0.4408	0.1167	0.3128	0.3128	0.3128	0.3128	0.128	-0.1961	0
rna12439	0.0937	0.0443	0.163	0.1617	0.1617	0.1617	-0.068	-0.1174	0.0013
rna1244	0.6415	1	0.4065	1	1	1	-0.3585	0	-0.5935
rna12441	0.1192	0.0414	1	0.0229	0.0229	0.0229	0.0963	0.0185	0.9771
rna12442	0.7048	1	0.6912	0.5936	0.5936	0.5936	0.1112	0.4064	0.0976
rna12443	0.2943	0.151	0.2125	0.2125	0.2125	0.2125	0.0818	-0.0615	0
rna12444	0.253	0.1071	0.1784	0.1784	0.1784	0.1784	0.0746	-0.0713	0
rna12445	0.2067	0.1981	0.063	0.063	0.063	0.063	0.1437	0.1351	0
rna12447	0.203	0.1961	0.0621	0.0621	0.0621	0.0621	0.1409	0.134	0
rna12448	0.1874	0.1781	0.0794	0.0794	0.0794	0.0794	0.108	0.0987	0
rna12449	0.9102	0.3962	0.3156	0.1555	0.1555	0.1555	0.7547	0.2407	0.1601
rna1245	0.5219	1	0.2893	1	1	1	-0.4781	0	-0.7107
rna12450	0.9109	0.3998	0.3195	0.1597	0.1597	0.1597	0.7512	0.2401	0.1598
rna12451	0.8946	0.3227	0.2422	0.2328	0.2328	0.2328	0.6618	0.0899	0.0094
rna12454	0.8808	0.2565	0.1736	0.0235	0.0235	0.0235	0.8573	0.233	0.1501
rna12456	0.8829	0.2653	0.1827	0.0139	0.0139	0.0139	0.869	0.2514	0.1688
rna12458	0.4144	1	1	1	1	1	-0.5856	0	0
rna12459	0.1986	0.1986	0.0545	0.0545	0.0545	0.0545	0.1441	0.1441	0
rna1246	0.4714	1	0.2467	1	1	1	-0.5286	0	-0.7533
rna12460	1	1	0.1533	0.1533	0.1533	0.1533	0.8467	0.8467	0
rna12463	0.35	0.249	0.1844	0.1844	0.1844	0.1844	0.1656	0.0646	0
rna12465	0.8298	0.1359	0.3596	0.3596	0.3596	0.3596	0.4702	-0.2237	0
rna12468	0.2677	0.1891	0.0816	0.0816	0.0816	0.0816	0.1861	0.1075	0
rna12469	0.2322	1	0.1762	0.1762	0.1762	0.1762	0.056	0.8238	0
rna1247	0.4299	1	0.2156	1	1	1	-0.5701	0	-0.7844
rna12470	0.1105	0.1105	0.1283	0.1283	0.1283	0.1283	-0.0178	-0.0178	0
rna12471	0.3429	0.1976	0.3529	0.0676	0.0676	0.0676	0.2753	0.13	0.2853
rna12475	0.2386	0.2516	0.0996	0.0924	0.0924	0.0924	0.1462	0.1592	0.0072
rna12476	0.1065	0.0835	0.0686	0.0679	0.0679	0.0679	0.0386	0.0156	0.0007
rna12477	0.1144	0.0502	0.0354	0.0348	0.0348	0.0348	0.0796	0.0154	0.0006
rna12478	0.1226	0.0564	0.042	0.0414	0.0414	0.0414	0.0812	0.015	0.0006
rna1248	0.5132	1	0.4187	1	1	1	-0.4868	0	-0.5813
rna12480	0.5671	0.3874	0.0576	0.0613	0.0613	0.0613	0.5058	0.3261	-0.0037
rna12481	0.3945	0.1617	0.0882	0.1072	0.1072	0.1072	0.2873	0.0545	-0.019
rna12482	0.414	0.2063	0.0456	0.0514	0.0514	0.0514	0.3626	0.1549	-0.0058
rna12483	0.1651	0.0747	0.0854	0.0854	0.0854	0.0854	0.0797	-0.0107	0
rna12484	0.5483	0.3367	0.1293	0.1644	0.1644	0.1644	0.3839	0.1723	-0.0351
rna12486	0.1033	0.1741	0.1242	0.1242	0.1242	0.1242	-0.0209	0.0499	0
rna12488	0.1332	0.1687	0.1198	0.1198	0.1198	0.1198	0.0134	0.0489	0
rna12489	0.1595	0.1595	0.0351	0.0351	0.0351	0.0351	0.1244	0.1244	0
rna12490	0.6832	0.0397	0.0178	0.0191	0.0191	0.0191	0.6641	0.0206	-0.0013
rna12493	0.4928	0.0797	0.1471	0.1316	0.1316	0.1316	0.3612	-0.0519	0.0155
rna12494	0.5541	0.1728	0.2526	0.0903	0.0903	0.0903	0.4638	0.0825	0.1623
rna12495	0	1	1	1	1	1	-1	0	0
rna12497	0.0108	1	1	1	1	1	-0.9892	0	0
rna125	0.538	1	0.6382	0.0068	0.0068	0.0068	0.5312	0.9932	0.6314
rna12504	0.12	0.12	0.2221	0.2221	0.2221	0.2221	-0.1021	-0.1021	0
rna12508	0.2809	1	0.5632	0.1052	0.1052	0.1052	0.1757	0.8948	0.458
rna12509	0.3259	1	0.479	0.4604	0.4604	0.4604	-0.1345	0.5396	0.0186
rna1251	0.1318	0.0378	0.0253	0.0253	0.0253	0.0253	0.1065	0.0125	0
rna12510	0.1632	1	0.3422	0.3209	0.3209	0.3209	-0.1577	0.6791	0.0213
rna12511	0.1645	1	0.3414	0.3201	0.3201	0.3201	-0.1556	0.6799	0.0213
rna12512	0.0981	1	0.3554	0.3325	0.3325	0.3325	-0.2344	0.6675	0.0229
rna12513	0.1291	1	0.1756	0.1756	0.1756	0.1756	-0.0465	0.8244	0
rna12514	0.1512	0.0781	0.1012	0.3149	0.3149	0.3149	-0.1637	-0.2368	-0.2137
rna12515	0.2073	1	0.3268	0.2586	0.2586	0.2586	-0.0513	0.7414	0.0682
rna12517	0.271	1	0.2234	0.1602	0.1602	0.1602	0.1108	0.8398	0.0632
rna1252	0.205	1	1	0.291	0.291	0.291	-0.086	0.709	0.709
rna12520	0.5202	1	0.2606	0.5554	0.5554	0.5554	-0.0352	0.4446	-0.2948
rna12521	0.2009	1	1	1	1	1	-0.7991	0	0
rna12524	0.3728	0.1995	0.0518	0.0563	0.0563	0.0563	0.3165	0.1432	-0.0045
rna12525	0.3759	0.2021	0.0584	0.063	0.063	0.063	0.3129	0.1391	-0.0046
rna12526	0.4071	0.2536	0.0621	0.0661	0.0661	0.0661	0.341	0.1875	-0.004
rna12527	0.3762	0.1758	0.1634	0.1487	0.1487	0.1487	0.2275	0.0271	0.0147
rna12528	0.3771	0.1768	0.1642	0.1495	0.1495	0.1495	0.2276	0.0273	0.0147
rna12530	0.2914	0.3391	0.0441	0.0441	0.0441	0.0441	0.2473	0.295	0
rna12531	0.3071	0.3052	0.0243	0.0243	0.0243	0.0243	0.2828	0.2809	0
rna12532	0.3728	0.3218	0.0857	0.0857	0.0857	0.0857	0.2871	0.2361	0
rna12533	0.5387	0.4089	0.2587	0.0403	0.0403	0.0403	0.4984	0.3686	0.2184
rna12535	0.1935	0.1713	0.0858	0.0858	0.0858	0.0858	0.1077	0.0855	0
rna12536	0.1913	0.16	0.0934	0.0934	0.0934	0.0934	0.0979	0.0666	0
rna12537	0.1719	0.1475	0.1112	0.1112	0.1112	0.1112	0.0607	0.0363	0
rna12538	0.2814	0.1394	0.0763	0.0835	0.0835	0.0835	0.1979	0.0559	-0.0072
rna12539	0.3526	0.1921	0.1874	0.1786	0.1786	0.1786	0.174	0.0135	0.0088
rna1254	0.5297	0.1849	0.0498	0.0504	0.0504	0.0504	0.4793	0.1345	-0.0006
rna12540	0.8462	0.1717	0.0394	0.0457	0.0457	0.0457	0.8005	0.126	-0.0063
rna12543	0.631	0.211	0.0523	0.0523	0.0523	0.0523	0.5787	0.1587	0
rna12544	0.4681	0.0474	0.0151	0.0175	0.0175	0.0175	0.4506	0.0299	-0.0024
rna12545	0.1571	0.05	0.0556	0.1209	0.1209	0.1209	0.0362	-0.0709	-0.0653
rna12546	0.163	0.1141	0.1067	0.1067	0.1067	0.1067	0.0563	0.0074	0
rna12547	0.23	0.112	0.0451	0.0206	0.0206	0.0206	0.2094	0.0914	0.0245
rna12549	0.4969	1	0.2467	0.5829	0.5829	0.5829	-0.086	0.4171	-0.3362
rna1255	0.1057	0.2839	0.2158	0.0173	0.0173	0.0173	0.0884	0.2666	0.1985
rna12550	0.7346	1	0.3956	0.7715	0.7715	0.7715	-0.0369	0.2285	-0.3759
rna12555	0.6655	0.2922	0.0153	0.0153	0.0153	0.0153	0.6502	0.2769	0
rna12556	0.1263	0.1356	0.2066	0.0994	0.0994	0.0994	0.0269	0.0362	0.1072
rna12557	0.705	0.304	0.1304	0.1032	0.1032	0.1032	0.6018	0.2008	0.0272
rna12558	0.7044	0.2817	0.1522	0.125	0.125	0.125	0.5794	0.1567	0.0272
rna12559	0.9145	0.1929	0.0248	0.0248	0.0248	0.0248	0.8897	0.1681	0
rna12560	0.2882	0.2659	0.2217	0.2584	0.2584	0.2584	0.0298	0.0075	-0.0367
rna12561	0.2534	0.2169	0.1308	0.1669	0.1669	0.1669	0.0865	0.05	-0.0361
rna12565	0.5377	0.3703	0.5351	1	1	1	-0.4623	-0.6297	-0.4649
rna12567	0.7379	0.4659	0.1025	0.1485	0.1485	0.1485	0.5894	0.3174	-0.046
rna12568	0.3411	0.2142	0.2525	0.2525	0.2525	0.2525	0.0886	-0.0383	0
rna12569	0.1014	1	1	1	1	1	-0.8986	0	0
rna1257	0.1158	1	0.6151	0.6151	0.6151	0.6151	-0.4993	0.3849	0
rna1258	0.5789	0.5623	0.484	0.4815	0.4815	0.4815	0.0974	0.0808	0.0025
rna12581	0.0734	0.0734	0.0146	0.0146	0.0146	0.0146	0.0588	0.0588	0
rna12582	0.0197	1	1	1	1	1	-0.9803	0	0
rna12584	0.3675	0.1415	0.0074	0.0077	0.0077	0.0077	0.3598	0.1338	-0.0003
rna12585	0.7833	1	0.2748	0.0446	0.0446	0.0446	0.7387	0.9554	0.2302
rna12587	0.1203	1	1	0.1645	0.1645	0.1645	-0.0442	0.8355	0.8355
rna12589	0.1126	0.276	0.0403	0.0403	0.0403	0.0403	0.0723	0.2357	0
rna1259	0.5739	0.5572	0.4956	0.4935	0.4935	0.4935	0.0804	0.0637	0.0021
rna12590	0.0997	0.2636	0.0277	0.0277	0.0277	0.0277	0.072	0.2359	0
rna12593	0.4254	0.3531	0.1447	0.0611	0.0611	0.0611	0.3643	0.292	0.0836
rna12594	0.3725	0.2735	0.2502	0.0603	0.0603	0.0603	0.3122	0.2132	0.1899
rna12597	0.3948	0.276	0.2397	0.0898	0.0898	0.0898	0.305	0.1862	0.1499
rna12598	0.3624	0.2749	0.2441	0.0927	0.0927	0.0927	0.2697	0.1822	0.1514
rna12599	0.3542	0.2625	0.2362	0.0814	0.0814	0.0814	0.2728	0.1811	0.1548
rna126	0.2907	0.1009	0.0577	0.0618	0.0618	0.0618	0.2289	0.0391	-0.0041
rna1260	0.5789	0.5623	0.5008	0.4989	0.4989	0.4989	0.08	0.0634	0.0019
rna12600	0.4302	0.3299	0.162	0.0523	0.0523	0.0523	0.3779	0.2776	0.1097
rna12602	0.8467	0.2742	0.0727	0.0727	0.0727	0.0727	0.774	0.2015	0
rna12607	0.0459	1	0.062	0.062	0.062	0.062	-0.0161	0.938	0
rna12608	0.21	0.21	0.2317	0.1031	0.1031	0.1031	0.1069	0.1069	0.1286
rna12609	0.2022	0.2022	0.23	0.1002	0.1002	0.1002	0.102	0.102	0.1298
rna1261	0.5714	0.5546	0.5035	0.5017	0.5017	0.5017	0.0697	0.0529	0.0018
rna12610	0.1517	0.1341	0.169	0.1329	0.1329	0.1329	0.0188	0.0012	0.0361
rna12611	0.5981	0.5561	0.0179	0.019	0.019	0.019	0.5791	0.5371	-0.0011
rna12612	0.5988	0.5569	0.0284	0.0295	0.0295	0.0295	0.5693	0.5274	-0.0011
rna12613	0.7032	0.5323	0.0862	0.2465	0.2465	0.2465	0.4567	0.2858	-0.1603
rna12617	0.1745	1	0.2084	0.2084	0.2084	0.2084	-0.0339	0.7916	0
rna12619	0.274	0.274	0.0513	0.07	0.07	0.07	0.204	0.204	-0.0187
rna12621	0.1621	1	1	1	1	1	-0.8379	0	0
rna12622	0.3688	0.2419	0.025	0.025	0.025	0.025	0.3438	0.2169	0
rna12623	0.213	0.213	0.0813	0.0312	0.0312	0.0312	0.1818	0.1818	0.0501
rna12626	0.365	0.365	0.2849	0.2849	0.2849	0.2849	0.0801	0.0801	0
rna12627	0.3659	0.3659	0.2857	0.2857	0.2857	0.2857	0.0802	0.0802	0
rna1263	0.4329	0.1663	0.1293	0.058	0.058	0.058	0.3749	0.1083	0.0713
rna12630	0.2183	0.2183	0.056	0.056	0.056	0.056	0.1623	0.1623	0
rna12634	0.1723	0.1723	1	0.132	0.132	0.132	0.0403	0.0403	0.868
rna12635	0.1258	0.1258	1	0.0601	0.0601	0.0601	0.0657	0.0657	0.9399
rna12636	0.0876	0.0897	0.0958	0.0958	0.0958	0.0958	-0.0082	-0.0061	0
rna12637	0.0517	0.0517	0.1484	0.155	0.155	0.155	-0.1033	-0.1033	-0.0066
rna12638	0.2165	0.2165	0.0407	0.1029	0.1029	0.1029	0.1136	0.1136	-0.0622
rna12639	0.1237	1	0.3751	0.1266	0.1266	0.1266	-0.0029	0.8734	0.2485
rna1264	0.1965	0.1583	0.1607	0.1607	0.1607	0.1607	0.0358	-0.0024	0
rna12641	0.1489	0.1489	0.2474	0.2474	0.2474	0.2474	-0.0985	-0.0985	0
rna12643	0.5782	0.1596	0.0873	0.0873	0.0873	0.0873	0.4909	0.0723	0
rna12648	0.2852	0.4573	0.1249	0.1249	0.1249	0.1249	0.1603	0.3324	0
rna12649	0.2831	0.4579	0.1241	0.1241	0.1241	0.1241	0.159	0.3338	0
rna12650	0.261	0.4938	0.1282	0.1282	0.1282	0.1282	0.1328	0.3656	0
rna12651	0.222	0.4583	0.1747	0.1738	0.1738	0.1738	0.0482	0.2845	0.0009
rna12653	0.4203	0.4315	0.3031	0.3031	0.3031	0.3031	0.1172	0.1284	0
rna12655	0.5123	0.4845	0.3592	0.3592	0.3592	0.3592	0.1531	0.1253	0
rna12657	0.1513	1	0.2724	0.2488	0.2488	0.2488	-0.0975	0.7512	0.0236
rna1266	0.1645	0.1645	0.2879	0.2626	0.2626	0.2626	-0.0981	-0.0981	0.0253
rna12661	0.2523	1	0.0112	0.0115	0.0115	0.0115	0.2408	0.9885	-0.0003
rna12666	0.2508	1	0.0052	0.0048	0.0048	0.0048	0.246	0.9952	0.0004
rna12667	0.3347	0.302	0.035	0.035	0.035	0.035	0.2997	0.267	0
rna12669	0.4935	0.0688	0.0152	0.0029	0.0029	0.0029	0.4906	0.0659	0.0123
rna1267	0.1043	1	0.4724	0.5741	0.5741	0.5741	-0.4698	0.4259	-0.1017
rna12670	0.1185	1	0.0789	0.0789	0.0789	0.0789	0.0396	0.9211	0
rna12671	0.2936	1	0.0524	0.0524	0.0524	0.0524	0.2412	0.9476	0
rna12672	0.3132	1	0.0656	0.0541	0.0541	0.0541	0.2591	0.9459	0.0115
rna12675	0.1076	1	0.1275	0.1275	0.1275	0.1275	-0.0199	0.8725	0
rna12677	0.3329	0.3188	0.1757	0.1757	0.1757	0.1757	0.1572	0.1431	0
rna12678	0.2401	0.1614	0.1822	0.1822	0.1822	0.1822	0.0579	-0.0208	0
rna12679	0.2334	0.2075	0.2597	0.2597	0.2597	0.2597	-0.0263	-0.0522	0
rna1268	0.178	0.1438	0.3028	0.0726	0.0726	0.0726	0.1054	0.0712	0.2302
rna12681	0.0873	0.0873	0.0272	0.0272	0.0272	0.0272	0.0601	0.0601	0
rna12682	0.2042	0.1492	0.0771	0.0771	0.0771	0.0771	0.1271	0.0721	0
rna12683	0.1763	0.1207	0.0882	0.0882	0.0882	0.0882	0.0881	0.0325	0
rna12684	0.2882	1	0.0717	0.0717	0.0717	0.0717	0.2165	0.9283	0
rna12686	0.3005	1	0.2846	0.2846	0.2846	0.2846	0.0159	0.7154	0
rna12687	0.239	0.1536	0.2818	0.0948	0.0948	0.0948	0.1442	0.0588	0.187
rna12689	0.6388	1	0.1303	0.1303	0.1303	0.1303	0.5085	0.8697	0
rna1269	0.1005	0.1005	0.2477	0.1412	0.1412	0.1412	-0.0407	-0.0407	0.1065
rna12690	0.6386	1	0.0847	0.0847	0.0847	0.0847	0.5539	0.9153	0
rna12691	0.6247	1	0.0901	0.0901	0.0901	0.0901	0.5346	0.9099	0
rna12693	0.8198	1	0.0259	0.6561	0.6561	0.6561	0.1637	0.3439	-0.6302
rna12694	0.8154	1	0.013	0.6486	0.6486	0.6486	0.1668	0.3514	-0.6356
rna12695	0.8144	1	0.0162	0.657	0.657	0.657	0.1574	0.343	-0.6408
rna12696	0.753	1	0.6096	0.1425	0.1425	0.1425	0.6105	0.8575	0.4671
rna12698	1	1	1	1	1	1	0	0	0
rna1270	0.1878	0.1878	0.212	0.1099	0.1099	0.1099	0.0779	0.0779	0.1021
rna12701	0.7816	0.1174	0.0173	0.0173	0.0173	0.0173	0.7643	0.1001	0
rna12702	0.1428	0.1229	0.1269	0.4795	0.4795	0.4795	-0.3367	-0.3566	-0.3526
rna12704	0.1731	0.4874	0.4034	0.4625	0.4625	0.4625	-0.2894	0.0249	-0.0591
rna12705	0.1144	0.4058	0.373	0.4027	0.4027	0.4027	-0.2883	0.0031	-0.0297
rna12706	0.5109	1	0.0922	0.0922	0.0922	0.0922	0.4187	0.9078	0
rna12707	0.3564	1	0.0659	0.1211	0.1211	0.1211	0.2353	0.8789	-0.0552
rna1271	0.193	1	1	0.0153	0.0153	0.0153	0.1777	0.9847	0.9847
rna12710	0.2951	1	0.0625	0.0625	0.0625	0.0625	0.2326	0.9375	0
rna12714	0.4911	1	0.4654	0.4634	0.4634	0.4634	0.0277	0.5366	0.002
rna1272	0.1887	1	1	0.0162	0.0162	0.0162	0.1725	0.9838	0.9838
rna12722	0.2042	1	0.1569	0.1569	0.1569	0.1569	0.0473	0.8431	0
rna12723	0.1216	0.1216	0.4491	0.1189	0.1189	0.1189	0.0027	0.0027	0.3302
rna12726	0.1469	1	0.0473	0.0473	0.0473	0.0473	0.0996	0.9527	0
rna12727	0.4451	0.1277	0.1165	0.1165	0.1165	0.1165	0.3286	0.0112	0
rna12728	0.463	0.1246	0.0916	0.0916	0.0916	0.0916	0.3714	0.033	0
rna12729	0.0918	0.0845	0.1453	0.0231	0.0231	0.0231	0.0687	0.0614	0.1222
rna1273	0.1936	1	1	0.016	0.016	0.016	0.1776	0.984	0.984
rna12730	0.0762	0.0714	0.0592	0.0592	0.0592	0.0592	0.017	0.0122	0
rna12731	0.4174	0.393	0.1369	0.1369	0.1369	0.1369	0.2805	0.2561	0
rna12732	0.3031	0.149	0.0237	0.0237	0.0237	0.0237	0.2794	0.1253	0
rna12733	0.3061	0.1541	0.0239	0.0239	0.0239	0.0239	0.2822	0.1302	0
rna12735	0.9141	0.3827	0.1807	0.1807	0.1807	0.1807	0.7334	0.202	0
rna12736	0.9335	0.4793	0.5535	0.5535	0.5535	0.5535	0.38	-0.0742	0
rna12737	0.5862	0.1578	0.0037	0.0412	0.0412	0.0412	0.545	0.1166	-0.0375
rna12738	0.4885	0.1054	0.0648	0.0678	0.0678	0.0678	0.4207	0.0376	-0.003
rna12739	0.5278	0.0947	0.1345	0.1374	0.1374	0.1374	0.3904	-0.0427	-0.0029
rna12740	0.5231	0.0819	0.1234	0.1262	0.1262	0.1262	0.3969	-0.0443	-0.0028
rna12741	0.4979	0.0702	0.0994	0.1024	0.1024	0.1024	0.3955	-0.0322	-0.003
rna12742	0.1866	0.2105	0.106	0.022	0.022	0.022	0.1646	0.1885	0.084
rna12743	0.1787	0.216	0.1004	0.0163	0.0163	0.0163	0.1624	0.1997	0.0841
rna12744	0.1623	0.1998	0.1688	0.0918	0.0918	0.0918	0.0705	0.108	0.077
rna12749	0.3307	0.2709	0.1142	0.0089	0.0089	0.0089	0.3218	0.262	0.1053
rna1275	0.3705	0.1272	0.0054	0.0054	0.0054	0.0054	0.3651	0.1218	0
rna12750	0.0918	0.0918	0.2781	0.1179	0.1179	0.1179	-0.0261	-0.0261	0.1602
rna12751	0.0822	1	1	1	1	1	-0.9178	0	0
rna12752	0.0513	0.032	0.0552	0.0552	0.0552	0.0552	-0.0039	-0.0232	0
rna12753	0.1256	0.1154	0.0504	0.0504	0.0504	0.0504	0.0752	0.065	0
rna12754	0.1654	0.0315	0.0354	0.0354	0.0354	0.0354	0.13	-0.0039	0
rna12756	0.2133	0.1372	0.1268	0.1268	0.1268	0.1268	0.0865	0.0104	0
rna12757	0.2167	0.1408	0.1296	0.126	0.126	0.126	0.0907	0.0148	0.0036
rna12758	0.4209	0.3728	0.0379	0.0379	0.0379	0.0379	0.383	0.3349	0
rna12759	0.3604	0.2482	0.1349	0.1349	0.1349	0.1349	0.2255	0.1133	0
rna1276	0.253	0.1376	0.0866	0.0957	0.0957	0.0957	0.1573	0.0419	-0.0091
rna12760	1	0.0843	0.1012	0.0933	0.0933	0.0933	0.9067	-0.009	0.0079
rna12761	0.3983	0.2874	0.2181	0.2294	0.2294	0.2294	0.1689	0.058	-0.0113
rna12763	0.3731	0.26	0.1899	0.2013	0.2013	0.2013	0.1718	0.0587	-0.0114
rna12766	0.7642	1	0.0944	0.0937	0.0937	0.0937	0.6705	0.9063	0.0007
rna12768	0.7641	1	0.1114	0.1114	0.1114	0.1114	0.6527	0.8886	0
rna1277	0.6461	0.3001	0.0996	0.0996	0.0996	0.0996	0.5465	0.2005	0
rna12770	0.7638	1	0.1024	0.1024	0.1024	0.1024	0.6614	0.8976	0
rna12771	0.9345	1	0.1	0.1	0.1	0.1	0.8345	0.9	0
rna12772	0.7622	1	0.0993	0.0993	0.0993	0.0993	0.6629	0.9007	0
rna12774	0.7588	1	0.1141	0.1141	0.1141	0.1141	0.6447	0.8859	0
rna12775	0.9333	1	0.1117	0.1117	0.1117	0.1117	0.8216	0.8883	0
rna12776	0.7572	1	0.111	0.111	0.111	0.111	0.6462	0.889	0
rna12777	0.7586	1	0.1008	0.1008	0.1008	0.1008	0.6578	0.8992	0
rna12778	0.9345	1	0.114	0.1002	0.1002	0.1002	0.8343	0.8998	0.0138
rna12779	0.7565	1	0.1056	0.1056	0.1056	0.1056	0.6509	0.8944	0
rna1278	0.2165	0.2003	0.0553	0.0553	0.0553	0.0553	0.1612	0.145	0
rna12780	0.756	1	0.1067	0.1067	0.1067	0.1067	0.6493	0.8933	0
rna12781	0.9339	1	0.101	0.1049	0.1049	0.1049	0.829	0.8951	-0.0039
rna12782	0.7598	1	0.1003	0.1041	0.1041	0.1041	0.6557	0.8959	-0.0038
rna12783	0.7561	1	0.1058	0.1058	0.1058	0.1058	0.6503	0.8942	0
rna12789	0.9343	1	0.1255	0.1255	0.1255	0.1255	0.8088	0.8745	0
rna12791	0.7687	1	0.0992	0.0992	0.0992	0.0992	0.6695	0.9008	0
rna12794	0.762	1	0.1144	0.1059	0.1059	0.1059	0.6561	0.8941	0.0085
rna12796	0.757	1	0.1261	0.1177	0.1177	0.1177	0.6393	0.8823	0.0084
rna12797	0.9328	1	0.1291	0.1153	0.1153	0.1153	0.8175	0.8847	0.0138
rna12798	0.7553	1	0.1153	0.1146	0.1146	0.1146	0.6407	0.8854	0.0007
[truncated: 36,554 more rows]

## Sheet: Zea mays (AGPv3)
Reference transcript	BRAKER2	MAKER2	PASA	FINDER	FINDER_BRAKER2	FINDER_BRAKER2_PROTEIN	BRAKER2_vs_FINDER	MAKER2_vs_FINDER	PASA_vs_FINDER
[truncated: 24,518 more rows]

[truncated: 5 more sheets: Zea mays (AGPv4), Drosophila melanogaster, Caenorhabditis elegans, Hordeum vulgare, Homo sapiens]
