# Supplementary material for: FINDER: an automated software package to annotate eukaryotic genes from RNA-Seq data and associated protein sequences
Source: BMC Bioinformatics. 2021 Apr 20;22:205. doi: 10.1186/s12859-021-04120-9 (PMC8056616; doi:10.1186/s12859-021-04120-9)
Supplement: Supplementary file 6 — Additional file 6. Comparison of different transcriptome assembly softwares on a variety of species. [file 12859_2021_4120_MOESM6_ESM.xlsx]

## Sheet: Cover sheet
FINDER: An automated software package to annotate eukaryotic genes from RNA-Seq data and associated protein sequences
Sagnik Banerjee, Priyanka Bhandary, Margaret Woodhouse, Taner Z. Sen, Roger P. Wise, Carson Andorf
S5: Comparison of different transcriptome assembly softwares on a variety of species
Column description
Organism Name	Name of the organism under consideration
Pipeline	Name of the annotation pipeline under consideration
Base Specificity	Percentage of nucleotides that are correctly predicted by the annotation among the predicted nucleotides
Base Sensitivity	Percentage of nucleotides that are correctly predicted by the annotation among the reference nucleotides
Base F1 score	F1 score calculated as the harmonic mean between Base Precision and Base Recall
Exon Specificity	Percentage of exons that are correctly predicted by the annotation among the predicted nucleotides
Exon Sensitivity	Percentage of exons that are correctly predicted by the annotation among the reference nucleotides
Exon F1 score	F1 score calculated as the harmonic mean between Exon Precision and Exon Recall
Intron Specificity	Percentage of introns that are correctly predicted by the annotation among the predicted nucleotides
Intron Sensitivity	Percentage of introns that are correctly predicted by the annotation among the reference nucleotides
Intron F1 score	F1 score calculated as the harmonic mean between Intron Precision and Intron Recall
Transcript Specificity	Percentage of transcripts that are correctly predicted by the annotation among the predicted nucleotides
Transcript Sensitivity	Percentage of transcripts that are correctly predicted by the annotation among the reference nucleotides
Transcript F1 score	F1 score calculated as the harmonic mean between Transcript specificity and Transcript sensitivity
Gene Specificity	Percentage of genes that are correctly predicted by the annotation among the predicted nucleotides. Genes are chosen if at least one transcript is correctly recognized.
Gene Sensitivity	Percentage of genes that are correctly predicted by the annotation among the reference nucleotides. Genes are chosen if at least one transcript is correctly recognized.
Gene F1 score	F1 score calculated as the harmonic mean between Gene specificity and Gene sensitivity

## Sheet: Supplementary
		Organism Name	Pipeline	Base Specificity	Base Sensitivity	Base F1 score	Exon Specificity	Exon Sensitivity	Exon F1 score	Intron Specificity	Intron Sensitivity	Intron F1 score	Transcript Specificity	Transcript Sensitivity	Transcript F1 score	Gene Specificity	Gene Sensitivity	Gene F1 score
	1	Zea mays (AGPv3)	STRAWBERRY	27.16	58.78	37.15	25.34	65.2	36.5	29.97	72.91	42.48	3.25	22.48	5.68	12.83	32.31	18.37
			SCALLOP	26.15	56.1	35.67	36.06	63.29	45.94	39.67	71.6	51.05	8.69	22.76	12.58	15.62	33.06	21.22
			STRINGTIE	43.01	53.89	47.84	41.56	63.45	50.22	45.34	71.13	55.38	13.29	24.08	17.13	29	35.41	31.89
			PSICLASS	49.71	50.73	50.21	56.14	61.63	58.76	60.87	68.61	64.51	26.33	25.73	26.03	35.35	37.41	36.35
			FINDER	56.61	52.09	54.26	57.89	60.6	59.21	62.67	68.16	65.3	27.32	26.09	26.69	33.74	37.81	35.66
	2	Zea mays (AGPv4)	STRAWBERRY	32.89	67.44	44.22	38.58	55.31	45.45	43.64	61.25	50.97	5.26	17.35	8.07	17.13	40.82	24.13
			SCALLOP	29.69	60.05	39.73	51.38	50.18	50.77	55.32	57.6	56.44	13.33	16.72	14.83	20.54	41.03	27.38
			STRINGTIE	49.77	58.82	53.92	59.6	50.42	54.63	63.58	57.54	60.41	19.72	17.14	18.34	36.64	42.2	39.22
			PSICLASS	56.41	54.17	55.27	77.23	47.02	58.45	81.97	53.29	64.59	35.56	16.49	22.53	42.71	42.57	42.64
			FINDER	62.82	54.47	58.35	78.94	46.41	58.45	83.77	52.56	64.59	36.11	16.35	22.51	41.62	42.57	42.09
	3	Caenorhabditis elegans	STRAWBERRY	35.57	92.48	51.38	50.37	83.14	62.73	62.02	90.97	73.76	6.8	27.76	10.92	31.34	37.59	34.18
			SCALLOP	33.33	92.6	49.02	67.77	79.91	73.34	75.5	91.25	82.63	16.77	25.47	20.22	27.99	35.12	31.15
			STRINGTIE	54.6	88.08	67.41	72.47	75.9	74.15	78.44	85.97	82.03	23.47	26.02	24.68	49.6	35.16	41.15
			PSICLASS	54.17	79.57	64.46	87.87	67.31	76.23	93.8	74.63	83.12	50.4	33.69	40.38	61.64	44.87	51.93
			FINDER	66.36	77.8	71.63	90.14	69.41	78.43	94.63	73.71	82.87	59.12	43.6	50.19	64.32	57.95	60.97
	4	Drosophila melanogaster	STRAWBERRY	29.36	91.5	44.46	34.15	89.29	49.4	43	95.34	59.27	5.99	38.19	10.36	16.75	48.45	24.89
			SCALLOP	39.88	90.1	55.29	54.85	81.28	65.5	64.81	90.4	75.5	20.1	35.82	25.75	30.83	48.73	37.77
			STRINGTIE	46.16	89.26	60.85	56.05	82.54	66.76	64.49	90.7	75.38	20.38	36.36	26.12	40.87	47.26	43.83
			PSICLASS	58.57	78.07	66.93	81.26	74.88	77.94	91.39	79.16	84.84	41.03	40.07	40.54	53.1	57.66	55.29
			FINDER	65.54	72.73	68.95	83.19	73.97	78.31	93.1	77.42	84.54	42.94	43.21	43.07	48.69	63.12	54.97
	5	Homo sapiens	STRAWBERRY	5.02	84.4	9.48	36.39	74.69	48.94	45.89	80.8	58.54	1.99	22.89	3.66	1.83	61.81	3.55
			SCALLOP	18.58	79.38	30.11	43.74	69.77	53.77	52.14	74.55	61.36	8.3	19.91	11.72	10.35	61.04	17.7
			STRINGTIE	20.97	77.51	33.01	57.73	67.88	62.39	64.07	72.05	67.83	8.93	19.98	12.34	9.97	62.38	17.19
			PSICLASS	58.24	55.24	56.7	91.26	48.71	63.52	95.01	49.21	64.84	39.51	11.91	18.3	46.35	50.54	48.35
			FINDER	61.24	44.34	51.44	91.48	48.24	63.17	96.03	48.42	64.38	34.7	11.19	16.92	40.59	47.85	43.92
	6	Hordeum vulgare	STRAWBERRY	32.18	57.58	41.29	49.51	74.8	59.58	56.41	82.28	66.93	8.18	21.68	11.88	20.87	21.68	21.27
			SCALLOP	39.98	54.88	46.26	59.38	74.02	65.9	65.47	81.6	72.65	18.72	21.2	19.88	36.86	21.2	26.92
			STRINGTIE	43.85	55.86	49.13	58.46	74.68	65.58	64.84	82.34	72.55	17.72	21.6	19.47	36.27	21.6	27.08
			PSICLASS	50.51	47.62	49.02	78.97	67.91	73.02	85.45	74.44	79.57	35.34	20.23	25.73	45.4	20.23	27.99
			FINDER	55.66	48.95	52.09	80.35	67.28	73.24	86.98	74.1	80.03	35.84	20.39	25.99	44.42	20.39	27.95
